# Supplementary material for: Whole-genome sequencing of 490,640 UK Biobank participants
Source: Nature. 2025 Aug 6;645(8081):692–701. doi: 10.1038/s41586-025-09272-9 (PMC12443626; doi:10.1038/s41586-025-09272-9)
Supplement: Supplementary file 3 — GWAS_phenotypes_metadata. [file 41586_2025_9272_MOESM3_ESM.xlsx]

## Sheet: quant_traits_metadata
Phenotype	Category ID	Field ID	Description	NFE	AFR	ASJ	SAS	EAS
blood_biochemistry_alb_0	17518	30600	Albumin	395449	7928	2439	8263	1891
blood_biochemistry_alp_0	17518	30610	Alkaline phosphatase	432067	8570	2653	9061	2072
blood_biochemistry_alt_0	17518	30620	Alanine aminotransferase	431897	8570	2653	9046	2071
blood_biochemistry_apoa_0	17518	30630	Apolipoprotein A	393058	7884	2425	8247	1875
blood_biochemistry_apob_0	17518	30640	Apolipoprotein B	429941	8497	2642	8985	2057
blood_biochemistry_ast_0	17518	30650	Aspartate aminotransferase	430461	8523	2648	9032	2056
blood_biochemistry_bild_0	17518	30660	Direct bilirubin	367563	7053	2260	7489	1742
blood_biochemistry_bun_0	17518	30670	Urea	431752	8565	2650	9060	2069
blood_biochemistry_ca_0	17518	30680	Calcium	395303	7926	2440	8266	1895
blood_biochemistry_chol_0	17518	30690	Cholesterol	432053	8568	2653	9060	2072
blood_biochemistry_cre_0	17518	30700	Creatinine	431832	8565	2650	9060	2071
blood_biochemistry_crp_0	17518	30710	C-reactive protein	431118	8554	2652	9032	2065
blood_biochemistry_cys_0	17518	30720	Cystatin C	431858	8565	2651	9057	2072
blood_biochemistry_ggt_0	17518	30730	Gamma glutamyltransferase	431824	8566	2652	9060	2069
blood_biochemistry_glu_0	17518	30740	Glucose	394976	7915	2432	8263	1893
blood_biochemistry_hba1c_0	17518	30750	Glycated haemoglobin (HbA1c)	412626	7012	2534	8508	1976
blood_biochemistry_hdl_0	17518	30760	HDL cholesterol	395267	7925	2438	8256	1893
blood_biochemistry_igf1_0	17518	30770	IGF-1	429580	8510	2640	8995	2063
blood_biochemistry_ldld_0	17518	30780	LDL direct	431240	8553	2649	9041	2070
blood_biochemistry_lpa_0	17518	30790	Lipoprotein A	343821	7169	2325	7951	1846
blood_biochemistry_nap_0	17518		Non-albumin protein	394851	7922	2434	8256	1890
blood_biochemistry_oest_0	17518	30800	Oestradiol	68957	2254	NA	1629	NA
blood_biochemistry_phos_0	17518	30810	Phosphate	394680	7910	2434	8253	1894
blood_biochemistry_shbg_0	17518	30830	SHBG	391493	7848	2410	8205	1880
blood_biochemistry_rhaf_0	17518	30820	Rheumatoid factor	38206	NA	NA	NA	NA
blood_biochemistry_tbil_0	17518	30840	Total bilirubin	430244	8517	2644	9029	2054
blood_biochemistry_tes_0	17518	30850	Testosterone	391296	7746	2306	8208	1918
blood_biochemistry_tp_0	17518	30860	Total protein	394994	7926	2436	8263	1893
blood_biochemistry_trig_0	17518	30870	Triglycerides	431704	8565	2651	9051	2071
blood_biochemistry_ua_0	17518	30880	Urate	431533	8560	2648	9049	2069
urine_assays_ucr_0	100083	30510	Creatinine (enzymatic) in urine	420204	8242	2543	8666	2001
urine_assays_urk_0	100083	30520	Potassium in urine	419278	8238	2539	8652	2000
urine_assays_urma_0	100083	30500	Microalbumin in urine	130269	3747	NA	3160	NA
urine_assays_urna_0	100083	30530	Sodium in urine	419297	8232	2537	8649	1999
blood_biochemistry_vitd_0	17518	30890	Vitamin D	412989	8286	2519	7977	2007
blood_counts_30000_white_blood_cell_leukocyte_count_ins0	100081	30000	White blood cell (leukocyte) count	442098	8694	2693	9191	2122
blood_counts_30010_red_blood_cell_erythrocyte_count_ins0	100081	30010	Red blood cell (erythrocyte) count	442098	8694	2693	9191	2122
blood_counts_30020_haemoglobin_concentration_ins0	100081	30020	Haemoglobin concentration	442098	8694	2693	9191	2122
blood_counts_30030_haematocrit_percentage_ins0	100081	30030	Haematocrit percentage	442098	8694	2693	9191	2122
blood_counts_30040_mean_corpuscular_volume_ins0	100081	30040	Mean corpuscular volume	442096	8694	2693	9191	2122
blood_counts_30050_mean_corpuscular_haemoglobin_ins0	100081	30050	Mean corpuscular haemoglobin	442096	8694	2693	9191	2122
blood_counts_30060_mean_corpuscular_haemoglobin_concentration_ins0	100081	30060	Mean corpuscular haemoglobin concentration	442092	8694	2693	9191	2122
blood_counts_30070_red_blood_cell_erythrocyte_distribution_width_ins0	100081	30070	Red blood cell (erythrocyte) distribution width	442096	8694	2693	9191	2122
blood_counts_30080_platelet_count_ins0	100081	30080	Platelet count	442098	8694	2693	9191	2122
blood_counts_30090_platelet_crit_ins0	100081	30090	Platelet crit	442094	8694	2693	9191	2122
blood_counts_30100_mean_platelet_thrombocyte_volume_ins0	100081	30100	Mean platelet (thrombocyte) volume	442093	8694	2693	9191	2122
blood_counts_30110_platelet_distribution_width_ins0	100081	30110	Platelet distribution width	442093	8694	2693	9191	2122
blood_counts_30120_lymphocyte_count_ins0	100081	30120	Lymphocyte count	441305	8666	2686	9156	2120
blood_counts_30130_monocyte_count_ins0	100081	30130	Monocyte count	441305	8666	2686	9156	2120
blood_counts_30140_neutrophill_count_ins0	100081	30140	Neutrophill count	441305	8666	2686	9156	2120
blood_counts_30150_eosinophill_count_ins0	100081	30150	Eosinophill count	441305	8666	2686	9156	2120
blood_counts_30160_basophill_count_ins0	100081	30160	Basophill count	441305	8666	2686	9156	2120
blood_counts_30180_lymphocyte_percentage_ins0	100081	30180	Lymphocyte percentage	441305	8666	2686	9156	2120
blood_counts_30190_monocyte_percentage_ins0	100081	30190	Monocyte percentage	441305	8666	2686	9156	2120
blood_counts_30200_neutrophill_percentage_ins0	100081	30200	Neutrophill percentage	441305	8666	2686	9156	2120
blood_counts_30210_eosinophill_percentage_ins0	100081	30210	Eosinophill percentage	441305	8666	2686	9156	2120
blood_counts_30220_basophill_percentage_ins0	100081	30220	Basophill percentage	441305	8666	2686	9156	2120
blood_counts_30240_reticulocyte_percentage_ins0	100081	30240	Reticulocyte percentage	434762	8457	2638	8951	2075
blood_counts_30250_reticulocyte_count_ins0	100081	30250	Reticulocyte count	434763	8457	2638	8951	2075
blood_counts_30260_mean_reticulocyte_volume_ins0	100081	30260	Mean reticulocyte volume	434762	8456	2638	8951	2075
blood_counts_30270_mean_sphered_cell_volume_ins0	100081	30270	Mean sphered cell volume	434763	8457	2638	8951	2075
blood_counts_30280_immature_reticulocyte_fraction_ins0	100081	30280	Immature reticulocyte fraction	434762	8456	2638	8951	2075
blood_counts_30290_high_light_scatter_reticulocyte_percentage_ins0	100081	30290	High light scatter reticulocyte percentage	434763	8457	2638	8951	2075
blood_counts_30300_high_light_scatter_reticulocyte_count_ins0	100081	30300	High light scatter reticulocyte count	434763	8457	2638	8951	2075
body_21001_body_mass_index_bmi_0	100010	21001	Body mass index (BMI)	456892	9074	2852	9378	2183
body_48_waist_circumference_0	100010	48	Waist circumference	457594	9107	2852	9517	2187
body_49_hip_circumference_0	100010	49	Hip circumference	457543	9105	2852	9516	2187
body_50_standing_height_0	100010	50	Standing height	457377	9091	2854	9388	2186
body_impedance_23104_body_mass_index_bmi_0	100009	23104	Body mass index (BMI)	450393	8946	2823	9384	2161
bp_4079_diastolic_blood_pressure_0	100011	4079	Diastolic blood pressure, automated reading	431018	9053	2682	9343	2104
bp_4080_systolic_blood_pressure_0	100011	4080	Systolic blood pressure, automated reading	431014	9053	2682	9343	2104

## Sheet: first_ocurrence_ICD10
Phenotype	Description	cases_nfe	controls_nfe	cases_afr	controls_afr	cases_asj	controls_asj	cases_sas	controls_sas	cases_eas	controls_eas
first_occurrence_a02	A02 Other Salmonella infections	747	457693	NA	NA	NA	NA	NA	NA	NA	NA
first_occurrence_b35_b49_mycoses	#N/A	44459	413981	716	8499	390	2473	1208	8405	NA	NA
first_occurrence_d62	D62 Acute posthaemorrhagic anaemia	436	458004	NA	NA	NA	NA	NA	NA	NA	NA
first_occurrence_e03	E03 Other hypothyroidism	37022	421418	377	8838	299	2564	969	8644	NA	NA
first_occurrence_e24	E24 Cushing's syndrome	217	458223	NA	NA	NA	NA	NA	NA	NA	NA
first_occurrence_e53	E53 Deficiency of other B group vitamins	4792	453648	NA	NA	NA	NA	247	9366	NA	NA
first_occurrence_e78	E78 Disorders of lipoprotein metabolism and other lipidaemias	115511	342929	2076	7139	924	1939	3871	5742	395	1803
first_occurrence_f17	F17 Mental and behavioural disorders due to use of tobacco	41745	416695	862	8353	NA	NA	767	8846	NA	NA
first_occurrence_g10_g14_systemic_atrophies_primarily_affecting_the_central_nervous_system	#N/A	1337	457103	NA	NA	NA	NA	NA	NA	NA	NA
first_occurrence_g11	G11 Hereditary ataxia	394	458046	NA	NA	NA	NA	NA	NA	NA	NA
first_occurrence_g70_g73_diseases_of_myoneural_junction_and_muscle	#N/A	1284	457156	NA	NA	NA	NA	NA	NA	NA	NA
first_occurrence_g82	G82 Paraplegia and tetraplegia	669	457771	NA	NA	NA	NA	NA	NA	NA	NA
first_occurrence_j40	J40 Bronchitis, not specified as acute or chronic	9449	448991	NA	NA	NA	NA	NA	NA	NA	NA
first_occurrence_j40_j47_chronic_lower_respiratory_diseases	#N/A	91830	366610	1618	7597	592	2271	1946	7667	299	1899
first_occurrence_k06	K06 Other disorders of gingiva and edentulous alveolar ridge	809	457631	NA	NA	NA	NA	NA	NA	NA	NA
first_occurrence_k25	K25 Gastric ulcer	12139	446301	291	8924	NA	NA	293	9320	NA	NA
first_occurrence_k52	K52 Other non-infective gastro-enteritis and colitis	28503	429937	406	8809	201	2662	644	8969	NA	NA
first_occurrence_l12	L12 Pemphigoid	263	458177	NA	NA	NA	NA	NA	NA	NA	NA
first_occurrence_l56	L56 Other acute skin changes due to ultraviolet radiation	631	457809	NA	NA	NA	NA	NA	NA	NA	NA
first_occurrence_l70	L70 Acne	5714	452726	NA	NA	NA	NA	NA	NA	NA	NA
first_occurrence_l95	L95 Vasculitis limited to skin, not elsewhere classified	332	458108	NA	NA	NA	NA	NA	NA	NA	NA
first_occurrence_m16	M16 Coxarthrosis [arthrosis of hip]	27729	430711	221	8994	NA	NA	NA	NA	NA	NA
first_occurrence_m22	M22 Disorders of patella	3096	455344	NA	NA	NA	NA	NA	NA	NA	NA
first_occurrence_m54	M54 Dorsalgia	75471	382969	1590	7625	603	2260	1922	7691	254	1944
first_occurrence_m67	M67 Other disorders of synovium and tendon	11380	447060	238	8977	NA	NA	217	9396	NA	NA
first_occurrence_o63	O63 Long labour	2169	456271	NA	NA	NA	NA	NA	NA	NA	NA
first_occurrence_o82	O82 Single delivery by Caesarean section	2470	455970	NA	NA	NA	NA	NA	NA	NA	NA
first_occurrence_q00_q07_congenital_malformations_of_the_nervous_system	#N/A	709	457731	NA	NA	NA	NA	NA	NA	NA	NA
first_occurrence_q87	Q87 Other specified congenital malformation syndromes affecting multiple systems	308	458132	NA	NA	NA	NA	NA	NA	NA	NA
first_occurrence_b33	B33 Other viral diseases, not elsewhere classified	220	458220	NA	NA	NA	NA	NA	NA	NA	NA
first_occurrence_e56	E56 Other vitamin deficiencies	255	458185	NA	NA	NA	NA	NA	NA	NA	NA
first_occurrence_f10_f19_mental_and_behavioral_disorders_due_to_psychoactive_substance_use	#N/A	50715	407725	966	8249	NA	NA	861	8752	NA	NA
first_occurrence_g30_g32_other_degenerative_diseases_of_the_nervous_system	#N/A	7181	451259	NA	NA	NA	NA	NA	NA	NA	NA
first_occurrence_g59	G59 Mononeuropathy in diseases classified elsewhere	312	458128	NA	NA	NA	NA	NA	NA	NA	NA
first_occurrence_h02	H02 Other disorders of eyelid	17255	441185	221	8994	NA	NA	317	9296	NA	NA
first_occurrence_h04	H04 Disorders of lachrymal system	14744	443696	326	8889	NA	NA	644	8969	NA	NA
first_occurrence_h10	H10 Conjunctivitis	22272	436168	310	8905	217	2646	576	9037	NA	NA
first_occurrence_h25_h28_disorders_of_lens	#N/A	68641	389799	1553	7662	519	2344	2280	7333	365	1833
first_occurrence_h52	H52 Disorders of refraction and accommodation	14337	444103	207	9008	NA	NA	319	9294	NA	NA
first_occurrence_i10_i15_hypertensive_diseases	#N/A	184261	274179	4484	4731	1189	1674	4578	5035	696	1502
first_occurrence_i73	I73 Other peripheral vascular diseases	13626	444814	NA	NA	NA	NA	253	9360	NA	NA
first_occurrence_j11	J11 Influenza, virus not identified	9913	448527	NA	NA	NA	NA	408	9205	NA	NA
first_occurrence_k00_k14_diseases_of_oral_cavity_and_salivary_glands	#N/A	36455	421985	936	8279	277	2586	910	8703	NA	NA
first_occurrence_k80	K80 Cholelithiasis	33249	425191	333	8882	NA	NA	535	9078	NA	NA
first_occurrence_l72	L72 Follicular cysts of skin and subcutaneous tissue	15320	443120	231	8984	NA	NA	266	9347	NA	NA
first_occurrence_l89	L89 Decubitus ulcer	5926	452514	NA	NA	NA	NA	NA	NA	NA	NA
first_occurrence_m45	M45 Ankylosing spondylitis	2076	456364	NA	NA	NA	NA	NA	NA	NA	NA
first_occurrence_o46	O46 Antepartum haemorrhage, not elsewhere classified	720	457720	NA	NA	NA	NA	NA	NA	NA	NA
first_occurrence_o73	O73 Retained placenta and membranes, without haemorrhage	274	458166	NA	NA	NA	NA	NA	NA	NA	NA
first_occurrence_q38_q45_other_congenital_malformations_of_the_digestive_system	#N/A	2199	456241	NA	NA	NA	NA	NA	NA	NA	NA
first_occurrence_q43	Q43 Other congenital malformations of intestine	584	457856	NA	NA	NA	NA	NA	NA	NA	NA
first_occurrence_q82	Q82 Other congenital malformations of skin	1570	456870	NA	NA	NA	NA	NA	NA	NA	NA
first_occurrence_b34	B34 Viral infection of unspecified site	11162	447278	215	9000	NA	NA	329	9284	NA	NA
first_occurrence_b44	B44 Aspergillosis	456	457984	NA	NA	NA	NA	NA	NA	NA	NA
first_occurrence_d53	D53 Other nutritional anaemias	258	458182	NA	NA	NA	NA	NA	NA	NA	NA
first_occurrence_d70	D70 Agranulocytosis	7384	451056	NA	NA	NA	NA	NA	NA	NA	NA
first_occurrence_f32	F32 Depressive episode	58170	400270	748	8467	377	2486	878	8735	NA	NA
first_occurrence_f60	F60 Specific personality disorders	811	457629	NA	NA	NA	NA	NA	NA	NA	NA
first_occurrence_f80	F80 Specific developmental disorders of speech and language	324	458116	NA	NA	NA	NA	NA	NA	NA	NA
first_occurrence_g03	G03 Meningitis due to other and unspecified causes	2318	456122	NA	NA	NA	NA	NA	NA	NA	NA
first_occurrence_g06	G06 Intracranial and intraspinal abscess and granuloma	356	458084	NA	NA	NA	NA	NA	NA	NA	NA
first_occurrence_g81	G81 Hemiplegia	4617	453823	NA	NA	NA	NA	NA	NA	NA	NA
first_occurrence_g95	G95 Other diseases of spinal cord	1968	456472	NA	NA	NA	NA	NA	NA	NA	NA
first_occurrence_h43	H43 Disorders of vitreous body	11074	447366	NA	NA	NA	NA	230	9383	NA	NA
first_occurrence_h70	H70 Mastoiditis and related conditions	290	458150	NA	NA	NA	NA	NA	NA	NA	NA
first_occurrence_i05_i09_chronic_rheumatic_heart_diseases	#N/A	10742	447698	NA	NA	NA	NA	249	9364	NA	NA
first_occurrence_i62	I62 Other nontraumatic intracranial haemorrhage	1424	457016	NA	NA	NA	NA	NA	NA	NA	NA
first_occurrence_i67	I67 Other cerebrovascular diseases	11942	446498	289	8926	NA	NA	253	9360	NA	NA
first_occurrence_i82	I82 Other venous embolism and thrombosis	1394	457046	NA	NA	NA	NA	NA	NA	NA	NA
first_occurrence_j34	J34 Other disorders of nose and nasal sinuses	17087	441353	209	9006	NA	NA	506	9107	NA	NA
first_occurrence_k36	K36 Other appendicitis	205	458235	NA	NA	NA	NA	NA	NA	NA	NA
first_occurrence_k74	K74 Fibrosis and cirrhosis of liver	2829	455611	NA	NA	NA	NA	NA	NA	NA	NA
first_occurrence_l28	L28 Lichen simplex chronicus and prurigo	1551	456889	NA	NA	NA	NA	NA	NA	NA	NA
first_occurrence_l40_l45_papulosquamous_disorders	#N/A	18730	439710	NA	NA	NA	NA	386	9227	NA	NA
first_occurrence_l66	L66 Cicatricial alopecia [scarring hair loss]	199	458241	NA	NA	NA	NA	NA	NA	NA	NA
first_occurrence_m00_m02_infectious_arthropathies	#N/A	1258	457182	NA	NA	NA	NA	NA	NA	NA	NA
first_occurrence_m60_m63_disorders_of_muscles	#N/A	5730	452710	NA	NA	NA	NA	NA	NA	NA	NA
first_occurrence_m62	M62 Other disorders of muscle	4983	453457	NA	NA	NA	NA	NA	NA	NA	NA
first_occurrence_n00_n08_glomerular_diseases	#N/A	4475	453965	NA	NA	NA	NA	NA	NA	NA	NA
first_occurrence_n17	N17 Acute renal failure	24174	434266	555	8660	NA	NA	575	9038	NA	NA
first_occurrence_n39	N39 Other disorders of urinary system	55333	403107	784	8431	332	2531	1131	8482	NA	NA
first_occurrence_o44	O44 Placenta praevia	211	458229	NA	NA	NA	NA	NA	NA	NA	NA
first_occurrence_q24	Q24 Other congenital malformations of heart	435	458005	NA	NA	NA	NA	NA	NA	NA	NA
first_occurrence_a16	A16 Respiratory tuberculosis, not confirmed bacteriologically or histologically	543	457897	NA	NA	NA	NA	NA	NA	NA	NA
first_occurrence_a87	A87 Viral meningitis	484	457956	NA	NA	NA	NA	NA	NA	NA	NA
first_occurrence_b06	B06 Rubella [German measles]	5707	452733	NA	NA	NA	NA	NA	NA	NA	NA
first_occurrence_b08	B08 Other viral infections characterised by skin and mucous membrane lesions, not elsewhere classified	973	457467	NA	NA	NA	NA	NA	NA	NA	NA
first_occurrence_b24	B24 Unspecified human immunodeficiency virus [HIV] disease	378	458062	NA	NA	NA	NA	NA	NA	NA	NA
first_occurrence_b50_b64_protozoal_diseases	#N/A	1067	457373	227	8988	NA	NA	NA	NA	NA	NA
first_occurrence_e00_e07_disorders_of_thyroid_gland	#N/A	45375	413065	646	8569	379	2484	1162	8451	NA	NA
first_occurrence_e06	E06 Thyroiditis	1391	457049	NA	NA	NA	NA	NA	NA	NA	NA
first_occurrence_e21	E21 Hyperparathyroidism and other disorders of parathyroid gland	2649	455791	NA	NA	NA	NA	NA	NA	NA	NA
first_occurrence_e70_e88_metabolic_disorders	#N/A	139278	319162	2516	6699	1084	1779	4216	5397	462	1736
first_occurrence_f43	F43 Reaction to severe stress, and adjustment disorders	13793	444647	230	8985	NA	NA	279	9334	NA	NA
first_occurrence_f50	F50 Eating disorders	917	457523	NA	NA	NA	NA	NA	NA	NA	NA
first_occurrence_g04	G04 Encephalitis, myelitis and encephalomyelitis	843	457597	NA	NA	NA	NA	NA	NA	NA	NA
first_occurrence_g62	G62 Other polyneuropathies	5338	453102	NA	NA	NA	NA	NA	NA	NA	NA
first_occurrence_g93	G93 Other disorders of brain	6826	451614	NA	NA	NA	NA	NA	NA	NA	NA
first_occurrence_h10_h11_disorders_of_conjunctiva	#N/A	28957	429483	501	8714	256	2607	756	8857	NA	NA
first_occurrence_h21	H21 Other disorders of iris and ciliary body	1396	457044	NA	NA	NA	NA	NA	NA	NA	NA
first_occurrence_h30_h36_disorders_of_choroid_and_retina	#N/A	28473	429967	599	8616	206	2657	910	8703	NA	NA
first_occurrence_h71	H71 Cholesteatoma of middle ear	729	457711	NA	NA	NA	NA	NA	NA	NA	NA
first_occurrence_i05	I05 Rheumatic mitral valve diseases	917	457523	NA	NA	NA	NA	NA	NA	NA	NA
first_occurrence_i35	I35 Nonrheumatic aortic valve disorders	9013	449427	NA	NA	NA	NA	NA	NA	NA	NA
first_occurrence_i60	I60 Subarachnoid haemorrhage	1942	456498	NA	NA	NA	NA	NA	NA	NA	NA
first_occurrence_j13	J13 Pneumonia due to Streptococcus pneumoniae	1018	457422	NA	NA	NA	NA	NA	NA	NA	NA
first_occurrence_j81	J81 Pulmonary oedema	1264	457176	NA	NA	NA	NA	NA	NA	NA	NA
first_occurrence_l02	L02 Cutaneous abscess, furuncle and carbuncle	11639	446801	343	8872	NA	NA	454	9159	NA	NA
first_occurrence_l20	L20 Atopic dermatitis	12675	445765	NA	NA	NA	NA	335	9278	NA	NA
first_occurrence_m13	M13 Other arthritis	42885	415555	828	8387	240	2623	945	8668	NA	NA
first_occurrence_m40_m43_deforming_dorsopathies	#N/A	11553	446887	NA	NA	NA	NA	225	9388	NA	NA
first_occurrence_m41	M41 Scoliosis	4539	453901	NA	NA	NA	NA	NA	NA	NA	NA
first_occurrence_m51	M51 Other intervertebral disk disorders	26978	431462	490	8725	227	2636	577	9036	NA	NA
first_occurrence_n77	N77 Vulvovaginal ulceration and inflammation in diseases classified elsewhere	508	457932	NA	NA	NA	NA	NA	NA	NA	NA
first_occurrence_o14	O14 Gestational [pregnancy-induced] hypertension with significant proteinuria	496	457944	NA	NA	NA	NA	NA	NA	NA	NA
first_occurrence_o64	O64 Obstructed labour due to malposition and malpresentation of foetus	469	457971	NA	NA	NA	NA	NA	NA	NA	NA
first_occurrence_q39	Q39 Congenital malformations of oesophagus	298	458142	NA	NA	NA	NA	NA	NA	NA	NA
first_occurrence_q65	Q65 Congenital deformities of hip	340	458100	NA	NA	NA	NA	NA	NA	NA	NA
first_occurrence_q76	Q76 Congenital malformations of spine and bony thorax	780	457660	NA	NA	NA	NA	NA	NA	NA	NA
first_occurrence_b00_b09_viral_infections_characterized_by_skin_and_mucous_membrane_lesions	#N/A	59275	399165	527	8688	430	2433	846	8767	NA	NA
first_occurrence_b16	B16 Acute hepatitis B	333	458107	NA	NA	NA	NA	NA	NA	NA	NA
first_occurrence_b26	B26 Mumps	10462	447978	NA	NA	NA	NA	NA	NA	NA	NA
first_occurrence_b99	B99 Other and unspecified infectious diseases	1288	457152	NA	NA	NA	NA	NA	NA	NA	NA
first_occurrence_d68	D68 Other coagulation defects	2497	455943	NA	NA	NA	NA	NA	NA	NA	NA
first_occurrence_d80	D80 Immunodeficiency with predominantly antibody defects	441	457999	NA	NA	NA	NA	NA	NA	NA	NA
first_occurrence_e27	E27 Other disorders of adrenal gland	1721	456719	NA	NA	NA	NA	NA	NA	NA	NA
first_occurrence_f03	F03 Unspecified dementia	4906	453534	NA	NA	NA	NA	NA	NA	NA	NA
first_occurrence_g12	G12 Spinal muscular atrophy and related syndromes	787	457653	NA	NA	NA	NA	NA	NA	NA	NA
first_occurrence_g51	G51 Facial nerve disorders	3477	454963	NA	NA	NA	NA	NA	NA	NA	NA
first_occurrence_g89_g99_other_disorders_of_the_nervous_system	#N/A	15021	443419	287	8928	NA	NA	253	9360	NA	NA
first_occurrence_h68	H68 Eustachian salpingitis and obstruction	2363	456077	NA	NA	NA	NA	NA	NA	NA	NA
first_occurrence_i21	I21 Acute myocardial infarction	23055	435385	242	8973	NA	NA	762	8851	NA	NA
first_occurrence_i24	I24 Other acute ischaemic heart diseases	4865	453575	NA	NA	NA	NA	213	9400	NA	NA
first_occurrence_i95	I95 Hypotension	21266	437174	311	8904	NA	NA	464	9149	NA	NA
first_occurrence_k50_k52_noninfective_enteritis_and_colitis	#N/A	33403	425037	447	8768	275	2588	762	8851	NA	NA
first_occurrence_k55	K55 Vascular disorders of intestine	3567	454873	NA	NA	NA	NA	NA	NA	NA	NA
first_occurrence_k61	K61 Abscess of anal and rectal regions	3099	455341	NA	NA	NA	NA	NA	NA	NA	NA
first_occurrence_l60	L60 Nail disorders	10709	447731	NA	NA	NA	NA	211	9402	NA	NA
first_occurrence_m21	M21 Other acquired deformities of limbs	5846	452594	NA	NA	NA	NA	NA	NA	NA	NA
first_occurrence_m24	M24 Other specific joint derangements	5067	453373	NA	NA	NA	NA	NA	NA	NA	NA
first_occurrence_m87	M87 Osteonecrosis	1170	457270	NA	NA	NA	NA	NA	NA	NA	NA
first_occurrence_n20_n23_urolithiasis	#N/A	16023	442417	206	9009	NA	NA	358	9255	NA	NA
first_occurrence_n32	N32 Other disorders of bladder	20850	437590	352	8863	NA	NA	412	9201	NA	NA
first_occurrence_a40	A40 Streptococcal septicaemia	860	457580	NA	NA	NA	NA	NA	NA	NA	NA
first_occurrence_b37	B37 Candidiasis	12410	446030	222	8993	NA	NA	222	9391	NA	NA
first_occurrence_f66	F66 Psychological and behavioural disorders associated with sexual development and orientation	359	458081	NA	NA	NA	NA	NA	NA	NA	NA
first_occurrence_f90_f98_behavioral_and_emotional_disorders_with_onset_usually_occurring_in_childhood_and_adolescence	#N/A	434	458006	NA	NA	NA	NA	NA	NA	NA	NA
first_occurrence_g31	G31 Other degenerative diseases of nervous system, not elsewhere classified	3434	455006	NA	NA	NA	NA	NA	NA	NA	NA
first_occurrence_g60	G60 Hereditary and idiopathic neuropathy	525	457915	NA	NA	NA	NA	NA	NA	NA	NA
first_occurrence_j45	J45 Asthma	67388	391052	1384	7831	484	2379	1683	7930	249	1949
first_occurrence_k35	K35 Acute appendicitis	5176	453264	NA	NA	NA	NA	NA	NA	NA	NA
first_occurrence_k65_k68_diseases_of_peritoneum_and_retroperitoneum	#N/A	12054	446386	NA	NA	NA	NA	NA	NA	NA	NA
first_occurrence_l84	L84 Corns and callosities	3504	454936	NA	NA	NA	NA	NA	NA	NA	NA
first_occurrence_m47	M47 Spondylosis	34707	423733	561	8654	258	2605	769	8844	NA	NA
first_occurrence_m76	M76 Enthesopathies of lower limb, excluding foot	7639	450801	NA	NA	NA	NA	NA	NA	NA	NA
first_occurrence_n30_n39_other_diseases_of_the_urinary_system	#N/A	81555	376885	1225	7990	563	2300	1628	7985	233	1965
first_occurrence_n49	N49 Inflammatory disorders of male genital organs, not elsewhere classified	534	457906	NA	NA	NA	NA	NA	NA	NA	NA
first_occurrence_n71	N71 Inflammatory disease of uterus, except cervix	508	457932	NA	NA	NA	NA	NA	NA	NA	NA
first_occurrence_o12	O12 Gestational [pregnancy-induced] oedema and proteinuria without hypertension	200	458240	NA	NA	NA	NA	NA	NA	NA	NA
first_occurrence_o48	O48 Prolonged pregnancy	1328	457112	NA	NA	NA	NA	NA	NA	NA	NA
first_occurrence_a04	A04 Other bacterial intestinal infections	8055	450385	NA	NA	NA	NA	NA	NA	NA	NA
first_occurrence_a69	A69 Other spirochaetal infections	314	458126	NA	NA	NA	NA	NA	NA	NA	NA
first_occurrence_b01	B01 Varicella [chickenpox]	22029	436411	208	9007	NA	NA	234	9379	NA	NA
first_occurrence_b35	B35 Dermatophytosis	30117	428323	431	8784	302	2561	865	8748	NA	NA
first_occurrence_f42	F42 Obsessive-compulsive disorder	892	457548	NA	NA	NA	NA	NA	NA	NA	NA
first_occurrence_f44	F44 Dissociative [conversion] disorders	364	458076	NA	NA	NA	NA	NA	NA	NA	NA
first_occurrence_g00	G00 Bacterial meningitis, not elsewhere classified	220	458220	NA	NA	NA	NA	NA	NA	NA	NA
first_occurrence_g53	G53 Cranial nerve disorders in diseases classified elsewhere	284	458156	NA	NA	NA	NA	NA	NA	NA	NA
first_occurrence_h00	H00 Hordeolum and chalazion	11696	446744	NA	NA	NA	NA	390	9223	NA	NA
first_occurrence_h01	H01 Other inflammation of eyelid	5816	452624	NA	NA	NA	NA	NA	NA	NA	NA
first_occurrence_h53	H53 Visual disturbances	13239	445201	260	8955	NA	NA	321	9292	NA	NA
first_occurrence_h65_h75_diseases_of_middle_ear_and_mastoid	#N/A	20181	438259	NA	NA	NA	NA	428	9185	NA	NA
first_occurrence_h91	H91 Other hearing loss	19975	438465	NA	NA	NA	NA	300	9313	NA	NA
first_occurrence_i37	I37 Pulmonary valve disorders	956	457484	NA	NA	NA	NA	NA	NA	NA	NA
first_occurrence_i66	I66 Occlusion and stenosis of cerebral arteries, not resulting in cerebral infarction	230	458210	NA	NA	NA	NA	NA	NA	NA	NA
first_occurrence_i77	I77 Other disorders of arteries and arterioles	3540	454900	NA	NA	NA	NA	NA	NA	NA	NA
first_occurrence_j15	J15 Bacterial pneumonia, not elsewhere classified	1544	456896	NA	NA	NA	NA	NA	NA	NA	NA
first_occurrence_j46	J46 Status asthmaticus	478	457962	NA	NA	NA	NA	NA	NA	NA	NA
first_occurrence_j80_j84_other_respiratory_diseases_principally_affecting_the_interstitium	#N/A	6170	452270	NA	NA	NA	NA	NA	NA	NA	NA
first_occurrence_k56	K56 Paralytic ileus and intestinal obstruction without hernia	10464	447976	NA	NA	NA	NA	NA	NA	NA	NA
first_occurrence_k57	K57 Diverticular disease of intestine	69878	388562	738	8477	394	2469	744	8869	NA	NA
first_occurrence_l10_l14_bullous_disorders	#N/A	1382	457058	NA	NA	NA	NA	NA	NA	NA	NA
first_occurrence_l21	L21 Seborrhoeic dermatitis	9292	449148	NA	NA	NA	NA	NA	NA	NA	NA
first_occurrence_l71	L71 Rosacea	6008	452432	NA	NA	NA	NA	NA	NA	NA	NA
first_occurrence_l83	L83 Acanthosis nigricans	228	458212	NA	NA	NA	NA	NA	NA	NA	NA
first_occurrence_m11	M11 Other crystal arthropathies	1240	457200	NA	NA	NA	NA	NA	NA	NA	NA
first_occurrence_n04	N04 Nephrotic syndrome	435	458005	NA	NA	NA	NA	NA	NA	NA	NA
first_occurrence_n18	N18 Chronic renal failure	28187	430253	729	8486	253	2610	758	8855	NA	NA
first_occurrence_n61	N61 Inflammatory disorders of breast	1910	456530	NA	NA	NA	NA	NA	NA	NA	NA
first_occurrence_a08	A08 Viral and other specified intestinal infections	5205	453235	NA	NA	NA	NA	NA	NA	NA	NA
first_occurrence_d52	D52 Folate deficiency anaemia	1015	457425	NA	NA	NA	NA	NA	NA	NA	NA
first_occurrence_d63	D63 Anaemia in chronic diseases classified elsewhere	1779	456661	NA	NA	NA	NA	NA	NA	NA	NA
first_occurrence_d75	D75 Other diseases of blood and blood-forming organs	2828	455612	NA	NA	NA	NA	NA	NA	NA	NA
first_occurrence_f01_f09_mental_disorders_due_to_known_physiological_conditions	#N/A	14291	444149	248	8967	NA	NA	241	9372	NA	NA
first_occurrence_f29	F29 Unspecified nonorganic psychosis	605	457835	NA	NA	NA	NA	NA	NA	NA	NA
first_occurrence_h05	H05 Disorders of orbit	1143	457297	NA	NA	NA	NA	NA	NA	NA	NA
first_occurrence_h49	H49 Paralytic strabismus	893	457547	NA	NA	NA	NA	NA	NA	NA	NA
first_occurrence_i08	I08 Multiple valve diseases	8635	449805	NA	NA	NA	NA	NA	NA	NA	NA
first_occurrence_i20	I20 Angina pectoris	35043	423397	490	8725	220	2643	1271	8342	NA	NA
first_occurrence_i49	I49 Other cardiac arrhythmias	13912	444528	NA	NA	NA	NA	NA	NA	NA	NA
first_occurrence_i80	I80 Phlebitis and thrombophlebitis	18520	439920	316	8899	NA	NA	216	9397	NA	NA
first_occurrence_i88	I88 Nonspecific lymphadenitis	448	457992	NA	NA	NA	NA	NA	NA	NA	NA
first_occurrence_j31	J31 Chronic rhinitis, nasopharyngitis and pharyngitis	6563	451877	NA	NA	NA	NA	NA	NA	NA	NA
first_occurrence_j36	J36 Peritonsillar abscess	911	457529	NA	NA	NA	NA	NA	NA	NA	NA
first_occurrence_k00	K00 Disorders of tooth development and eruption	301	458139	NA	NA	NA	NA	NA	NA	NA	NA
first_occurrence_k31	K31 Other diseases of stomach and duodenum	20368	438072	288	8927	NA	NA	409	9204	NA	NA
first_occurrence_k66	K66 Other disorders of peritoneum	8956	449484	NA	NA	NA	NA	NA	NA	NA	NA
first_occurrence_l25	L25 Unspecified contact dermatitis	3090	455350	NA	NA	NA	NA	NA	NA	NA	NA
first_occurrence_l50	L50 Urticaria	10191	448249	NA	NA	NA	NA	336	9277	NA	NA
first_occurrence_m05_m14_inflammatory_polyarthropathies	#N/A	153461	304979	2403	6812	869	1994	2869	6744	375	1823
first_occurrence_m14	M14 Arthropathies in other diseases classified elsewhere	285	458155	NA	NA	NA	NA	NA	NA	NA	NA
first_occurrence_m60	M60 Myositis	743	457697	NA	NA	NA	NA	NA	NA	NA	NA
first_occurrence_n15	N15 Other renal tubulo-interstitial diseases	222	458218	NA	NA	NA	NA	NA	NA	NA	NA
first_occurrence_o69	O69 Labour and delivery complicated by umbilical cord complications	693	457747	NA	NA	NA	NA	NA	NA	NA	NA
first_occurrence_q85	Q85 Phakomatoses, not elsewhere classified	351	458089	NA	NA	NA	NA	NA	NA	NA	NA
first_occurrence_q89	Q89 Other congenital malformations, not elsewhere classified	379	458061	NA	NA	NA	NA	NA	NA	NA	NA
first_occurrence_b91	B91 Sequelae of poliomyelitis	228	458212	NA	NA	NA	NA	NA	NA	NA	NA
first_occurrence_e66	E66 Obesity	48204	410236	1303	7912	222	2641	1008	8605	NA	NA
first_occurrence_f12	F12 Mental and behavioural disorders due to use of cannabinoids	375	458065	NA	NA	NA	NA	NA	NA	NA	NA
first_occurrence_g72	G72 Other myopathies	457	457983	NA	NA	NA	NA	NA	NA	NA	NA
first_occurrence_h25	H25 Senile cataract	34058	424382	641	8574	221	2642	1075	8538	NA	NA
first_occurrence_h60_h62_diseases_of_external_ear	#N/A	43887	414553	375	8840	284	2579	760	8853	NA	NA
first_occurrence_i71	I71 Aortic aneurysm and dissection	5113	453327	NA	NA	NA	NA	NA	NA	NA	NA
first_occurrence_i99	I99 Other and unspecified disorders of circulatory system	629	457811	NA	NA	NA	NA	NA	NA	NA	NA
first_occurrence_j04	J04 Acute laryngitis and tracheitis	4323	454117	NA	NA	NA	NA	NA	NA	NA	NA
first_occurrence_j32	J32 Chronic sinusitis	12924	445516	NA	NA	NA	NA	258	9355	NA	NA
first_occurrence_j38	J38 Diseases of vocal cords and larynx, not elsewhere classified	4024	454416	NA	NA	NA	NA	NA	NA	NA	NA
first_occurrence_k64	K64 Haemorrhoids and perianal venous thrombosis	46852	411588	838	8377	398	2465	1181	8432	238	1960
first_occurrence_l53	L53 Other erythematous conditions	1808	456632	NA	NA	NA	NA	NA	NA	NA	NA
first_occurrence_m15_m19_osteoarthritis	#N/A	713	457727	NA	NA	NA	NA	NA	NA	NA	NA
first_occurrence_m30_m36_systemic_connective_tissue_disorders	#N/A	10382	448058	NA	NA	NA	NA	216	9397	NA	NA
first_occurrence_m40	M40 Kyphosis and lordosis	1098	457342	NA	NA	NA	NA	NA	NA	NA	NA
first_occurrence_m50	M50 Cervical disk disorders	4815	453625	NA	NA	NA	NA	NA	NA	NA	NA
first_occurrence_m94	M94 Other disorders of cartilage	2680	455760	NA	NA	NA	NA	NA	NA	NA	NA
first_occurrence_n10	N10 Acute tubulo-interstitial nephritis	1523	456917	NA	NA	NA	NA	NA	NA	NA	NA
first_occurrence_n11	N11 Chronic tubulo-interstitial nephritis	336	458104	NA	NA	NA	NA	NA	NA	NA	NA
first_occurrence_n13	N13 Obstructive and reflux uropathy	7392	451048	NA	NA	NA	NA	NA	NA	NA	NA
first_occurrence_n25	N25 Disorders resulting from impaired renal tubular function	236	458204	NA	NA	NA	NA	NA	NA	NA	NA
first_occurrence_o23	O23 Infections of genito-urinary tract in pregnancy	280	458160	NA	NA	NA	NA	NA	NA	NA	NA
first_occurrence_q05	Q05 Spina bifida	387	458053	NA	NA	NA	NA	NA	NA	NA	NA
first_occurrence_q60_q64_congenital_malformations_of_the_urinary_system	#N/A	2294	456146	NA	NA	NA	NA	NA	NA	NA	NA
first_occurrence_b07	B07 Viral warts	16605	441835	NA	NA	NA	NA	375	9238	NA	NA
first_occurrence_b15_b19_viral_hepatitis	#N/A	3183	455257	NA	NA	NA	NA	NA	NA	NA	NA
first_occurrence_b19	B19 Unspecified viral hepatitis	1234	457206	NA	NA	NA	NA	NA	NA	NA	NA
first_occurrence_d50	D50 Iron deficiency anaemia	29629	428811	853	8362	201	2662	1422	8191	NA	NA
first_occurrence_e22	E22 Hyperfunction of pituitary gland	1179	457261	NA	NA	NA	NA	NA	NA	NA	NA
first_occurrence_f06	F06 Other mental disorders due to brain damage and dysfunction and to physical disease	1597	456843	NA	NA	NA	NA	NA	NA	NA	NA
first_occurrence_f39	F39 Unspecified mood [affective] disorder	953	457487	NA	NA	NA	NA	NA	NA	NA	NA
first_occurrence_h40_h42_glaucoma	#N/A	18951	439489	630	8585	NA	NA	482	9131	NA	NA
first_occurrence_h54	H54 Blindness and low vision	4029	454411	NA	NA	NA	NA	NA	NA	NA	NA
first_occurrence_i07	I07 Rheumatic tricuspid valve diseases	1883	456557	NA	NA	NA	NA	NA	NA	NA	NA
first_occurrence_i42	I42 Cardiomyopathy	3578	454862	NA	NA	NA	NA	NA	NA	NA	NA
first_occurrence_i83	I83 Varicose veins of lower extremities	23854	434586	200	9015	NA	NA	387	9226	NA	NA
first_occurrence_j20_j22_other_acute_lower_respiratory_infections	#N/A	63167	395273	819	8396	413	2450	1409	8204	NA	NA
first_occurrence_j37	J37 Chronic laryngitis and laryngotracheitis	572	457868	NA	NA	NA	NA	NA	NA	NA	NA
first_occurrence_j85_j86_suppurative_and_necrotic_conditions_of_the_lower_respiratory_tract	#N/A	1039	457401	NA	NA	NA	NA	NA	NA	NA	NA
first_occurrence_j94	J94 Other pleural conditions	920	457520	NA	NA	NA	NA	NA	NA	NA	NA
first_occurrence_k02	K02 Dental caries	5687	452753	377	8838	NA	NA	NA	NA	NA	NA
first_occurrence_l08	L08 Other local infections of skin and subcutaneous tissue	14809	443631	NA	NA	NA	NA	290	9323	NA	NA
first_occurrence_l43	L43 Lichen planus	2491	455949	NA	NA	NA	NA	NA	NA	NA	NA
first_occurrence_m23	M23 Internal derangement of knee	21876	436564	413	8802	NA	NA	482	9131	NA	NA
first_occurrence_m80_m85_disorders_of_bone_density_and_structure	#N/A	39493	418947	300	8915	379	2484	640	8973	NA	NA
first_occurrence_m95	M95 Other acquired deformities of musculoskeletal system and connective tissue	2085	456355	NA	NA	NA	NA	NA	NA	NA	NA
first_occurrence_n08	N08 Glomerular disorders in diseases classified elsewhere	1041	457399	NA	NA	NA	NA	NA	NA	NA	NA
first_occurrence_q30_q34_congenital_malformations_of_the_respiratory_system	#N/A	267	458173	NA	NA	NA	NA	NA	NA	NA	NA
first_occurrence_q54	Q54 Hypospadias	288	458152	NA	NA	NA	NA	NA	NA	NA	NA
first_occurrence_q61	Q61 Cystic kidney disease	983	457457	NA	NA	NA	NA	NA	NA	NA	NA
first_occurrence_b36	B36 Other superficial mycoses	5178	453262	NA	NA	NA	NA	242	9371	NA	NA
first_occurrence_d73	D73 Diseases of spleen	1387	457053	NA	NA	NA	NA	NA	NA	NA	NA
first_occurrence_e05	E05 Thyrotoxicosis [hyperthyroidism]	7956	450484	207	9008	NA	NA	NA	NA	NA	NA
first_occurrence_e86	E86 Volume depletion	11863	446577	247	8968	NA	NA	266	9347	NA	NA
first_occurrence_f45	F45 Somatoform disorders	2904	455536	NA	NA	NA	NA	NA	NA	NA	NA
first_occurrence_f99	F99 Mental disorder, not otherwise specified	430	458010	NA	NA	NA	NA	NA	NA	NA	NA
first_occurrence_g00_g09_inflammatory_diseases_of_the_central_nervous_system	#N/A	3915	454525	NA	NA	NA	NA	NA	NA	NA	NA
first_occurrence_g24	G24 Dystonia	1195	457245	NA	NA	NA	NA	NA	NA	NA	NA
first_occurrence_g44	G44 Other headache syndromes	5500	452940	NA	NA	NA	NA	215	9398	NA	NA
first_occurrence_g61	G61 Inflammatory polyneuropathy	683	457757	NA	NA	NA	NA	NA	NA	NA	NA
first_occurrence_h46	H46 Optic neuritis	536	457904	NA	NA	NA	NA	NA	NA	NA	NA
first_occurrence_h66	H66 Suppurative and unspecified otitis media	9536	448904	NA	NA	NA	NA	223	9390	NA	NA
first_occurrence_i26_i28_pulmonary_heart_disease_and_diseases_of_pulmonary_circulation	#N/A	15155	443285	302	8913	NA	NA	NA	NA	NA	NA
first_occurrence_i47	I47 Paroxysmal tachycardia	8209	450231	NA	NA	NA	NA	NA	NA	NA	NA
first_occurrence_j69	J69 Pneumonitis due to solids and liquids	3893	454547	NA	NA	NA	NA	NA	NA	NA	NA
first_occurrence_k27	K27 Peptic ulcer, site unspecified	1761	456679	NA	NA	NA	NA	NA	NA	NA	NA
first_occurrence_k86	K86 Other diseases of pancreas	3632	454808	NA	NA	NA	NA	NA	NA	NA	NA
first_occurrence_l00_l08_infections_of_the_skin_and_subcutaneous_tissue	#N/A	52929	405511	779	8436	459	2404	1174	8439	NA	NA
first_occurrence_l04	L04 Acute lymphadenitis	716	457724	NA	NA	NA	NA	NA	NA	NA	NA
first_occurrence_l40	L40 Psoriasis	14842	443598	NA	NA	NA	NA	268	9345	NA	NA
first_occurrence_l85	L85 Other epidermal thickening	3854	454586	NA	NA	NA	NA	NA	NA	NA	NA
first_occurrence_m90	M90 Osteopathies in diseases classified elsewhere	983	457457	NA	NA	NA	NA	NA	NA	NA	NA
first_occurrence_o02	O02 Other abnormal products of conception	2168	456272	NA	NA	NA	NA	NA	NA	NA	NA
first_occurrence_o99	O99 Other maternal diseases classifiable elsewhere but complicating pregnancy, childbirth and the puerperium	2174	456266	NA	NA	NA	NA	NA	NA	NA	NA
first_occurrence_q38	Q38 Other congenital malformations of tongue, mouth and pharynx	624	457816	NA	NA	NA	NA	NA	NA	NA	NA
first_occurrence_a15_a19_tuberculosis	#N/A	2516	455924	NA	NA	NA	NA	NA	NA	NA	NA
first_occurrence_a54	A54 Gonococcal infection	234	458206	NA	NA	NA	NA	NA	NA	NA	NA
first_occurrence_d61	D61 Other aplastic anaemias	1628	456812	NA	NA	NA	NA	NA	NA	NA	NA
first_occurrence_g25	G25 Other extrapyramidal and movement disorders	5642	452798	NA	NA	NA	NA	NA	NA	NA	NA
first_occurrence_g43	G43 Migraine	25393	433047	318	8897	202	2661	373	9240	NA	NA
first_occurrence_g58	G58 Other mononeuropathies	2721	455719	NA	NA	NA	NA	NA	NA	NA	NA
first_occurrence_h35	H35 Other retinal disorders	17813	440627	300	8915	NA	NA	508	9105	NA	NA
first_occurrence_h93	H93 Other disorders of ear, not elsewhere classified	17698	440742	NA	NA	NA	NA	374	9239	NA	NA
first_occurrence_i00	I00 Rheumatic fever without mention of heart involvement	1582	456858	NA	NA	NA	NA	NA	NA	NA	NA
first_occurrence_i30	I30 Acute pericarditis	673	457767	NA	NA	NA	NA	NA	NA	NA	NA
first_occurrence_i30_i52_other_forms_of_heart_disease	#N/A	83174	375266	1203	8012	525	2338	1538	8075	NA	NA
first_occurrence_i98	I98 Other disorders of circulatory system in diseases classified elsewhere	658	457782	NA	NA	NA	NA	NA	NA	NA	NA
first_occurrence_j00_j06_acute_upper_respiratory_infections	#N/A	85824	372616	1314	7901	650	2213	2315	7298	321	1877
first_occurrence_j02	J02 Acute pharyngitis	22222	436218	330	8885	NA	NA	661	8952	NA	NA
first_occurrence_k37	K37 Unspecified appendicitis	6829	451611	NA	NA	NA	NA	NA	NA	NA	NA
first_occurrence_l42	L42 Pityriasis rosea	1559	456881	NA	NA	NA	NA	NA	NA	NA	NA
first_occurrence_l74	L74 Eccrine sweat disorders	1061	457379	NA	NA	NA	NA	NA	NA	NA	NA
first_occurrence_l91	L91 Hypertrophic disorders of skin	4744	453696	NA	NA	NA	NA	NA	NA	NA	NA
first_occurrence_m49	M49 Spondylopathies in diseases classified elsewhere	404	458036	NA	NA	NA	NA	NA	NA	NA	NA
first_occurrence_m71	M71 Other bursopathies	3594	454846	NA	NA	NA	NA	NA	NA	NA	NA
first_occurrence_m99	M99 Biomechanical lesions, not elsewhere classified	546	457894	NA	NA	NA	NA	NA	NA	NA	NA
first_occurrence_n03	N03 Chronic nephritic syndrome	1131	457309	NA	NA	NA	NA	NA	NA	NA	NA
first_occurrence_n23	N23 Unspecified renal colic	5218	453222	NA	NA	NA	NA	NA	NA	NA	NA
first_occurrence_n60_n65_disorders_of_breast	#N/A	35462	422978	575	8640	255	2608	563	9050	NA	NA
first_occurrence_o43	O43 Placental disorders	265	458175	NA	NA	NA	NA	NA	NA	NA	NA
first_occurrence_a49	A49 Bacterial infection of unspecified site	3033	455407	NA	NA	NA	NA	NA	NA	NA	NA
first_occurrence_b02	B02 Zoster [herpes zoster]	17856	440584	NA	NA	NA	NA	207	9406	NA	NA
first_occurrence_e80	E80 Disorders of porphyrin and bilirubin metabolism	1856	456584	NA	NA	NA	NA	NA	NA	NA	NA
first_occurrence_e85	E85 Amyloidosis	520	457920	NA	NA	NA	NA	NA	NA	NA	NA
first_occurrence_f09	F09 Unspecified organic or symptomatic mental disorder	470	457970	NA	NA	NA	NA	NA	NA	NA	NA
first_occurrence_f40	F40 Phobic anxiety disorders	4080	454360	NA	NA	NA	NA	NA	NA	NA	NA
first_occurrence_g23	G23 Other degenerative diseases of basal ganglia	362	458078	NA	NA	NA	NA	NA	NA	NA	NA
first_occurrence_g45	G45 Transient cerebral ischaemic attacks and related syndromes	9846	448594	NA	NA	NA	NA	NA	NA	NA	NA
first_occurrence_g47	G47 Sleep disorders	18968	439472	396	8819	NA	NA	450	9163	NA	NA
first_occurrence_g97	G97 Postprocedural disorders of nervous system, not elsewhere classified	369	458071	NA	NA	NA	NA	NA	NA	NA	NA
first_occurrence_h30	H30 Chorioretinal inflammation	243	458197	NA	NA	NA	NA	NA	NA	NA	NA
first_occurrence_h51	H51 Other disorders of binocular movement	242	458198	NA	NA	NA	NA	NA	NA	NA	NA
first_occurrence_h90	H90 Conductive and sensorineural hearing loss	8445	449995	NA	NA	NA	NA	NA	NA	NA	NA
first_occurrence_j67	J67 Hypersensitivity pneumonitis due to organic dust	263	458177	NA	NA	NA	NA	NA	NA	NA	NA
first_occurrence_k12	K12 Stomatitis and related lesions	4234	454206	NA	NA	NA	NA	NA	NA	NA	NA
first_occurrence_k42	K42 Umbilical hernia	8532	449908	233	8982	NA	NA	NA	NA	NA	NA
first_occurrence_m33	M33 Dermatopolymyositis	253	458187	NA	NA	NA	NA	NA	NA	NA	NA
first_occurrence_m72	M72 Fibroblastic disorders	23616	434824	221	8994	NA	NA	568	9045	NA	NA
first_occurrence_m80	M80 Osteoporosis with pathological fracture	2548	455892	NA	NA	NA	NA	NA	NA	NA	NA
first_occurrence_m81	M81 Osteoporosis without pathological fracture	25063	433377	NA	NA	265	2598	411	9202	NA	NA
first_occurrence_m89	M89 Other disorders of bone	5582	452858	NA	NA	NA	NA	NA	NA	NA	NA
first_occurrence_n34	N34 Urethritis and urethral syndrome	1055	457385	NA	NA	NA	NA	NA	NA	NA	NA
first_occurrence_q14	Q14 Congenital malformations of posterior segment of eye	300	458140	NA	NA	NA	NA	NA	NA	NA	NA
first_occurrence_q65_q79_congenital_malformations_and_deformations_of_the_musculoskeletal_system	#N/A	3505	454935	NA	NA	NA	NA	NA	NA	NA	NA
first_occurrence_a30_a49_other_bacterial_diseases	#N/A	25178	433262	366	8849	NA	NA	423	9190	NA	NA
first_occurrence_b95	B95 Streptococcus and staphylococcus as the cause of diseases classified to other chapters	9029	449411	NA	NA	NA	NA	NA	NA	NA	NA
first_occurrence_f22	F22 Persistent delusional disorders	631	457809	NA	NA	NA	NA	NA	NA	NA	NA
first_occurrence_f34	F34 Persistent mood [affective] disorders	893	457547	NA	NA	NA	NA	NA	NA	NA	NA
first_occurrence_f52	F52 Sexual dysfunction, not caused by organic disorder or disease	2307	456133	NA	NA	NA	NA	NA	NA	NA	NA
first_occurrence_g46	G46 Vascular syndromes of brain in cerebrovascular diseases	282	458158	NA	NA	NA	NA	NA	NA	NA	NA
first_occurrence_g55	G55 Nerve root and plexus compressions in diseases classified elsewhere	8922	449518	209	9006	NA	NA	207	9406	NA	NA
first_occurrence_h55	H55 Nystagmus and other irregular eye movements	763	457677	NA	NA	NA	NA	NA	NA	NA	NA
first_occurrence_h65	H65 Nonsuppurative otitis media	5670	452770	NA	NA	NA	NA	NA	NA	NA	NA
first_occurrence_h83	H83 Other diseases of inner ear	11436	447004	NA	NA	NA	NA	237	9376	NA	NA
first_occurrence_i60_i69_cerebrovascular_diseases	#N/A	24515	433925	486	8729	NA	NA	513	9100	NA	NA
first_occurrence_j92	J92 Pleural plaque	2982	455458	NA	NA	NA	NA	NA	NA	NA	NA
first_occurrence_l90	L90 Atrophic disorders of skin	6193	452247	NA	NA	NA	NA	NA	NA	NA	NA
first_occurrence_m00	M00 Pyogenic arthritis	964	457476	NA	NA	NA	NA	NA	NA	NA	NA
first_occurrence_n26	N26 Unspecified contracted kidney	471	457969	NA	NA	NA	NA	NA	NA	NA	NA
first_occurrence_a07	A07 Other protozoal intestinal diseases	506	457934	NA	NA	NA	NA	NA	NA	NA	NA
first_occurrence_a37	A37 Whooping cough	3132	455308	NA	NA	NA	NA	NA	NA	NA	NA
first_occurrence_a41	A41 Other septicaemia	16802	441638	295	8920	NA	NA	344	9269	NA	NA
first_occurrence_a46	A46 Erysipelas	325	458115	NA	NA	NA	NA	NA	NA	NA	NA
first_occurrence_d56	D56 Thalassaemia	237	458203	NA	NA	NA	NA	211	9402	NA	NA
first_occurrence_e04	E04 Other non-toxic goitre	5232	453208	NA	NA	NA	NA	NA	NA	NA	NA
first_occurrence_e79	E79 Disorders of purine and pyrimidine metabolism	513	457927	NA	NA	NA	NA	NA	NA	NA	NA
first_occurrence_f02	F02 Dementia in other diseases classified elsewhere	1116	457324	NA	NA	NA	NA	NA	NA	NA	NA
first_occurrence_g20_g26_extrapyramidal_and_movement_disorders	#N/A	10811	447629	NA	NA	NA	NA	NA	NA	NA	NA
first_occurrence_h06	H06 Disorders of lachrymal system and orbit in diseases classified elsewhere	210	458230	NA	NA	NA	NA	NA	NA	NA	NA
first_occurrence_h43_h44_disorders_of_vitreous_body_and_globe	#N/A	12869	445571	NA	NA	NA	NA	294	9319	NA	NA
first_occurrence_h47	H47 Other disorders of optic [2nd] nerve and visual pathways	1644	456796	NA	NA	NA	NA	NA	NA	NA	NA
first_occurrence_h58	H58 Other disorders of eye and adnexa in diseases classified elsewhere	226	458214	NA	NA	NA	NA	NA	NA	NA	NA
first_occurrence_h60	H60 Otitis externa	20507	437933	NA	NA	NA	NA	487	9126	NA	NA
first_occurrence_i31	I31 Other diseases of pericardium	3657	454783	NA	NA	NA	NA	NA	NA	NA	NA
first_occurrence_i44	I44 Atrioventricular and left bundle-branch block	13319	445121	NA	NA	NA	NA	300	9313	NA	NA
first_occurrence_i95_i99_other_and_unspecified_disorders_of_the_circulatory_system	#N/A	22106	436334	328	8887	NA	NA	482	9131	NA	NA
first_occurrence_j01	J01 Acute sinusitis	22952	435488	215	9000	NA	NA	398	9215	NA	NA
first_occurrence_j85	J85 Abscess of lung and mediastinum	277	458163	NA	NA	NA	NA	NA	NA	NA	NA
first_occurrence_j86	J86 Pyothorax	795	457645	NA	NA	NA	NA	NA	NA	NA	NA
first_occurrence_k60	K60 Fissure and fistula of anal and rectal regions	6335	452105	NA	NA	NA	NA	279	9334	NA	NA
first_occurrence_l13	L13 Other bullous disorders	963	457477	NA	NA	NA	NA	NA	NA	NA	NA
first_occurrence_l24	L24 Irritant contact dermatitis	1429	457011	NA	NA	NA	NA	NA	NA	NA	NA
first_occurrence_l49_l54_urticaria_and_erythema	#N/A	12476	445964	NA	NA	NA	NA	376	9237	NA	NA
first_occurrence_l98	L98 Other disorders of skin and subcutaneous tissue, not elsewhere classified	46905	411535	326	8889	360	2503	427	9186	NA	NA
first_occurrence_m96	M96 Postprocedural musculoskeletal disorders, not elsewhere classified	1287	457153	NA	NA	NA	NA	NA	NA	NA	NA
first_occurrence_n17_n19_acute_kidney_failure_and_chronic_kidney_disease	#N/A	44816	413624	1066	8149	360	2503	1076	8537	NA	NA
first_occurrence_o13	O13 Gestational [pregnancy-induced] hypertension without significant proteinuria	730	457710	NA	NA	NA	NA	NA	NA	NA	NA
first_occurrence_o35	O35 Maternal care for known or suspected foetal abnormality and damage	300	458140	NA	NA	NA	NA	NA	NA	NA	NA
first_occurrence_o91	O91 Infections of breast associated with childbirth	308	458132	NA	NA	NA	NA	NA	NA	NA	NA
first_occurrence_p90_p96_other_disorders_originating_in_the_perinatal_period	#N/A	339	458101	NA	NA	NA	NA	NA	NA	NA	NA
first_occurrence_q18	Q18 Other congenital malformations of face and neck	227	458213	NA	NA	NA	NA	NA	NA	NA	NA
first_occurrence_a63	A63 Other predominantly sexually transmitted diseases, not elsewhere classified	1734	456706	NA	NA	NA	NA	NA	NA	NA	NA
first_occurrence_a80_a89_viral_and_prion_infections_of_the_central_nervous_system	#N/A	1306	457134	NA	NA	NA	NA	NA	NA	NA	NA
first_occurrence_b05	B05 Measles	15794	442646	NA	NA	NA	NA	NA	NA	NA	NA
first_occurrence_d59	D59 Acquired haemolytic anaemia	366	458074	NA	NA	NA	NA	NA	NA	NA	NA
first_occurrence_g50	G50 Disorders of trigeminal nerve	3129	455311	NA	NA	NA	NA	NA	NA	NA	NA
first_occurrence_g54	G54 Nerve root and plexus disorders	1369	457071	NA	NA	NA	NA	NA	NA	NA	NA
first_occurrence_g70	G70 Myasthenia gravis and other myoneural disorders	541	457899	NA	NA	NA	NA	NA	NA	NA	NA
first_occurrence_g80_g83_cerebral_palsy_and_other_paralytic_syndromes	#N/A	6669	451771	NA	NA	NA	NA	NA	NA	NA	NA
first_occurrence_h17	H17 Corneal scars and opacities	514	457926	NA	NA	NA	NA	NA	NA	NA	NA
first_occurrence_h27	H27 Other disorders of lens	714	457726	NA	NA	NA	NA	NA	NA	NA	NA
first_occurrence_i22	I22 Subsequent myocardial infarction	880	457560	NA	NA	NA	NA	NA	NA	NA	NA
first_occurrence_i48	I48 Atrial fibrillation and flutter	40273	418167	334	8881	225	2638	468	9145	NA	NA
first_occurrence_i61	I61 Intracerebral haemorrhage	2407	456033	NA	NA	NA	NA	NA	NA	NA	NA
first_occurrence_i81	I81 Portal vein thrombosis	476	457964	NA	NA	NA	NA	NA	NA	NA	NA
first_occurrence_i86	I86 Varicose veins of other sites	2164	456276	NA	NA	NA	NA	NA	NA	NA	NA
first_occurrence_j09_j18_influenza_and_pneumonia	#N/A	49930	408510	842	8373	331	2532	1168	8445	NA	NA
first_occurrence_j35	J35 Chronic diseases of tonsils and adenoids	1803	456637	NA	NA	NA	NA	NA	NA	NA	NA
first_occurrence_k13	K13 Other diseases of lip and oral mucosa	7445	450995	NA	NA	NA	NA	NA	NA	NA	NA
first_occurrence_l29	L29 Pruritus	11604	446836	227	8988	NA	NA	427	9186	NA	NA
first_occurrence_l73	L73 Other follicular disorders	3527	454913	NA	NA	NA	NA	NA	NA	NA	NA
first_occurrence_n28	N28 Other disorders of kidney and ureter, not elsewhere classified	10569	447871	212	9003	NA	NA	224	9389	NA	NA
first_occurrence_q44	Q44 Congenital malformations of gallbladder, bile ducts and liver	283	458157	NA	NA	NA	NA	NA	NA	NA	NA
first_occurrence_q63	Q63 Other congenital malformations of kidney	685	457755	NA	NA	NA	NA	NA	NA	NA	NA
first_occurrence_a42	A42 Actinomycosis	204	458236	NA	NA	NA	NA	NA	NA	NA	NA
first_occurrence_a50_a64_infections_with_a_predominantly_sexual_mode_of_transmission	#N/A	2558	455882	NA	NA	NA	NA	NA	NA	NA	NA
first_occurrence_d51	D51 Vitamin B12 deficiency anaemia	3496	454944	NA	NA	NA	NA	NA	NA	NA	NA
first_occurrence_d86	D86 Sarcoidosis	1861	456579	NA	NA	NA	NA	NA	NA	NA	NA
first_occurrence_e07	E07 Other disorders of thyroid	2925	455515	NA	NA	NA	NA	NA	NA	NA	NA
first_occurrence_e73	E73 Lactose intolerance	497	457943	NA	NA	NA	NA	NA	NA	NA	NA
first_occurrence_f25	F25 Schizoaffective disorders	316	458124	NA	NA	NA	NA	NA	NA	NA	NA
first_occurrence_g21	G21 Secondary Parkinsonism	304	458136	NA	NA	NA	NA	NA	NA	NA	NA
first_occurrence_g98	G98 Other disorders of nervous system, not elsewhere classified	2021	456419	NA	NA	NA	NA	NA	NA	NA	NA
first_occurrence_h61	H61 Other disorders of external ear	28540	429900	205	9010	NA	NA	356	9257	NA	NA
first_occurrence_i25	I25 Chronic ischaemic heart disease	51010	407430	637	8578	324	2539	1747	7866	NA	NA
first_occurrence_i33	I33 Acute and subacute endocarditis	644	457796	NA	NA	NA	NA	NA	NA	NA	NA
first_occurrence_j00	J00 Acute nasopharyngitis [common cold]	5143	453297	NA	NA	NA	NA	NA	NA	NA	NA
first_occurrence_j22	J22 Unspecified acute lower respiratory infection	60739	397701	798	8417	394	2469	1375	8238	NA	NA
first_occurrence_j82	J82 Pulmonary eosinophilia, not elsewhere classified	244	458196	NA	NA	NA	NA	NA	NA	NA	NA
first_occurrence_k04	K04 Diseases of pulp and periapical tissues	7734	450706	NA	NA	NA	NA	NA	NA	NA	NA
first_occurrence_k71	K71 Toxic liver disease	206	458234	NA	NA	NA	NA	NA	NA	NA	NA
first_occurrence_k90	K90 Intestinal malabsorption	5438	453002	NA	NA	NA	NA	NA	NA	NA	NA
first_occurrence_l51	L51 Erythema multiforme	331	458109	NA	NA	NA	NA	NA	NA	NA	NA
first_occurrence_l81	L81 Other disorders of pigmentation	4521	453919	NA	NA	NA	NA	NA	NA	NA	NA
first_occurrence_m02	M02 Reactive arthropathies	275	458165	NA	NA	NA	NA	NA	NA	NA	NA
first_occurrence_m20_m25_other_joint_disorders	#N/A	117465	340975	2063	7152	724	2139	2685	6928	366	1832
first_occurrence_m50_m54_other_dorsopathies	#N/A	93732	364708	1860	7355	726	2137	2262	7351	299	1899
first_occurrence_m75	M75 Shoulder lesions	32048	426392	583	8632	203	2660	882	8731	NA	NA
first_occurrence_n44	N44 Torsion of testis	216	458224	NA	NA	NA	NA	NA	NA	NA	NA
first_occurrence_o30	O30 Multiple gestation	582	457858	NA	NA	NA	NA	NA	NA	NA	NA
first_occurrence_q25	Q25 Congenital malformations of great arteries	261	458179	NA	NA	NA	NA	NA	NA	NA	NA
first_occurrence_q66	Q66 Congenital deformities of feet	1104	457336	NA	NA	NA	NA	NA	NA	NA	NA
first_occurrence_a09	A09 Diarrhoea and gastro-enteritis of presumed infectious origin	24873	433567	371	8844	NA	NA	524	9089	NA	NA
first_occurrence_a65_a69_other_spirochetal_diseases	#N/A	340	458100	NA	NA	NA	NA	NA	NA	NA	NA
first_occurrence_b15	B15 Acute hepatitis A	1092	457348	NA	NA	NA	NA	NA	NA	NA	NA
first_occurrence_b54	B54 Unspecified malaria	744	457696	NA	NA	NA	NA	NA	NA	NA	NA
first_occurrence_e15_e16_other_disorders_of_glucose_regulation_and_pancreatic_internal_secretion	#N/A	4586	453854	NA	NA	NA	NA	209	9404	NA	NA
first_occurrence_e74	E74 Other disorders of carbohydrate metabolism	407	458033	NA	NA	NA	NA	NA	NA	NA	NA
first_occurrence_h53_h54_visual_disturbances_and_blindness	#N/A	16643	441797	356	8859	NA	NA	433	9180	NA	NA
first_occurrence_i70	I70 Atherosclerosis	4148	454292	NA	NA	NA	NA	NA	NA	NA	NA
first_occurrence_j20	J20 Acute bronchitis	5115	453325	NA	NA	NA	NA	NA	NA	NA	NA
first_occurrence_j91	J91 Pleural effusion in conditions classified elsewhere	555	457885	NA	NA	NA	NA	NA	NA	NA	NA
first_occurrence_k22	K22 Other diseases of oesophagus	22537	435903	265	8950	NA	NA	431	9182	NA	NA
first_occurrence_k41	K41 Femoral hernia	1594	456846	NA	NA	NA	NA	NA	NA	NA	NA
first_occurrence_k76	K76 Other diseases of liver	15256	443184	299	8916	NA	NA	392	9221	NA	NA
first_occurrence_l20_l30_dermatitis_and_eczema	#N/A	70720	387720	935	8280	526	2337	1688	7925	309	1889
first_occurrence_l80_l99_other_disorders_of_the_skin_and_subcutaneous_tissue	#N/A	89380	369060	923	8292	667	2196	1292	8321	213	1985
first_occurrence_m05	M05 Seropositive rheumatoid arthritis	1385	457055	NA	NA	NA	NA	NA	NA	NA	NA
first_occurrence_m34	M34 Systemic sclerosis	425	458015	NA	NA	NA	NA	NA	NA	NA	NA
first_occurrence_o01	O01 Hydatidiform mole	216	458224	NA	NA	NA	NA	NA	NA	NA	NA
first_occurrence_q21	Q21 Congenital malformations of cardiac septa	1275	457165	NA	NA	NA	NA	NA	NA	NA	NA
first_occurrence_b27	B27 Infectious mononucleosis	3621	454819	NA	NA	NA	NA	NA	NA	NA	NA
first_occurrence_e61	E61 Deficiency of other nutrient elements	1611	456829	NA	NA	NA	NA	NA	NA	NA	NA
first_occurrence_e87	E87 Other disorders of fluid, electrolyte and acid-base balance	26792	431648	520	8695	NA	NA	759	8854	NA	NA
first_occurrence_f07	F07 Personality and behavioural disorders due to brain disease, damage and dysfunction	234	458206	NA	NA	NA	NA	NA	NA	NA	NA
first_occurrence_f13	F13 Mental and behavioural disorders due to use of sedatives or hypnotics	268	458172	NA	NA	NA	NA	NA	NA	NA	NA
first_occurrence_f33	F33 Recurrent depressive disorder	3637	454803	NA	NA	NA	NA	NA	NA	NA	NA
first_occurrence_h34	H34 Retinal vascular occlusions	2677	455763	NA	NA	NA	NA	NA	NA	NA	NA
first_occurrence_h80	H80 Otosclerosis	1024	457416	NA	NA	NA	NA	NA	NA	NA	NA
first_occurrence_i84	I84 Haemorrhoids	28829	429611	589	8626	231	2632	686	8927	NA	NA
first_occurrence_j44	J44 Other chronic obstructive pulmonary disease	26274	432166	228	8987	NA	NA	353	9260	NA	NA
first_occurrence_j90	J90 Pleural effusion, not elsewhere classified	17098	441342	277	8938	NA	NA	325	9288	NA	NA
first_occurrence_k09	K09 Cysts of oral region, not elsewhere classified	905	457535	NA	NA	NA	NA	NA	NA	NA	NA
first_occurrence_k10	K10 Other diseases of jaws	1856	456584	NA	NA	NA	NA	NA	NA	NA	NA
first_occurrence_k38	K38 Other diseases of appendix	623	457817	NA	NA	NA	NA	NA	NA	NA	NA
first_occurrence_k46	K46 Unspecified abdominal hernia	2436	456004	NA	NA	NA	NA	NA	NA	NA	NA
first_occurrence_k73	K73 Chronic hepatitis, not elsewhere classified	290	458150	NA	NA	NA	NA	NA	NA	NA	NA
first_occurrence_l60_l75_disorders_of_skin_appendages	#N/A	42132	416308	652	8563	354	2509	941	8672	NA	NA
first_occurrence_l65	L65 Other nonscarring hair loss	2920	455520	NA	NA	NA	NA	199	9414	NA	NA
first_occurrence_l92	L92 Granulomatous disorders of skin and subcutaneous tissue	1860	456580	NA	NA	NA	NA	NA	NA	NA	NA
first_occurrence_m07	M07 Psoriatic and enteropathic arthropathies	1536	456904	NA	NA	NA	NA	NA	NA	NA	NA
first_occurrence_m15	M15 Polyarthrosis	15557	442883	NA	NA	NA	NA	219	9394	NA	NA
first_occurrence_m18	M18 Arthrosis of first carpometacarpal joint	2890	455550	NA	NA	NA	NA	NA	NA	NA	NA
first_occurrence_m70_m79_other_soft_tissue_disorders	#N/A	135390	323050	2154	7061	900	1963	3243	6370	412	1786
first_occurrence_o24	O24 Diabetes mellitus in pregnancy	634	457806	NA	NA	NA	NA	NA	NA	NA	NA
first_occurrence_o47	O47 False labour	1184	457256	NA	NA	NA	NA	NA	NA	NA	NA
first_occurrence_q12	Q12 Congenital lens malformations	316	458124	NA	NA	NA	NA	NA	NA	NA	NA
first_occurrence_a15	A15 Respiratory tuberculosis, bacteriologically and histologically confirmed	2406	456034	NA	NA	NA	NA	NA	NA	NA	NA
first_occurrence_b49	B49 Unspecified mycosis	515	457925	NA	NA	NA	NA	NA	NA	NA	NA
first_occurrence_e16	E16 Other disorders of pancreatic internal secretion	4573	453867	NA	NA	NA	NA	208	9405	NA	NA
first_occurrence_e55	E55 Vitamin D deficiency	6057	452383	326	8889	NA	NA	474	9139	NA	NA
first_occurrence_e83	E83 Disorders of mineral metabolism	10191	448249	NA	NA	NA	NA	223	9390	NA	NA
first_occurrence_g56	G56 Mononeuropathies of upper limb	24005	434435	432	8783	NA	NA	482	9131	NA	NA
first_occurrence_g63	G63 Polyneuropathy in diseases classified elsewhere	1513	456927	NA	NA	NA	NA	NA	NA	NA	NA
first_occurrence_g83	G83 Other paralytic syndromes	1486	456954	NA	NA	NA	NA	NA	NA	NA	NA
first_occurrence_h26	H26 Other cataract	49565	408875	1275	7940	408	2455	1843	7770	300	1898
first_occurrence_h33	H33 Retinal detachments and breaks	7323	451117	NA	NA	NA	NA	NA	NA	NA	NA
first_occurrence_h40	H40 Glaucoma	18950	439490	630	8585	NA	NA	482	9131	NA	NA
first_occurrence_h44	H44 Disorders of globe	2040	456400	NA	NA	NA	NA	NA	NA	NA	NA
first_occurrence_i26	I26 Pulmonary embolism	12452	445988	237	8978	NA	NA	NA	NA	NA	NA
first_occurrence_i85	I85 Oesophageal varices	1231	457209	NA	NA	NA	NA	NA	NA	NA	NA
first_occurrence_j03	J03 Acute tonsillitis	18473	439967	264	8951	NA	NA	302	9311	NA	NA
first_occurrence_j98	J98 Other respiratory disorders	22373	436067	366	8849	NA	NA	536	9077	NA	NA
first_occurrence_k05	K05 Gingivitis and periodontal diseases	1934	456506	NA	NA	NA	NA	NA	NA	NA	NA
first_occurrence_k14	K14 Diseases of tongue	3849	454591	NA	NA	NA	NA	NA	NA	NA	NA
first_occurrence_k51	K51 Ulcerative colitis	6158	452282	NA	NA	NA	NA	NA	NA	NA	NA
first_occurrence_k58	K58 Irritable bowel syndrome	33501	424939	426	8789	271	2592	492	9121	NA	NA
first_occurrence_k63	K63 Other diseases of intestine	36993	421447	552	8663	267	2596	677	8936	NA	NA
first_occurrence_k91	K91 Postprocedural disorders of digestive system, not elsewhere classified	3518	454922	NA	NA	NA	NA	NA	NA	NA	NA
first_occurrence_l27	L27 Dermatitis due to substances taken internally	1371	457069	NA	NA	NA	NA	NA	NA	NA	NA
first_occurrence_l30	L30 Other dermatitis	46037	412403	556	8659	328	2535	1099	8514	211	1987
first_occurrence_l52	L52 Erythema nodosum	287	458153	NA	NA	NA	NA	NA	NA	NA	NA
first_occurrence_m06	M06 Other rheumatoid arthritis	12034	446406	249	8966	NA	NA	327	9286	NA	NA
first_occurrence_m65	M65 Synovitis and tenosynovitis	18977	439463	367	8848	NA	NA	431	9182	NA	NA
first_occurrence_m77	M77 Other enthesopathies	30544	427896	331	8884	228	2635	794	8819	NA	NA
first_occurrence_n25_n29_other_disorders_of_kidney_and_ureter	#N/A	11171	447269	230	8985	NA	NA	257	9356	NA	NA
first_occurrence_n62	N62 Hypertrophy of breast	2005	456435	NA	NA	NA	NA	NA	NA	NA	NA
first_occurrence_o42	O42 Premature rupture of membranes	1196	457244	NA	NA	NA	NA	NA	NA	NA	NA
first_occurrence_d50_d53_nutritional_anemias	#N/A	32917	425523	887	8328	208	2655	1542	8071	NA	NA
first_occurrence_e46	E46 Unspecified protein-energy malnutrition	635	457805	NA	NA	NA	NA	NA	NA	NA	NA
first_occurrence_f05	F05 Delirium, not induced by alcohol and other psychoactive substances	8461	449979	NA	NA	NA	NA	NA	NA	NA	NA
first_occurrence_f19	F19 Mental and behavioural disorders due to multiple drug use and use of other psychoactive substances	317	458123	NA	NA	NA	NA	NA	NA	NA	NA
first_occurrence_g37	G37 Other demyelinating diseases of central nervous system	636	457804	NA	NA	NA	NA	NA	NA	NA	NA
first_occurrence_g64	G64 Other disorders of peripheral nervous system	275	458165	NA	NA	NA	NA	NA	NA	NA	NA
first_occurrence_g71	G71 Primary disorders of muscles	327	458113	NA	NA	NA	NA	NA	NA	NA	NA
first_occurrence_g91	G91 Hydrocephalus	1226	457214	NA	NA	NA	NA	NA	NA	NA	NA
first_occurrence_h15	H15 Disorders of sclera	1217	457223	NA	NA	NA	NA	NA	NA	NA	NA
first_occurrence_h73	H73 Other disorders of tympanic membrane	733	457707	NA	NA	NA	NA	NA	NA	NA	NA
first_occurrence_i50	I50 Heart failure	19629	438811	309	8906	NA	NA	514	9099	NA	NA
first_occurrence_i69	I69 Sequelae of cerebrovascular disease	3577	454863	NA	NA	NA	NA	NA	NA	NA	NA
first_occurrence_i74	I74 Arterial embolism and thrombosis	2178	456262	NA	NA	NA	NA	NA	NA	NA	NA
first_occurrence_i87	I87 Other disorders of veins	2127	456313	NA	NA	NA	NA	NA	NA	NA	NA
first_occurrence_j18	J18 Pneumonia, organism unspecified	37433	421007	531	8684	218	2645	646	8967	NA	NA
first_occurrence_k07	K07 Dentofacial anomalies [including malocclusion]	2517	455923	NA	NA	NA	NA	NA	NA	NA	NA
first_occurrence_k20	K20 Oesophagitis	18364	440076	207	9008	NA	NA	365	9248	NA	NA
first_occurrence_k26	K26 Duodenal ulcer	9327	449113	NA	NA	NA	NA	201	9412	NA	NA
first_occurrence_k44	K44 Diaphragmatic hernia	57148	401292	698	8517	433	2430	1029	8584	NA	NA
first_occurrence_l94	L94 Other localised connective tissue disorders	585	457855	NA	NA	NA	NA	NA	NA	NA	NA
first_occurrence_m43	M43 Other deforming dorsopathies	6651	451789	NA	NA	NA	NA	NA	NA	NA	NA
first_occurrence_m79	M79 Other soft tissue disorders, not elsewhere classified	82791	375649	1517	7698	643	2220	2233	7380	243	1955
first_occurrence_m84	M84 Disorders of continuity of bone	4206	454234	NA	NA	NA	NA	NA	NA	NA	NA
first_occurrence_n19	N19 Unspecified renal failure	3495	454945	NA	NA	NA	NA	NA	NA	NA	NA
first_occurrence_n36	N36 Other disorders of urethra	1701	456739	NA	NA	NA	NA	NA	NA	NA	NA
first_occurrence_q27	Q27 Other congenital malformations of peripheral vascular system	346	458094	NA	NA	NA	NA	NA	NA	NA	NA
first_occurrence_d55_d59_hemolytic_anemias	#N/A	847	457593	722	8493	NA	NA	244	9369	NA	NA
first_occurrence_d60_d64_aplastic_and_other_anemias_and_other_bone_marrow_failure_syndromes	#N/A	34171	424269	977	8238	264	2599	1164	8449	NA	NA
first_occurrence_d80_d89_certain_disorders_involving_the_immune_mechanism	#N/A	3187	455253	NA	NA	NA	NA	NA	NA	NA	NA
first_occurrence_e23	E23 Hypofunction and other disorders of pituitary gland	1188	457252	NA	NA	NA	NA	NA	NA	NA	NA
first_occurrence_e89	E89 Postprocedural endocrine and metabolic disorders, not elsewhere classified	3439	455001	NA	NA	NA	NA	NA	NA	NA	NA
first_occurrence_f23	F23 Acute and transient psychotic disorders	308	458132	NA	NA	NA	NA	NA	NA	NA	NA
first_occurrence_g35_g37_demyelinating_diseases_of_the_central_nervous_system	#N/A	2813	455627	NA	NA	NA	NA	NA	NA	NA	NA
first_occurrence_g40	G40 Epilepsy	8269	450171	NA	NA	NA	NA	NA	NA	NA	NA
first_occurrence_i36	I36 Nonrheumatic tricuspid valve disorders	682	457758	NA	NA	NA	NA	NA	NA	NA	NA
first_occurrence_j96_j99_other_diseases_of_the_respiratory_system	#N/A	28848	429592	531	8684	NA	NA	728	8885	NA	NA
first_occurrence_k55_k64_other_diseases_of_intestines	#N/A	170732	287708	2786	6429	1173	1690	3306	6307	557	1641
first_occurrence_k70	K70 Alcoholic liver disease	2247	456193	NA	NA	NA	NA	NA	NA	NA	NA
first_occurrence_m12	M12 Other specific arthropathies	713	457727	NA	NA	NA	NA	NA	NA	NA	NA
first_occurrence_m31	M31 Other necrotising vasculopathies	2055	456385	NA	NA	NA	NA	NA	NA	NA	NA
first_occurrence_m32	M32 Systemic lupus erythematosus	912	457528	NA	NA	NA	NA	NA	NA	NA	NA
first_occurrence_m53	M53 Other dorsopathies, not elsewhere classified	6048	452392	NA	NA	NA	NA	NA	NA	NA	NA
first_occurrence_m86_m90_other_osteopathies	#N/A	10604	447836	235	8980	NA	NA	203	9410	NA	NA
first_occurrence_q20_q28_congenital_malformations_of_the_circulatory_system	#N/A	3128	455312	NA	NA	NA	NA	NA	NA	NA	NA
first_occurrence_b00	B00 Herpesviral [herpes simplex] infections	4798	453642	NA	NA	NA	NA	NA	NA	NA	NA
first_occurrence_b90_b94_sequelae_of_infectious_and_parasitic_diseases	#N/A	440	458000	NA	NA	NA	NA	NA	NA	NA	NA
first_occurrence_b96	B96 Other bacterial agents as the cause of diseases classified to other chapters	18579	439861	409	8806	NA	NA	503	9110	NA	NA
first_occurrence_d72	D72 Other disorders of white blood cells	1709	456731	NA	NA	NA	NA	NA	NA	NA	NA
first_occurrence_e08_e13_diabetes_mellitus	#N/A	40937	417503	1754	7461	319	2544	2707	6906	230	1968
first_occurrence_e10	E10 Insulin-dependent diabetes mellitus	4652	453788	NA	NA	NA	NA	232	9381	NA	NA
first_occurrence_f70_f79_intellectual_disabilities	#N/A	227	458213	NA	NA	NA	NA	NA	NA	NA	NA
first_occurrence_g99	G99 Other disorders of nervous system in diseases classified elsewhere	2608	455832	NA	NA	NA	NA	NA	NA	NA	NA
first_occurrence_h11	H11 Other disorders of conjunctiva	8112	450328	218	8997	NA	NA	216	9397	NA	NA
first_occurrence_h20	H20 Iridocyclitis	2727	455713	NA	NA	NA	NA	NA	NA	NA	NA
first_occurrence_h55_h57_other_disorders_of_eye_and_adnexa	#N/A	8369	450071	NA	NA	NA	NA	326	9287	NA	NA
first_occurrence_h90_h94_other_disorders_of_ear	#N/A	51606	406834	532	8683	357	2506	1084	8529	NA	NA
first_occurrence_h92	H92 Otalgia and effusion of ear	15033	443407	208	9007	NA	NA	455	9158	NA	NA
first_occurrence_j06	J06 Acute upper respiratory infections of multiple and unspecified sites	46969	411471	878	8337	430	2433	1727	7886	225	1973
first_occurrence_j33	J33 Nasal polyp	7447	450993	NA	NA	NA	NA	NA	NA	NA	NA
first_occurrence_k08	K08 Other disorders of teeth and supporting structures	5044	453396	NA	NA	NA	NA	NA	NA	NA	NA
first_occurrence_l57	L57 Skin changes due to chronic exposure to nonionising radiation	20862	437578	NA	NA	NA	NA	NA	NA	NA	NA
first_occurrence_m46	M46 Other inflammatory spondylopathies	4922	453518	NA	NA	NA	NA	NA	NA	NA	NA
first_occurrence_m66	M66 Spontaneous rupture of synovium and tendon	1468	456972	NA	NA	NA	NA	NA	NA	NA	NA
first_occurrence_m91_m94_chondropathies	#N/A	4307	454133	NA	NA	NA	NA	NA	NA	NA	NA
first_occurrence_n31	N31 Neuromuscular dysfunction of bladder, not elsewhere classified	4730	453710	NA	NA	NA	NA	NA	NA	NA	NA
first_occurrence_o00	O00 Ectopic pregnancy	931	457509	NA	NA	NA	NA	NA	NA	NA	NA
first_occurrence_o68	O68 Labour and delivery complicated by foetal stress [distress]	3716	454724	NA	NA	NA	NA	NA	NA	NA	NA
first_occurrence_a00_a09_intestinal_infectious_diseases	#N/A	36991	421449	604	8611	258	2605	867	8746	NA	NA
first_occurrence_a05	A05 Other bacterial foodborne intoxications	365	458075	NA	NA	NA	NA	NA	NA	NA	NA
first_occurrence_b65_b83_helminthiases	#N/A	1077	457363	NA	NA	NA	NA	NA	NA	NA	NA
first_occurrence_b98	B98 Other specified infectious agents as the cause of diseases classified to other chapters	4423	454017	NA	NA	NA	NA	NA	NA	NA	NA
first_occurrence_d58	D58 Other hereditary haemolytic anaemias	240	458200	NA	NA	NA	NA	NA	NA	NA	NA
first_occurrence_d69	D69 Purpura and other haemorrhagic conditions	5827	452613	NA	NA	NA	NA	NA	NA	NA	NA
first_occurrence_e29	E29 Testicular dysfunction	577	457863	NA	NA	NA	NA	NA	NA	NA	NA
first_occurrence_f00	F00 Dementia in Alzheimer's disease	3046	455394	NA	NA	NA	NA	NA	NA	NA	NA
first_occurrence_f11	F11 Mental and behavioural disorders due to use of opioids	288	458152	NA	NA	NA	NA	NA	NA	NA	NA
first_occurrence_f48	F48 Other neurotic disorders	1100	457340	NA	NA	NA	NA	NA	NA	NA	NA
first_occurrence_f84	F84 Pervasive developmental disorders	300	458140	NA	NA	NA	NA	NA	NA	NA	NA
first_occurrence_g35	G35 Multiple sclerosis	2429	456011	NA	NA	NA	NA	NA	NA	NA	NA
first_occurrence_g41	G41 Status epilepticus	371	458069	NA	NA	NA	NA	NA	NA	NA	NA
first_occurrence_g52	G52 Disorders of other cranial nerves	483	457957	NA	NA	NA	NA	NA	NA	NA	NA
first_occurrence_g96	G96 Other disorders of central nervous system	579	457861	NA	NA	NA	NA	NA	NA	NA	NA
first_occurrence_h16	H16 Keratitis	1711	456729	NA	NA	NA	NA	NA	NA	NA	NA
first_occurrence_h46_h47_disorders_of_optic_nerve_and_visual_pathways	#N/A	2109	456331	NA	NA	NA	NA	NA	NA	NA	NA
first_occurrence_h74	H74 Other disorders of middle ear and mastoid	917	457523	NA	NA	NA	NA	NA	NA	NA	NA
first_occurrence_i34	I34 Nonrheumatic mitral valve disorders	7955	450485	NA	NA	NA	NA	NA	NA	NA	NA
first_occurrence_i63	I63 Cerebral infarction	10206	448234	205	9010	NA	NA	220	9393	NA	NA
first_occurrence_j60_j70_lung_diseases_due_to_external_agents	#N/A	5276	453164	NA	NA	NA	NA	NA	NA	NA	NA
first_occurrence_j96	J96 Respiratory failure, not elsewhere classified	8637	449803	NA	NA	NA	NA	238	9375	NA	NA
first_occurrence_k43	K43 Ventral hernia	7366	451074	NA	NA	NA	NA	NA	NA	NA	NA
first_occurrence_k85	K85 Acute pancreatitis	4688	453752	NA	NA	NA	NA	NA	NA	NA	NA
first_occurrence_k90_k95_other_diseases_of_the_digestive_system	#N/A	32598	425842	581	8634	218	2645	651	8962	NA	NA
first_occurrence_l23	L23 Allergic contact dermatitis	1383	457057	NA	NA	NA	NA	NA	NA	NA	NA
first_occurrence_l97	L97 Ulcer of lower limb, not elsewhere classified	3990	454450	NA	NA	NA	NA	NA	NA	NA	NA
first_occurrence_m19	M19 Other arthrosis	86033	372407	1168	8047	469	2394	1389	8224	NA	NA
first_occurrence_m20	M20 Acquired deformities of fingers and toes	20814	437626	321	8894	NA	NA	277	9336	NA	NA
first_occurrence_m35	M35 Other systemic involvement of connective tissue	7493	450947	NA	NA	NA	NA	NA	NA	NA	NA
first_occurrence_m85	M85 Other disorders of bone density and structure	15459	442981	NA	NA	NA	NA	240	9373	NA	NA
first_occurrence_m92	M92 Other juvenile osteochondrosis	668	457772	NA	NA	NA	NA	NA	NA	NA	NA
first_occurrence_n12	N12 Tubulo-interstitial nephritis, not specified as acute or chronic	2619	455821	NA	NA	NA	NA	NA	NA	NA	NA
first_occurrence_n63	N63 Unspecified lump in breast	15125	443315	238	8977	NA	NA	NA	NA	NA	NA
first_occurrence_q28	Q28 Other congenital malformations of circulatory system	264	458176	NA	NA	NA	NA	NA	NA	NA	NA
first_occurrence_q79	Q79 Congenital malformations of musculoskeletal system, not elsewhere classified	305	458135	NA	NA	NA	NA	NA	NA	NA	NA
first_occurrence_q80_q89_other_congenital_malformations	#N/A	2959	455481	NA	NA	NA	NA	NA	NA	NA	NA
first_occurrence_b18	B18 Chronic viral hepatitis	666	457774	NA	NA	NA	NA	NA	NA	NA	NA
first_occurrence_b25_b34_other_viral_diseases	#N/A	24910	433530	307	8908	NA	NA	437	9176	NA	NA
first_occurrence_e02	E02 Subclinical iodine-deficiency hypothyroidism	209	458231	NA	NA	NA	NA	NA	NA	NA	NA
first_occurrence_e34	E34 Other endocrine disorders	403	458037	NA	NA	NA	NA	NA	NA	NA	NA
first_occurrence_f60_f69_disorders_of_adult_personality_and_behavior	#N/A	1429	457011	NA	NA	NA	NA	NA	NA	NA	NA
first_occurrence_g57	G57 Mononeuropathies of lower limb	5054	453386	NA	NA	NA	NA	NA	NA	NA	NA
first_occurrence_g60_g65_polyneuropathies_and_other_disorders_of_the_peripheral_nervous_system	#N/A	7370	451070	NA	NA	NA	NA	NA	NA	NA	NA
first_occurrence_h50	H50 Other strabismus	2595	455845	NA	NA	NA	NA	NA	NA	NA	NA
first_occurrence_h57	H57 Other disorders of eye and adnexa	7629	450811	NA	NA	NA	NA	307	9306	NA	NA
first_occurrence_h80_h83_diseases_of_inner_ear	#N/A	22918	435522	249	8966	NA	NA	463	9150	NA	NA
first_occurrence_i00_i02_acute_rheumatic_fever	#N/A	1628	456812	NA	NA	NA	NA	NA	NA	NA	NA
first_occurrence_i12	I12 Hypertensive renal disease	1928	456512	NA	NA	NA	NA	NA	NA	NA	NA
first_occurrence_i46	I46 Cardiac arrest	3146	455294	NA	NA	NA	NA	NA	NA	NA	NA
first_occurrence_j12	J12 Viral pneumonia, not elsewhere classified	3261	455179	NA	NA	NA	NA	NA	NA	NA	NA
first_occurrence_k29	K29 Gastritis and duodenitis	59353	399087	1153	8062	356	2507	1616	7997	270	1928
first_occurrence_k30	K30 Dyspepsia	18905	439535	507	8708	NA	NA	550	9063	NA	NA
first_occurrence_k62	K62 Other diseases of anus and rectum	45567	412873	806	8409	362	2501	923	8690	NA	NA
first_occurrence_k72	K72 Hepatic failure, not elsewhere classified	1261	457179	NA	NA	NA	NA	NA	NA	NA	NA
first_occurrence_k92	K92 Other diseases of digestive system	24855	433585	505	8710	NA	NA	560	9053	NA	NA
first_occurrence_l03	L03 Cellulitis	31758	426682	336	8879	265	2598	556	9057	NA	NA
first_occurrence_l55	L55 Sunburn	392	458048	NA	NA	NA	NA	NA	NA	NA	NA
first_occurrence_l82	L82 Seborrhoeic keratosis	30519	427921	NA	NA	214	2649	NA	NA	NA	NA
first_occurrence_m30	M30 Polyarteritis nodosa and related conditions	213	458227	NA	NA	NA	NA	NA	NA	NA	NA
first_occurrence_m45_m49_spondylopathies	#N/A	48510	409930	777	8438	341	2522	1013	8600	NA	NA
first_occurrence_m86	M86 Osteomyelitis	2676	455764	NA	NA	NA	NA	NA	NA	NA	NA
first_occurrence_m93	M93 Other osteochondropathies	832	457608	NA	NA	NA	NA	NA	NA	NA	NA
first_occurrence_o62	O62 Abnormalities of forces of labour	496	457944	NA	NA	NA	NA	NA	NA	NA	NA
first_occurrence_q67	Q67 Congenital musculoskeletal deformities of head, face, spine and chest	319	458121	NA	NA	NA	NA	NA	NA	NA	NA
first_occurrence_a38	A38 Scarlet fever	1933	456507	NA	NA	NA	NA	NA	NA	NA	NA
first_occurrence_b85	B85 Pediculosis and phthiriasis	295	458145	NA	NA	NA	NA	NA	NA	NA	NA
first_occurrence_d89	D89 Other disorders involving the immune mechanism, not elsewhere classified	751	457689	NA	NA	NA	NA	NA	NA	NA	NA
first_occurrence_e50_e64_other_nutritional_deficiencies	#N/A	12000	446440	415	8800	NA	NA	758	8855	NA	NA
first_occurrence_g20	G20 Parkinson's disease	4217	454223	NA	NA	NA	NA	NA	NA	NA	NA
first_occurrence_g30	G30 Alzheimer's disease	4146	454294	NA	NA	NA	NA	NA	NA	NA	NA
first_occurrence_g90	G90 Disorders of autonomic nervous system	760	457680	NA	NA	NA	NA	NA	NA	NA	NA
first_occurrence_h18	H18 Other disorders of cornea	5385	453055	NA	NA	NA	NA	NA	NA	NA	NA
first_occurrence_h36	H36 Retinal disorders in diseases classified elsewhere	4429	454011	279	8936	NA	NA	420	9193	NA	NA
first_occurrence_i10	I10 Essential (primary) hypertension	184088	274352	4481	4734	1187	1676	4574	5039	694	1504
first_occurrence_i27	I27 Other pulmonary heart diseases	3124	455316	NA	NA	NA	NA	NA	NA	NA	NA
first_occurrence_i64	I64 Stroke, not specified as haemorrhage or infarction	9474	448966	NA	NA	NA	NA	NA	NA	NA	NA
first_occurrence_i65	I65 Occlusion and stenosis of precerebral arteries, not resulting in cerebral infarction	2983	455457	NA	NA	NA	NA	NA	NA	NA	NA
first_occurrence_i78	I78 Diseases of capillaries	2934	455506	NA	NA	NA	NA	NA	NA	NA	NA
first_occurrence_k83	K83 Other diseases of biliary tract	5795	452645	NA	NA	NA	NA	NA	NA	NA	NA
first_occurrence_n05	N05 Unspecified nephritic syndrome	814	457626	NA	NA	NA	NA	NA	NA	NA	NA
first_occurrence_n20	N20 Calculus of kidney and ureter	11891	446549	NA	NA	NA	NA	255	9358	NA	NA
first_occurrence_a80	A80 Acute poliomyelitis	498	457942	NA	NA	NA	NA	NA	NA	NA	NA
first_occurrence_b25	B25 Cytomegaloviral disease	261	458179	NA	NA	NA	NA	NA	NA	NA	NA
first_occurrence_e13	E13 Other specified diabetes mellitus	528	457912	NA	NA	NA	NA	NA	NA	NA	NA
first_occurrence_e14	E14 Unspecified diabetes mellitus	22000	436440	1018	8197	NA	NA	1627	7986	NA	NA
first_occurrence_e40_e46_malnutrition	#N/A	682	457758	NA	NA	NA	NA	NA	NA	NA	NA
first_occurrence_e88	E88 Other metabolic disorders	1692	456748	NA	NA	NA	NA	NA	NA	NA	NA
first_occurrence_f30	F30 Manic episode	480	457960	NA	NA	NA	NA	NA	NA	NA	NA
first_occurrence_g40_g47_episodic_and_paroxysmal_disorders	#N/A	61514	396926	998	8217	470	2393	1216	8397	NA	NA
first_occurrence_h72	H72 Perforation of tympanic membrane	2052	456388	NA	NA	NA	NA	NA	NA	NA	NA
first_occurrence_h81	H81 Disorders of vestibular function	12508	445932	NA	NA	NA	NA	233	9380	NA	NA
first_occurrence_j14	J14 Pneumonia due to Haemophilus influenzae	267	458173	NA	NA	NA	NA	NA	NA	NA	NA
first_occurrence_j30_j39_other_diseases_of_upper_respiratory_tract	#N/A	80634	377806	1409	7806	590	2273	1900	7713	554	1644
first_occurrence_j93	J93 Pneumothorax	3584	454856	NA	NA	NA	NA	NA	NA	NA	NA
first_occurrence_j95	J95 Postprocedural respiratory disorders, not elsewhere classified	795	457645	NA	NA	NA	NA	NA	NA	NA	NA
first_occurrence_k35_k38_diseases_of_appendix	#N/A	12022	446418	NA	NA	NA	NA	NA	NA	NA	NA
first_occurrence_k50	K50 Crohn's disease [regional enteritis]	3192	455248	NA	NA	NA	NA	NA	NA	NA	NA
first_occurrence_k81	K81 Cholecystitis	6376	452064	NA	NA	NA	NA	NA	NA	NA	NA
first_occurrence_k82	K82 Other diseases of gallbladder	4528	453912	NA	NA	NA	NA	NA	NA	NA	NA
first_occurrence_l01	L01 Impetigo	1390	457050	NA	NA	NA	NA	NA	NA	NA	NA
first_occurrence_l05	L05 Pilonidal cyst	1466	456974	NA	NA	NA	NA	NA	NA	NA	NA
first_occurrence_l63	L63 Alopecia areata	800	457640	NA	NA	NA	NA	NA	NA	NA	NA
first_occurrence_l93	L93 Lupus erythematosus	458	457982	NA	NA	NA	NA	NA	NA	NA	NA
first_occurrence_m10	M10 Gout	19142	439298	301	8914	NA	NA	442	9171	NA	NA
first_occurrence_m70	M70 Soft tissue disorders related to use, overuse and pressure	15998	442442	NA	NA	NA	NA	NA	NA	NA	NA
first_occurrence_n02	N02 Recurrent and persistent haematuria	1525	456915	NA	NA	NA	NA	NA	NA	NA	NA
first_occurrence_n21	N21 Calculus of lower urinary tract	1875	456565	NA	NA	NA	NA	NA	NA	NA	NA
first_occurrence_n30	N30 Cystitis	18010	440430	NA	NA	NA	NA	299	9314	NA	NA
first_occurrence_n35	N35 Urethral stricture	5787	452653	NA	NA	NA	NA	NA	NA	NA	NA
first_occurrence_q23	Q23 Congenital malformations of aortic and mitral valves	738	457702	NA	NA	NA	NA	NA	NA	NA	NA
first_occurrence_q50_q56_congenital_malformations_of_genital_organs	#N/A	1798	456642	NA	NA	NA	NA	NA	NA	NA	NA
first_occurrence_q60	Q60 Renal agenesis and other reduction defects of kidney	354	458086	NA	NA	NA	NA	NA	NA	NA	NA
first_occurrence_q74	Q74 Other congenital malformations of limb(s)	260	458180	NA	NA	NA	NA	NA	NA	NA	NA
first_occurrence_e20_e35_disorders_of_other_endocrine_glands	#N/A	9621	448819	253	8962	NA	NA	282	9331	NA	NA
first_occurrence_f20	F20 Schizophrenia	1189	457251	NA	NA	NA	NA	NA	NA	NA	NA
first_occurrence_f31	F31 Bipolar affective disorder	2384	456056	NA	NA	NA	NA	NA	NA	NA	NA
first_occurrence_f51	F51 Nonorganic sleep disorders	560	457880	NA	NA	NA	NA	NA	NA	NA	NA
first_occurrence_f80_f89_pervasive_and_specific_developmental_disorders	#N/A	1032	457408	NA	NA	NA	NA	NA	NA	NA	NA
first_occurrence_f81	F81 Specific developmental disorders of scholastic skills	427	458013	NA	NA	NA	NA	NA	NA	NA	NA
first_occurrence_h31	H31 Other disorders of choroid	988	457452	NA	NA	NA	NA	NA	NA	NA	NA
first_occurrence_i11	I11 Hypertensive heart disease	994	457446	NA	NA	NA	NA	NA	NA	NA	NA
first_occurrence_i45	I45 Other conduction disorders	8175	450265	NA	NA	NA	NA	199	9414	NA	NA
first_occurrence_i51	I51 Complications and ill-defined descriptions of heart disease	23301	435139	469	8746	NA	NA	483	9130	NA	NA
first_occurrence_i97	I97 Postprocedural disorders of circulatory system, not elsewhere classified	383	458057	NA	NA	NA	NA	NA	NA	NA	NA
first_occurrence_j17	J17 Pneumonia in diseases classified elsewhere	388	458052	NA	NA	NA	NA	NA	NA	NA	NA
first_occurrence_j61	J61 Pneumoconiosis due to asbestos and other mineral fibres	791	457649	NA	NA	NA	NA	NA	NA	NA	NA
first_occurrence_j90_j94_other_diseases_of_the_pleura	#N/A	22482	435958	319	8896	NA	NA	377	9236	NA	NA
first_occurrence_k65	K65 Peritonitis	3630	454810	NA	NA	NA	NA	NA	NA	NA	NA
first_occurrence_m48	M48 Other spondylopathies	16586	441854	315	8900	NA	NA	336	9277	NA	NA
first_occurrence_n99	N99 Postprocedural disorders of genito-urinary system, not elsewhere classified	1871	456569	NA	NA	NA	NA	NA	NA	NA	NA
first_occurrence_b17	B17 Other acute viral hepatitis	421	458019	NA	NA	NA	NA	NA	NA	NA	NA
first_occurrence_b86	B86 Scabies	2243	456197	NA	NA	NA	NA	NA	NA	NA	NA
first_occurrence_b95_b97_bacterial_and_viral_infectious_agents	#N/A	28131	430309	695	8520	NA	NA	751	8862	NA	NA
first_occurrence_d84	D84 Other immunodeficiencies	205	458235	NA	NA	NA	NA	NA	NA	NA	NA
first_occurrence_e20	E20 Hypoparathyroidism	245	458195	NA	NA	NA	NA	NA	NA	NA	NA
first_occurrence_f50_f59_behavioral_syndromes_associated_with_physiological_disturbances_and_physical_factors	#N/A	4992	453448	NA	NA	NA	NA	NA	NA	NA	NA
first_occurrence_h59	H59 Postprocedural disorders of eye and adnexa, not elsewhere classified	610	457830	NA	NA	NA	NA	NA	NA	NA	NA
first_occurrence_i20_i25_ischemic_heart_diseases	#N/A	61137	397303	868	8347	379	2484	2013	7600	NA	NA
first_occurrence_i38	I38 Endocarditis, valve unspecified	1129	457311	NA	NA	NA	NA	NA	NA	NA	NA
first_occurrence_i89	I89 Other non-infective disorders of lymphatic vessels and lymph nodes	3106	455334	NA	NA	NA	NA	NA	NA	NA	NA
first_occurrence_j30	J30 Vasomotor and allergic rhinitis	46689	411751	974	8241	383	2480	1172	8441	453	1745
first_occurrence_j39	J39 Other diseases of upper respiratory tract	1894	456546	NA	NA	NA	NA	NA	NA	NA	NA
first_occurrence_j42	J42 Unspecified chronic bronchitis	744	457696	NA	NA	NA	NA	NA	NA	NA	NA
first_occurrence_k11	K11 Diseases of salivary glands	3463	454977	NA	NA	NA	NA	NA	NA	NA	NA
first_occurrence_k40	K40 Inguinal hernia	31155	427285	294	8921	223	2640	492	9121	NA	NA
first_occurrence_k40_k46_hernia	#N/A	94039	364401	1254	7961	693	2170	1636	7977	NA	NA
first_occurrence_k45	K45 Other abdominal hernia	292	458148	NA	NA	NA	NA	NA	NA	NA	NA
first_occurrence_k59	K59 Other functional intestinal disorders	36459	421981	832	8383	279	2584	832	8781	NA	NA
first_occurrence_k70_k77_diseases_of_liver	#N/A	20073	438367	390	8825	NA	NA	488	9125	NA	NA
first_occurrence_l80	L80 Vitiligo	1049	457391	NA	NA	NA	NA	NA	NA	NA	NA
first_occurrence_m17	M17 Gonarthrosis [arthrosis of knee]	44190	414250	878	8337	222	2641	1125	8488	NA	NA
first_occurrence_m65_m67_disorders_of_synovium_and_tendon	#N/A	30207	428233	593	8622	219	2644	631	8982	NA	NA
first_occurrence_m88	M88 Paget's disease of bone [osteitis deformans]	480	457960	NA	NA	NA	NA	NA	NA	NA	NA
first_occurrence_q40	Q40 Other congenital malformations of upper alimentary tract	337	458103	NA	NA	NA	NA	NA	NA	NA	NA
first_occurrence_a60	A60 Anogenital herpesviral [herpes simplex] infections	408	458032	NA	NA	NA	NA	NA	NA	NA	NA
first_occurrence_b80	B80 Enterobiasis	719	457721	NA	NA	NA	NA	NA	NA	NA	NA
first_occurrence_b97	B97 Viral agents as the cause of diseases classified to other chapters	4357	454083	199	9016	NA	NA	NA	NA	NA	NA
first_occurrence_d64	D64 Other anaemias	32091	426349	924	8291	250	2613	1128	8485	NA	NA
first_occurrence_e11	E11 Non-insulin-dependent diabetes mellitus	39733	418707	1717	7498	307	2556	2693	6920	228	1970
first_occurrence_f01	F01 Vascular dementia	2074	456366	NA	NA	NA	NA	NA	NA	NA	NA
first_occurrence_f10	F10 Mental and behavioural disorders due to use of alcohol	12591	445849	NA	NA	NA	NA	NA	NA	NA	NA
first_occurrence_f41	F41 Other anxiety disorders	38796	419644	485	8730	242	2621	619	8994	NA	NA
first_occurrence_g80	G80 Infantile cerebral palsy	305	458135	NA	NA	NA	NA	NA	NA	NA	NA
first_occurrence_h69	H69 Other disorders of Eustachian tube	2549	455891	NA	NA	NA	NA	NA	NA	NA	NA
first_occurrence_i15	I15 Secondary hypertension	269	458171	NA	NA	NA	NA	NA	NA	NA	NA
first_occurrence_i72	I72 Other aneurysm	1644	456796	NA	NA	NA	NA	NA	NA	NA	NA
first_occurrence_j10	J10 Influenza due to identified influenza virus	1598	456842	NA	NA	NA	NA	NA	NA	NA	NA
first_occurrence_j43	J43 Emphysema	5744	452696	NA	NA	NA	NA	NA	NA	NA	NA
first_occurrence_j47	J47 Bronchiectasis	6822	451618	NA	NA	NA	NA	NA	NA	NA	NA
first_occurrence_j80	J80 Adult respiratory distress syndrome	408	458032	NA	NA	NA	NA	NA	NA	NA	NA
first_occurrence_j84	J84 Other interstitial pulmonary diseases	4477	453963	NA	NA	NA	NA	NA	NA	NA	NA
first_occurrence_j99	J99 Respiratory disorders in diseases classified elsewhere	539	457901	NA	NA	NA	NA	NA	NA	NA	NA
first_occurrence_k01	K01 Embedded and impacted teeth	2605	455835	NA	NA	NA	NA	NA	NA	NA	NA
first_occurrence_k21	K21 Gastro-oesophageal reflux disease	75338	383102	1144	8071	540	2323	1695	7918	223	1975
first_occurrence_k75	K75 Other inflammatory liver diseases	3071	455369	NA	NA	NA	NA	NA	NA	NA	NA
first_occurrence_m25	M25 Other joint disorders, not elsewhere classified	85970	372470	1525	7690	531	2332	2179	7434	282	1916
first_occurrence_n00	N00 Acute nephritic syndrome	282	458158	NA	NA	NA	NA	NA	NA	NA	NA
first_occurrence_n82	N82 Fistulae involving female genital tract	354	458086	NA	NA	NA	NA	NA	NA	NA	NA
first_occurrence_o41	O41 Other disorders of amniotic fluid and membranes	290	458150	NA	NA	NA	NA	NA	NA	NA	NA
first_occurrence_o75	O75 Other complications of labour and delivery, not elsewhere classified	884	457556	NA	NA	NA	NA	NA	NA	NA	NA
first_occurrence_d57	D57 Sickle-cell disorders	NA	NA	578	8637	NA	NA	NA	NA	NA	NA
