# Supplementary material for: Whole-genome sequencing of 490,640 UK Biobank participants
Source: Nature. 2025 Aug 6;645(8081):692–701. doi: 10.1038/s41586-025-09272-9 (PMC12443626; doi:10.1038/s41586-025-09272-9)
Supplement: Supplementary file 4 — Trans-ancestry meta-GWAS results for 68 quantitative traits (a) and 228 ICD-10 disease outcomes (b). [file 41586_2025_9272_MOESM4_ESM.xlsx]

## Sheet: a.QuantitativeTraits
Table S9a. Trans-ancestry meta-GWAS results for 68 quantitative traits.
MARKERNAME	NOVEL	CHROMOSOME	POSITION	EA	NEA	BETA	SE	DIRECTION	LOG10P	HetISq	HetChiSq	HetDf	HetPVal	HLA	region_start	region_end	region_size	region_index	distance_to_midreg	ID	Consequence	IMPACT	SYMBOL	LOG10P_AFR	LOG10P_ASJ	LOG10P_EAS	LOG10P_NFE	LOG10P_SAS	BETA_AFR	BETA_ASJ	BETA_EAS	BETA_NFE	BETA_SAS	EAF_AFR	EAF_ASJ	EAF_EAS	EAF_NFE	EAF_SAS	LOG10P_RandomEffect	BETA_RandomEffect	SE_RandomEffect	PHENOTYPE	OpenTargets_NOVEL	GWAScatalog_NOVEL
2:233759924:C:T	FALSE	2	233759924	T	C	0.7666	0.0022	+++++	25902.8	94.1	68.046	4	5.868e-14	0	229751332	235533295	5781963	1_10	1.11761e+06	chr2_233759924_C_T	intron_variant	MODIFIER	UGT1A6	495.23	149.863	44.8978	24762.1	471.927	0.709693	0.709216	0.619907	0.770803	0.680881	0.456499	0.384077	0.117089	0.3157	0.419149	154.926	0.704747	0.026509	tbil	FALSE	FALSE
6:160589086:A:G	FALSE	6	160589086	G	A	1.4081	0.0048	++?++	18716.2	92.9	42.281	3	3.498e-09	0	152471102	165302222	12831120	2_1	1702424	chr6_160589086_A_G	intron_variant	MODIFIER	LPA	26.4295	48.7718		18629.3	24.4672	1.08875	1.38686		1.41042	0.911205	0.00641652	0.0247312		0.0704436	0.00773488	20.7345	1.20643	0.126725	lpa	FALSE	FALSE
2:233759924:C:T	FALSE	2	233759924	T	C	0.6486	0.0024	+++++	16266.3	94.1	68.198	4	5.447e-14	0	230866931	235313575	4446644	3_9	669671	chr2_233759924_C_T	intron_variant	MODIFIER	UGT1A6	296.587	85.0191	27.6364	15610.8	266.998	0.599015	0.570873	0.488447	0.652956	0.55422	0.497448	0.413717	0.130597	0.340233	0.455869	90.8005	0.580055	0.028579	bild	FALSE	FALSE
19:44908822:C:T	FALSE	19	44908822	T	C	-0.7554	0.0038	-----	8720.67	88	33.421	4	9.792e-07	0	39857412	50099995	10242583	4_8	69881.5	chr19_44908822_C_T	missense_variant	MODERATE	APOE	174.043	36.4253	26.9933	8427.38	68.2965	-0.680062	-0.688749	-0.5969	-0.759922	-0.62928	0.109509	0.0675625	0.080457	0.0793539	0.0435726	83.057	-0.678477	0.034973	apob	FALSE	FALSE
19:44908822:C:T	FALSE	19	44908822	T	C	-0.6034	0.0037	-----	5643.7	65.7	11.674	4	0.01995	0	40294564	47509583	7215019	5_8	1.00675e+06	chr19_44908822_C_T	missense_variant	MODERATE	APOE	149.708	26.2647	20.1751	5410.56	44.5116	-0.618293	-0.575115	-0.506679	-0.60483	-0.504515	0.111949	0.0679502	0.0811594	0.0801364	0.0438005	165.05	-0.576707	0.021012	ldld	FALSE	FALSE
20:23632100:C:T	FALSE	20	23632100	T	C	0.3895	0.0024	+++++	5586.52	98.2	219.533	4	2.363e-46	0	17950927	41518876	23567949	6_6	6.1028e+06	chr20_23632100_C_T	non_coding_transcript_exon_variant	MODIFIER	AL121894.2	48.2838	15.1153	7.3556	5504.6	63.2838	0.226591	0.263717	0.255344	0.398402	0.259311	0.623584	0.793851	0.895753	0.776458	0.693386	8.00827	0.282156	0.04917	cys	FALSE	FALSE
4:9939810:C:T	FALSE	4	9939810	T	C	-0.3367	0.0023	-----	4718.35	98	203.737	4	5.906e-43	0	7348203	14065294	6717091	7_3	766938	chr4_9939810_C_T	intron_variant	MODIFIER	SLC2A9	47.2954	37.8863	4.38458	4627.73	49.7532	-0.22119	-0.364671	-0.112284	-0.344062	-0.21695	0.579673	0.346677	0.47535	0.274032	0.436126	8.31085	-0.252497	0.043122	ua	FALSE	FALSE
12:121779004:A:G	FALSE	12	121779004	G	A	0.4084	0.0028	++?++	4572.15	67.2	9.158	3	0.02727	0	117964968	125159805	7194837	8_23	216618	chr12_121779004_A_G	3_prime_UTR_variant	MODIFIER	RHOF	9.00261	20.227		4522.23	25.7785	0.389632	0.321998		0.409413	0.354775	0.0137451	0.180468		0.138274	0.0484713	48.3853	0.373461	0.025341	X30100	FALSE	FALSE
9:133264504:G:GAAACTGCC	FALSE	9	133264504	GAAACTGCC	G	0.3082	0.0023	+++++	3932.07	68.5	12.693	4	0.01288	0	131805515	134170900	2365385	9_12	276296	chr9_133264504_G_GAAACTGCC	intron_variant	MODIFIER	ABO	35.0906	17.5501	15.6479	3817.75	53.3499	0.251526	0.251514	0.296609	0.30953	0.294987	0.842532	0.720128	0.805743	0.745808	0.825847	85.9681	0.284939	0.014433	alp	FALSE	FALSE
19:44908822:C:T	FALSE	19	44908822	T	C	-0.4794	0.0037	-----	3582.64	66.2	11.823	4	0.01872	0	42026100	47509583	5483483	10_11	140980	chr19_44908822_C_T	missense_variant	MODERATE	APOE	98.7813	19.6709	13.8754	3433.16	24.3186	-0.498617	-0.496138	-0.415946	-0.480375	-0.368781	0.112103	0.0678477	0.0810811	0.0801372	0.0437086	104.543	-0.45988	0.021098	chol	FALSE	FALSE
3:56815721:T:C	FALSE	3	56815721	C	T	-0.2292	0.0019	-----	3057.25	88.5	34.7	4	5.354e-07	0	55108310	59520776	4412466	11_9	498822	chr3_56815721_T_C	intron_variant	MODIFIER	ARHGEF3	18.1017	12.859	6.16536	2986.9	44.8645	-0.154245	-0.194994	-0.142244	-0.231304	-0.200486	0.23591	0.512997	0.583648	0.600482	0.530791	22.5603	-0.188456	0.018944	X30100	FALSE	FALSE
16:56956804:C:A	FALSE	16	56956804	A	C	0.2523	0.0023	+++++	2722.79	72.5	14.566	4	0.005692	0	55209396	58277724	3068328	12_8	213244	chr16_56956804_C_A	regulatory_region_variant	MODIFIER	-	38.8641	5.5134	8.86887	2629.43	47.4434	0.230918	0.148604	0.252416	0.253717	0.229498	0.256719	0.264561	0.151083	0.323929	0.338481	57.2585	0.229632	0.014299	hdl	FALSE	FALSE
20:59022915:A:C	FALSE	20	59022915	C	A	0.5119	0.0046	+++++	2719.49	97.3	150.063	4	1.973e-31	0	56473674	61342914	4869240	13_17	114621	chr20_59022915_A_C	missense_variant	MODERATE	TUBB1	22.9627	8.11241	10.8475	2664.64	49.6926	0.342234	0.377699	0.308161	0.528455	0.313618	0.0475615	0.0419606	0.114279	0.0475443	0.136166	7.93576	0.375832	0.065821	X30110	FALSE	FALSE
17:7176936:CCCCCAGCCCCAG:C	FALSE	17	7176936	C	CCCCCAGCCCCAG	1.2235	0.0113	???+?	2554.23	0	0	0	1	0	4334342	10308006	5973664	14_2	144238	chr17_7176936_CCCCCAGCCCCAG_C	intron_variant	MODIFIER	ASGR1				2554.2					1.22351					0.00787146		>300	1.22351	0.011286	alp	FALSE	FALSE
17:7634474:T:C	FALSE	17	7634474	C	T	0.2146	0.0022	+++++	2156.46	83.5	24.281	4	7.016e-05	0	3556437	10199327	6642890	15_2	756592	chr17_7634474_T_C	downstream_gene_variant	MODIFIER	SHBG	27.8153	15.9214	4.38594	2085.49	32.206	0.171263	0.231622	0.118282	0.216545	0.183449	0.488787	0.493361	0.519681	0.556586	0.391469	30.3953	0.187462	0.016148	shbg	FALSE	FALSE
22:24601103:A:G	FALSE	22	24601103	G	A	0.2071	0.0021	+++++	2124.16	88	33.243	4	1.065e-06	0	22816722	27095733	4279011	16_3	355124	chr22_24601103_A_G	intron_variant	MODIFIER	AP000356.5	16.8719	11.0861	10.8777	2059.26	37.401	0.126585	0.171094	0.191045	0.209273	0.198343	0.589073	0.440234	0.354277	0.344147	0.279912	22.6704	0.179959	0.018044	ggt	FALSE	FALSE
10:69334748:T:C	FALSE	10	69334748	C	T	-0.3342	0.0034	--?--	2121.81	86.6	22.332	3	5.564e-05	0	66503496	70460772	3957276	17_13	852614	chr10_69334748_T_C	intron_variant	MODIFIER	HK1	1.31864	5.37914		2116.97	5.00849	-0.15598	-0.262471		-0.33589	-0.177055	0.0111238	0.0597869		0.109195	0.0357311	5.31767	-0.242951	0.053093	hba1c	FALSE	FALSE
1:21563267:G:A	FALSE	1	21563267	A	G	-0.7715	0.0085	--?--	1778.34	0	2.986	3	0.3938	0	17111702	30919522	13807820	18_3	2452345	chr1_21563267_G_A	missense_variant	MODERATE	ALPL	8.55185	6.09856		1690.93	76.4585	-0.957448	-0.754765		-0.773529	-0.722532	0.00210035	0.00753864		0.013631	0.034654	>300	-0.771528	0.00853	alp	FALSE	FALSE
7:106731773:C:G	FALSE	7	106731773	G	C	0.1692	0.0019	+++++	1731.89	41.5	6.835	4	0.1449	0	105590157	108295423	2705266	19_14	211017	chr7_106731773_C_G	intron_variant	MODIFIER	AC004917.1	18.2405	6.97174	7.38811	1675.23	29.4337	0.134442	0.141122	0.184879	0.16997	0.165899	0.363929	0.489231	0.217012	0.458702	0.401045	87.9906	0.161203	0.00807	X30100	FALSE	FALSE
19:44908684:T:C	FALSE	19	44908684	C	T	-0.2469	0.0028	-----	1725.93	91	44.649	4	4.703e-09	0	42463286	47101278	4637992	20_9	126402	chr19_44908684_T_C	missense_variant	MODERATE	APOE	17.5698	5.91147	3.73894	1678.36	33.7725	-0.146856	-0.188577	-0.171477	-0.249686	-0.290722	0.229308	0.12236	0.0932203	0.154494	0.0998118	13.2149	-0.213011	0.028357	crp	FALSE	FALSE
11:116778201:G:C	FALSE	11	116778201	C	G	-0.2567	0.003	-----	1645.92	98.1	207.858	4	7.675e-44	0	110949278	120610628	9661350	21_13	998248	chr11_116778201_G_C	3_prime_UTR_variant	MODIFIER	ZPR1	0.143806	10.0849	10.0634	1616.37	57.6562	-0.00640243	-0.230272	-0.226576	-0.263807	-0.281466	0.788792	0.829498	0.769676	0.866893	0.777152	3.87828	-0.201312	0.052641	trig	FALSE	FALSE
1:109274968:G:T	FALSE	1	109274968	T	G	-0.2053	0.0024	-----	1637.34	64.5	11.275	4	0.02364	0	106495294	110323461	3828167	22_12	865590	chr1_109274968_G_T	3_prime_UTR_variant	MODIFIER	CELSR2	25.0984	2.66072	4.01669	1576.34	35.3237	-0.17532	-0.109502	-0.259605	-0.206287	-0.208198	0.254619	0.176003	0.0529898	0.221541	0.259989	46.2913	-0.191392	0.013284	apob	FALSE	FALSE
16:56957451:C:T	FALSE	16	56957451	T	C	0.1963	0.0023	+++++	1622.38	75.6	16.361	4	0.002571	0	55376282	59125852	3749570	23_6	293616	chr16_56957451_C_T	upstream_gene_variant	MODIFIER	CETP	17.3733	3.47275	4.0399	1577.21	27.4128	0.152965	0.113186	0.163378	0.198114	0.173145	0.256025	0.265361	0.149867	0.323524	0.33879	27.7065	0.167625	0.015147	apoa	FALSE	FALSE
6:135097494:TTAC:T	FALSE	6	135097494	T	TTAC	0.1928	0.0023	+++++	1549.39	76.2	16.788	4	0.002125	0	133437863	136677405	3239542	24_19	39860	chr6_135097494_TTAC_T	intron_variant	MODIFIER	HBS1L	4.64373	10.6841	7.09519	1527.04	6.91362	0.136577	0.213196	0.174564	0.193911	0.115034	0.0530251	0.229484	0.236098	0.261652	0.119737	16.9703	0.16757	0.019548	X30050	FALSE	FALSE
10:17824027:C:A	FALSE	10	17824027	A	C	0.1693	0.0021	+++++	1469.25	93.6	62.352	4	9.287e-13	0	15574868	19701825	4126957	25_1	185680	chr10_17824027_C_A	intron_variant	MODIFIER	MRC1	3.57788	5.23627	4.15661	1448.61	24.5138	0.0565175	0.121366	0.122612	0.172365	0.150146	0.614044	0.553248	0.268969	0.519967	0.466453	6.47453	0.12573	0.024623	ast	FALSE	FALSE
4:71752606:G:T	FALSE	4	71752606	T	G	-0.1927	0.0023	-----	1466.23	89	36.471	4	2.315e-07	0	70132912	74152922	4020010	26_5	390311	chr4_71752606_G_T	missense_variant	MODERATE	GC	12.0755	8.51489	3.92834	1445.36	7.69125	-0.192037	-0.179076	-0.128693	-0.195006	-0.0961897	0.0895486	0.294958	0.255855	0.29148	0.295788	10.0016	-0.158799	0.024534	vitd	FALSE	FALSE
6:26092913:G:A	FALSE	6	26092913	A	G	0.301	0.0038	++?++	1368.36	77.8	13.514	3	0.003647	1	23446591	38068012	14621421	24_6	4.66439e+06	chr6_26092913_G_A	missense_variant	MODERATE	HFE	0.0368347	1.5887		1369.67	0.941093	0.00826052	0.271734		0.301713	0.220554	0.00776398	0.0118827		0.0776291	0.00261125	1.83864	0.203243	0.08312	X30050	FALSE	FALSE
22:37066896:A:G	FALSE	22	37066896	G	A	0.1519	0.002	+++++	1288.41	91.9	49.104	4	5.554e-10	0	35476672	40824959	5348287	27_6	1.08392e+06	chr22_37066896_A_G	missense_variant	MODERATE	TMPRSS6	0.564657	6.66847	3.8235	1277.37	13.4707	0.0239144	0.136622	0.104079	0.154267	0.107416	0.875891	0.533977	0.434731	0.5617	0.48504	5.28294	0.106793	0.023424	X30050	FALSE	FALSE
1:159724989:T:C	FALSE	1	159724989	C	T	-0.1646	0.0021	-----	1277.68	41.6	6.855	4	0.1438	0	157076434	161308920	4232486	28_17	532312	chr1_159724989_T_C	intergenic_variant	MODIFIER	-	28.5896	11.322	14.3726	1205.97	23.0996	-0.199328	-0.177833	-0.203898	-0.163852	-0.155439	0.207564	0.40083	0.561259	0.329695	0.304916	92.3936	-0.172511	0.008425	crp	FALSE	FALSE
19:11085680:AC:A	FALSE	19	11085680	A	AC	-0.2385	0.0032	-----	1245.35	30.3	5.739	4	0.2195	0	7689282	16313474	8624192	5_4	915698	chr19_11085680_AC_A	upstream_gene_variant	MODIFIER	LDLR	34.9497	8.93615	1.00758	1195.27	9.85044	-0.264476	-0.228408	-0.220918	-0.238745	-0.181045	0.144043	0.141752	0.0123188	0.118625	0.0728349	93.9315	-0.235403	0.011401	ldld	FALSE	FALSE
6:135097494:TTAC:T	FALSE	6	135097494	T	TTAC	0.1712	0.0023	+++++	1227.06	68.2	12.565	4	0.01361	0	133819411	136642969	2823558	29_23	133696	chr6_135097494_TTAC_T	intron_variant	MODIFIER	HBS1L	4.9825	6.77496	4.76992	1211.08	5.31331	0.142979	0.167969	0.140771	0.17235	0.099815	0.0530251	0.229484	0.236098	0.261654	0.119737	17.0403	0.146873	0.017096	X30040	FALSE	FALSE
6:135097494:TTAC:T	FALSE	6	135097494	T	TTAC	-0.1713	0.0023	-----	1201.36	82.8	23.215	4	0.0001147	0	133296359	136402526	3106167	30_19	248052	chr6_135097494_TTAC_T	intron_variant	MODIFIER	HBS1L	9.0429	4.1701	4.63618	1188.42	3.14977	-0.203358	-0.127421	-0.141776	-0.172635	-0.0745689	0.0530251	0.229484	0.236098	0.261654	0.119737	9.2208	-0.14361	0.023182	X30010	FALSE	FALSE
17:29445300:G:A	FALSE	17	29445300	A	G	0.1411	0.0019	+++++	1199.51	61.7	10.437	4	0.03368	0	27131038	32066842	4935804	31_8	153640	chr17_29445300_G_A	non_coding_transcript_exon_variant	MODIFIER	RNU6-1034P	3.4986	5.60234	3.35449	1171.58	20.958	0.0835257	0.122703	0.313909	0.141459	0.141868	0.875891	0.557557	0.975259	0.51656	0.638451	24.1633	0.132087	0.012812	X30100	FALSE	FALSE
1:109274968:G:T	FALSE	1	109274968	T	G	-0.1705	0.0024	-----	1101.16	64	11.12	4	0.02525	0	106495294	110311858	3816564	32_12	871392	chr1_109274968_G_T	3_prime_UTR_variant	MODIFIER	CELSR2	21.5754	0.93147	2.61274	1059.84	21.8028	-0.162544	-0.0558824	-0.200958	-0.17139	-0.162671	0.25494	0.176293	0.0528986	0.221526	0.260535	31.6203	-0.156531	0.013212	ldld	FALSE	FALSE
19:11085680:AC:A	FALSE	19	11085680	A	AC	-0.2238	0.0031	-----	1099.82	0	3.044	4	0.5505	0	7262944	13188706	5925762	4_3	859855	chr19_11085680_AC_A	upstream_gene_variant	MODIFIER	LDLR	27.2748	9.01097	0.703109	1057.28	9.48319	-0.232888	-0.231279	-0.176083	-0.22414	-0.177488	0.143815	0.14137	0.0119105	0.118592	0.0726767	>300	-0.223777	0.003147	apob	FALSE	FALSE
12:21215863:T:A	FALSE	12	21215863	A	T	0.1798	0.0025	+++++	1091.41	71.9	14.214	4	0.006642	0	19448338	24616973	5168635	33_3	816792	chr12_21215863_T_A	intron_variant	MODIFIER	SLCO1B1	1.99599	2.54384	0.982991	1084.16	7.2488	0.111064	0.100425	0.0723622	0.180905	0.16948	0.0280028	0.170197	0.111977	0.160876	0.0476797	8.29068	0.136843	0.023401	tbil	FALSE	FALSE
3:56815721:T:C	FALSE	3	56815721	C	T	0.1401	0.002	+++++	1071.02	55.4	8.959	4	0.06213	0	55270511	59196126	3925615	34_12	417598	chr3_56815721_T_C	intron_variant	MODIFIER	ARHGEF3	11.4286	4.81463	1.82501	1038.98	19.2126	0.121461	0.11475	0.0694221	0.141128	0.129857	0.23591	0.512997	0.583648	0.600481	0.530791	36.7157	0.12579	0.009831	X30080	FALSE	FALSE
19:11085680:AC:A	FALSE	19	11085680	A	AC	-0.2182	0.0031	-----	1047.99	13.4	4.619	4	0.3286	0	7255266	13443750	6188484	10_4	736172	chr19_11085680_AC_A	upstream_gene_variant	MODIFIER	LDLR	28.7893	7.40643	0.577974	1006.91	8.49324	-0.238204	-0.206733	-0.149129	-0.218501	-0.166656	0.143966	0.141726	0.0123069	0.118606	0.0727925	159.545	-0.216334	0.008018	chol	FALSE	FALSE
20:4176425:C:G	FALSE	20	4176425	G	C	-0.1438	0.0021	--?--	1016.34	7.7	3.25	3	0.3547	0	1045733	4976327	3930594	35_1	1165395	chr20_4176425_C_G	intron_variant	MODIFIER	SMOX	1.69694	8.27846		998.234	11.1688	-0.089518	-0.177837		-0.143843	-0.141365	0.0434551	0.267817		0.38857	0.145291	145.771	-0.143661	0.005572	X30290	FALSE	FALSE
6:26092913:G:A	FALSE	6	26092913	A	G	0.256	0.0038	-+?++	994.149	73.2	11.214	3	0.01062	1	23446591	38068012	14621421	29_7	4.66439e+06	chr6_26092913_G_A	missense_variant	MODERATE	HFE	0.062727	1.15132		995.398	0.853025	-0.0137857	0.222392		0.256682	0.206999	0.00776398	0.0118827		0.0776291	0.00261125	1.59056	0.170298	0.076316	X30040	FALSE	FALSE
20:4176425:C:G	FALSE	20	4176425	G	C	-0.1415	0.0021	--?--	982.697	0	2.794	3	0.4244	0	1035534	4908381	3872847	36_1	1.20447e+06	chr20_4176425_C_G	intron_variant	MODIFIER	SMOX	2.03754	8.4191		965.072	10.1404	-0.0999868	-0.178463		-0.141488	-0.133947	0.0434551	0.267817		0.38857	0.145291	>300	-0.141463	0.002105	X30300	FALSE	FALSE
22:37066896:A:G	FALSE	22	37066896	G	A	0.1317	0.002	+++++	969.742	90.2	40.675	4	3.138e-08	0	35320108	40824959	5504851	37_6	1.00564e+06	chr22_37066896_A_G	missense_variant	MODERATE	TMPRSS6	0.109899	4.20292	4.29904	961.238	11.2108	0.00623252	0.106323	0.111717	0.133658	0.0979633	0.875891	0.533977	0.434731	0.5617	0.48504	4.75911	0.092713	0.021569	X30040	FALSE	FALSE
12:120982457:A:G	FALSE	12	120982457	G	A	0.1372	0.0021	+++++	967.662	81.7	21.834	4	0.0002162	0	119078967	123901472	4822505	38_18	507762	chr12_120982457_A_G	intron_variant	MODIFIER	HNF1A	11.3308	6.78027	2.49485	944.615	10.494	0.0984448	0.131459	0.0807112	0.139425	0.0944737	0.547814	0.496041	0.625424	0.620156	0.470494	14.3336	0.111444	0.014211	crp	FALSE	FALSE
1:171970150:C:A	FALSE	1	171970150	A	C	0.1647	0.0025	+++++	942.358	24.4	5.292	4	0.2586	0	169873148	173795077	3921929	39_31	136038	chr1_171970150_C_A	5_prime_UTR_variant	MODIFIER	DNM3	12.4257	3.06696	9.72864	904.914	16.9289	0.139627	0.126529	0.217307	0.16517	0.157213	0.823039	0.857779	0.762959	0.803896	0.813568	92.4288	0.16159	0.00789	X30110	FALSE	FALSE
10:63267850:A:T	FALSE	10	63267850	T	A	-0.1248	0.0019	-----	925.161	61.2	10.318	4	0.0354	0	61721136	65181901	3460765	40_9	183668	chr10_63267850_A_T	intron_variant	MODIFIER	JMJD1C	9.6507	1.9145	4.5709	902.457	11.9615	-0.100447	-0.0668649	-0.127142	-0.125888	-0.100645	0.312514	0.551244	0.332469	0.417204	0.504733	24.9306	-0.108817	0.010385	X30100	FALSE	FALSE
20:4176425:C:G	FALSE	20	4176425	G	C	-0.1368	0.0021	--?--	916.382	1.7	3.05	3	0.3839	0	1437841	4908381	3470540	41_1	1003314	chr20_4176425_C_G	intron_variant	MODIFIER	SMOX	1.84947	8.17763		897.504	11.8811	-0.0953495	-0.176253		-0.136656	-0.146556	0.0434551	0.267817		0.38857	0.145291	>300	-0.137051	0.003214	X30240	FALSE	FALSE
2:21068440:T:C	FALSE	2	21068440	C	T	0.166	0.0026	+++++	915.397	84	25.072	4	4.865e-05	0	17466027	28874875	11408848	42_2	2102011	chr2_21068440_T_C	regulatory_region_variant	MODIFIER	-	13.5986	1.3344	0.311541	898.512	9.65586	0.125879	0.0588295	0.109946	0.168696	0.123345	0.310168	0.70212	0.991492	0.820908	0.834168	8.62418	0.125217	0.020959	apob	FALSE	FALSE
1:158626648:G:T	FALSE	1	158626648	T	G	0.1457	0.0023	+++++	884.073	78	18.169	4	0.001143	0	156508406	159431337	2922931	43_26	656776	chr1_158626648_G_T	intron_variant	MODIFIER	SPTA1	3.83835	8.09294	0.891045	867.055	11.0378	0.101262	0.181878	0.0434014	0.146799	0.126944	0.0856096	0.230857	0.448916	0.265529	0.18484	11.1292	0.122595	0.017885	X30270	FALSE	FALSE
2:240571486:G:A	FALSE	2	240571486	A	G	-0.1779	0.0028	-----	877.967	0	1.573	4	0.8137	0	239701765	242232612	2530847	44_41	395702	chr2_240571486_G_A	intron_variant	MODIFIER	RNPEPL1	2.81287	3.12104	0.608559	866.422	7.81181	-0.13075	-0.191961	-0.129649	-0.178129	-0.181787	0.0330113	0.0571853	0.0164939	0.134467	0.0515178	>300	-0.177942	0.002801	X30100	FALSE	FALSE
2:168906638:T:C	FALSE	2	168906638	C	T	0.1518	0.0024	+++++	872.297	77.8	18.034	4	0.001215	0	167796307	169681128	1884821	45_8	167920	chr2_168906638_T_C	intron_variant	MODIFIER	G6PC2	1.03463	2.02176	1.13926	870.943	3.1521	0.0748519	0.0914274	0.160781	0.153195	0.0754286	0.966014	0.813528	0.970681	0.702031	0.869841	4.65586	0.108747	0.025615	glu	FALSE	FALSE
20:4176425:C:G	FALSE	20	4176425	G	C	-0.1333	0.0021	--?--	870.616	0	2.173	3	0.5373	0	2498282	4908381	2410099	46_2	473094	chr20_4176425_C_G	intron_variant	MODIFIER	SMOX	2.52448	8.1944		853.058	9.70746	-0.114642	-0.175186		-0.133218	-0.131106	0.0434551	0.267817		0.38857	0.145291	>300	-0.133345	0.002108	X30250	FALSE	FALSE
4:88131171:G:T	FALSE	4	88131171	T	G	0.2022	0.0032	+++++	843.257	0	1.812	4	0.7704	0	85359212	89690175	4330963	7_13	606478	chr4_88131171_G_T	missense_variant	MODERATE	ABCG2	3.91885	4.98468	9.35477	810.555	18.2557	0.211775	0.247244	0.182685	0.201892	0.2229	0.0193925	0.0626888	0.325278	0.113882	0.0922201	>300	0.202196	0.003248	ua	FALSE	FALSE
1:55039974:G:T	FALSE	1	55039974	T	G	-0.4791	0.0077	--?--	835.197	12.1	3.411	3	0.3324	0	51504624	59342959	7838335	32_8	383818	chr1_55039974_G_T	missense_variant	MODERATE	PCSK9	1.42834	0.807709		831.188	4.08733	-0.391359	-0.283283		-0.479087	-0.771668	0.00151993	0.00453001		0.0176016	0.00138259	23.5918	-0.479553	0.047099	ldld	FALSE	FALSE
9:111150273:A:G	FALSE	9	111150273	G	A	-0.1224	0.002	-----	820.48	53.1	8.526	4	0.0741	0	109391897	112844856	3452959	47_11	31896.5	chr9_111150273_A_G	intron_variant	MODIFIER	AL162414.1	7.53308	5.0691	3.58411	799.976	9.37249	-0.0895817	-0.117853	-0.140352	-0.123407	-0.0929736	0.289638	0.426657	0.156132	0.48936	0.387888	28.6628	-0.110473	0.009809	X30130	FALSE	FALSE
19:48703417:G:A	FALSE	19	48703417	A	G	-0.12	0.002	-----	804.903	70.6	13.607	4	0.008662	0	46561334	50126317	3564983	48_11	359592	chr19_48703417_G_A	stop_gained	HIGH	FUT2	13.5217	2.262	1.03317	787.393	6.45912	-0.112197	-0.0741451	-0.283688	-0.1212	-0.0754083	0.502684	0.435168	0.00748069	0.508686	0.319432	14.3416	-0.101923	0.012993	alp	FALSE	FALSE
9:111150273:A:G	FALSE	9	111150273	G	A	-0.1211	0.002	-----	796.959	54.7	8.833	4	0.0654	0	109933364	112472509	2539145	49_7	52663.5	chr9_111150273_A_G	intron_variant	MODIFIER	AL162414.1	6.48037	7.04899	2.54408	775.626	10.3702	-0.0831357	-0.14414	-0.115314	-0.122052	-0.0979494	0.289638	0.426657	0.156132	0.48936	0.387888	27.3938	-0.110851	0.010076	X30190	FALSE	FALSE
1:109274968:G:T	FALSE	1	109274968	T	G	-0.1454	0.0024	-----	793.418	67.3	12.248	4	0.0156	0	107977438	110292190	2314752	50_14	140154	chr1_109274968_G_T	3_prime_UTR_variant	MODIFIER	CELSR2	18.6857	0.558893	2.60966	765.098	12.061	-0.150985	-0.0389879	-0.201302	-0.146243	-0.119164	0.255194	0.176404	0.0528475	0.221543	0.260541	20.3469	-0.131421	0.013941	chol	FALSE	FALSE
5:76701084:G:A	FALSE	5	76701084	A	G	0.278	0.0046	++?++	787.074	65.9	8.81	3	0.03193	0	71695741	80325954	8630213	51_7	690236	chr5_76701084_G_A	missense_variant	MODERATE	IQGAP2	1.06778	2.62085		786.285	0.216781	0.181357	0.262645		0.278996	0.043017	0.00465839	0.0235797		0.0450437	0.00728974	3.58963	0.208007	0.056881	X30100	FALSE	FALSE
2:31254972:G:A	FALSE	2	31254972	A	G	-0.1318	0.0022	-----	786.943	0	3.717	4	0.4457	0	30430348	33166933	2736585	52_5	543668	chr2_31254972_G_A	intron_variant	MODIFIER	EHD3	7.14753	2.72326	2.12118	771.63	7.00736	-0.115092	-0.0969918	-0.156798	-0.132483	-0.106603	0.862894	0.741924	0.935674	0.708031	0.849527	>300	-0.131847	0.002193	X30110	FALSE	FALSE
3:122294618:C:T	FALSE	3	122294618	T	C	0.1939	0.0032	+++++	782.327	38.4	6.489	4	0.1655	0	119940148	123528920	3588772	53_9	560084	chr3_122294618_C_T	downstream_gene_variant	MODIFIER	CASR	4.47113	3.82136	1.73961	758.299	18.4211	0.186833	0.120011	0.209329	0.195236	0.176002	0.0306586	0.266803	0.0292876	0.129129	0.185398	43.0139	0.180503	0.013008	ca	FALSE	FALSE
15:58387979:T:C	FALSE	15	58387979	C	T	0.1315	0.0022	+++++	775.565	88.3	34.192	4	6.805e-07	0	57388871	60994182	3605311	54_3	803548	chr15_58387979_T_C	intron_variant	MODIFIER	ALDH1A2	4.45593	2.3142	5.64534	766.6	6.93267	0.0641535	0.0819274	0.140187	0.134318	0.0811904	0.452562	0.356907	0.431733	0.35638	0.37353	6.77137	0.100217	0.019147	apoa	FALSE	FALSE
2:181459039:G:A	FALSE	2	181459039	A	G	0.1194	0.002	+++++	775.345	49	7.85	4	0.09722	0	180074703	182847740	2773037	55_21	2182.5	chr2_181459039_G_A	non_coding_transcript_exon_variant	MODIFIER	ITGA4	13.608	1.53025	2.17439	746.064	16.7599	0.111426	0.0571684	0.0809421	0.119995	0.125905	0.589949	0.493299	0.379009	0.554914	0.609873	36.2904	0.111053	0.008732	X30130	FALSE	FALSE
13:28029870:T:C	FALSE	13	28029870	C	T	0.5272	0.0089	++?++	770.419	30.4	4.307	3	0.2301	0	26499540	29005010	2505470	56_1	277595	chr13_28029870_T_C	intron_variant	MODIFIER	FLT3	2.48344	4.51134		758.935	7.62515	0.551854	0.833585		0.527997	0.422017	0.00138472	0.00428146		0.0130556	0.00928353	30.4009	0.518909	0.044695	X30130	FALSE	FALSE
9:4763491:G:A	FALSE	9	4763491	A	G	0.1278	0.0021	+++++	770.04	0	2.553	4	0.6353	0	3621467	7952330	4330863	57_2	1.02341e+06	chr9_4763491_G_A	downstream_gene_variant	MODIFIER	AL353151.2	9.89465	3.56745	2.61411	744.113	13.6083	0.124362	0.118557	0.0859137	0.128276	0.120578	0.176501	0.212031	0.531338	0.309863	0.285442	>300	0.1278	0.002149	X30090	FALSE	FALSE
6:41988615:C:G	FALSE	6	41988615	G	C	-0.1317	0.0022	-----	765.622	88.9	35.945	4	2.97e-07	0	40986688	42711751	1725063	29_9	139396	chr6_41988615_C_G	intron_variant	MODIFIER	CCND3	0.242048	3.56402	4.69741	763.599	3.62238	-0.0142008	-0.107446	-0.132721	-0.133779	-0.0669307	0.0910973	0.277571	0.249293	0.271731	0.181665	3.8106	-0.091622	0.024203	X30040	FALSE	FALSE
1:55039974:G:T	FALSE	1	55039974	T	G	-0.4518	0.0076	--?--	762.057	38.7	4.897	3	0.1795	0	48053036	58692932	10639896	22_8	1666990	chr1_55039974_G_T	missense_variant	MODERATE	PCSK9	1.17959	0.769657		758.071	4.65359	-0.356579	-0.274054		-0.451664	-0.842038	0.00141226	0.00454201		0.0175815	0.00133556	7.4474	-0.467775	0.084817	apob	FALSE	FALSE
8:41772929:G:A	FALSE	8	41772929	A	G	0.143	0.0024	+++++	760.815	70.2	13.42	4	0.009395	0	40087958	51144076	11056118	58_6	3843088	chr8_41772929_G_A	intron_variant	MODIFIER	ANK1	15.1373	3.66875	1.88806	739.15	6.9631	0.123851	0.126677	0.0721873	0.144874	0.100263	0.481554	0.198256	0.507952	0.224857	0.179868	18.3085	0.119629	0.01341	X30270	FALSE	FALSE
1:205271017:A:G	FALSE	1	205271017	G	A	-0.1156	0.002	-----	755.41	64	11.126	4	0.02519	0	203713539	207615552	3902013	59_37	393528	chr1_205271017_A_G	intron_variant	MODIFIER	TMCC2	9.76205	2.70681	0.0353551	743.779	3.81539	-0.126061	-0.0865095	-0.0044484	-0.116195	-0.0768016	0.162583	0.329744	0.111216	0.38548	0.145088	11.5003	-0.097373	0.013959	X30100	FALSE	FALSE
11:14889164:G:GT	FALSE	11	14889164	GT	G	-0.1262	0.0021	-----	753.215	94.2	69.466	4	2.943e-14	0	12216132	18618390	6402258	60_1	528097	chr11_14889164_G_GT	intron_variant	MODIFIER	CYP2R1	1.02781	2.44971	0.00317791	763.565	2.93218	-0.0336158	-0.0817923	-0.000265608	-0.129781	-0.0501601	0.175235	0.524613	0.456652	0.44429	0.475743	1.48685	-0.061344	0.028702	vitd	FALSE	FALSE
1:158626648:G:T	FALSE	1	158626648	T	G	0.134	0.0023	++-++	746.064	86.8	30.356	4	4.142e-06	0	157099093	159431337	2332244	61_20	361433	chr1_158626648_G_T	intron_variant	MODIFIER	SPTA1	1.71602	4.44319	0.0173041	738.998	9.66904	0.0625842	0.131757	-0.00141336	0.135684	0.118654	0.0856197	0.230857	0.448916	0.265529	0.18484	4.31793	0.093113	0.022894	X30260	FALSE	FALSE
8:19962213:C:G	FALSE	8	19962213	G	C	-0.1974	0.0034	-----	745.089	63.4	10.919	4	0.02749	0	17420766	21777818	4357052	62_2	362921	chr8_19962213_C_G	stop_gained	HIGH	LPL	4.94898	5.20327	1.60493	728.573	10.0879	-0.133106	-0.19883	-0.108715	-0.199523	-0.157626	0.0614711	0.10298	0.102849	0.100965	0.0989393	18.5941	-0.167992	0.01868	trig	FALSE	FALSE
6:135097494:TTAC:T	FALSE	6	135097494	T	TTAC	0.1323	0.0023	+++++	735.664	0	2.636	4	0.6204	0	133987610	136402526	2414916	63_16	97574	chr6_135097494_TTAC_T	intron_variant	MODIFIER	HBS1L	2.94394	5.58273	5.98523	713.504	11.3947	0.109808	0.14908	0.165829	0.131913	0.153379	0.0530251	0.229484	0.236098	0.261655	0.119737	>300	0.132281	0.002276	X30090	FALSE	FALSE
12:21215863:T:A	FALSE	12	21215863	A	T	0.1629	0.0028	++-++	732.521	80.2	20.249	4	0.000446	0	19448338	23119958	3671620	64_1	68285	chr12_21215863_T_A	intron_variant	MODIFIER	SLCO1B1	1.83483	2.42826	0.268501	729.757	4.70603	0.11895	0.107014	-0.0288067	0.164155	0.146713	0.0278605	0.172788	0.116533	0.167261	0.0505408	3.54411	0.110132	0.030341	bild	FALSE	FALSE
6:24469684:C:T	FALSE	6	24469684	T	C	0.1192	0.0021	+++++	732.241	75.7	16.488	4	0.002429	0	22836466	36206424	13369958	65_8	5051761	chr6_24469684_C_T	intron_variant	MODIFIER	GPLD1	6.51095	0.423741	0.500338	725.331	5.17945	0.0993879	0.0275146	0.0449917	0.120468	0.0836249	0.178063	0.22239	0.112693	0.35416	0.173877	6.60389	0.086376	0.016732	alp	FALSE	FALSE
2:21043902:GGCAGCGCCA:G	FALSE	2	21043902	G	GGCAGCGCCA	0.1198	0.0021	+++++	698.178	15.3	4.724	4	0.3168	0	16283591	28811260	12527669	66_2	1.50352e+06	chr2_21043902_GGCAGCGCCA_G	inframe_deletion	MODERATE	APOB	6.66007	2.83915	1.81452	685.123	5.54863	0.0959884	0.102813	0.0887743	0.12063	0.0924072	0.190752	0.218007	0.2	0.338489	0.157394	69.5605	0.113805	0.006419	ldld	FALSE	FALSE
12:111446804:T:C	FALSE	12	111446804	C	T	-0.1136	0.002	--?--	693.387	0	0.662	3	0.8821	0	108214265	113917730	5703465	67_24	380806	chr12_111446804_T_C	missense_variant	MODERATE	SH2B3	1.67484	3.56986		684.168	6.12732	-0.0871321	-0.102286		-0.113688	-0.115606	0.949563	0.347196		0.517604	0.892286	>300	-0.113568	0.002012	X30090	FALSE	FALSE
22:37066896:A:G	FALSE	22	37066896	G	A	-0.114	0.002	-----	692.427	82	22.277	4	0.0001765	0	35320108	39492872	4172764	68_4	339594	chr22_37066896_A_G	missense_variant	MODERATE	TMPRSS6	1.21989	2.54599	0.495681	683.345	11.9622	-0.0425137	-0.0788623	-0.0279856	-0.115523	-0.102666	0.875891	0.533977	0.434731	0.5617	0.48504	5.8628	-0.079934	0.016541	X30070	FALSE	FALSE
16:182397:AGAGT:A	FALSE	16	182397	A	AGAGT	-1.5731	0.0279	???-?	690.975	0	0	0	1	0	0	5408445	5408445	69_1	2.52183e+06	chr16_182397_AGAGT_A	downstream_gene_variant	MODIFIER	HBQ1				690.972					-1.57312					0.00128479		>300	-1.57312	0.027925	X30050	FALSE	FALSE
16:85902783:T:TGGTGGCTGCA	FALSE	16	85902783	TGGTGGCTGCA	T	-0.1141	0.002	-----	689.87	1.4	4.056	4	0.3985	0	84997623	86748342	1750719	70_15	29800.5	chr16_85902783_T_TGGTGGCTGCA	5_prime_UTR_variant	MODIFIER	IRF8	2.84413	2.68954	1.20014	674.863	11.8121	-0.100847	-0.0818215	-0.0681495	-0.114758	-0.101816	0.923898	0.4879	0.821462	0.443584	0.515454	>300	-0.113607	0.002714	X30190	FALSE	FALSE
6:139519556:A:C	FALSE	6	139519556	C	A	-0.1158	0.0021	-----	687.099	40.1	6.676	4	0.1541	0	138844689	143146568	4301879	71_16	1.47607e+06	chr6_139519556_A_C	intron_variant	MODIFIER	AL592429.2	15.494	4.53531	1.07524	662.389	8.10198	-0.123357	-0.115942	-0.0558622	-0.116352	-0.0893354	0.396109	0.601403	0.273735	0.553651	0.675344	40.2923	-0.109326	0.008147	X30280	FALSE	FALSE
1:55039974:G:T	FALSE	1	55039974	T	G	-0.4356	0.0078	--?--	684.277	13.8	3.479	3	0.3235	0	51504624	58692932	7188308	50_8	58804	chr1_55039974_G_T	missense_variant	MODERATE	PCSK9	0.60474	0.492521		682.473	2.68163	-0.217387	-0.198695		-0.436051	-0.604165	0.00151727	0.00452318		0.0175985	0.00137969	16.0143	-0.418053	0.050278	chol	FALSE	FALSE
17:7630105:G:A	FALSE	17	7630105	A	G	0.1414	0.0025	++?++	683.951	66.1	8.849	3	0.03137	0	6550589	8797112	2246523	72_2	43745.5	chr17_7630105_G_A	5_prime_UTR_variant	MODIFIER	SHBG	2.46226	0.613808		676.156	8.44211	0.0963537	0.0436111		0.142041	0.148144	0.062613	0.174545		0.260787	0.103497	9.03714	0.11894	0.01941	tes	FALSE	FALSE
7:46713893:C:A	FALSE	7	46713893	A	C	0.1173	0.0021	+++++	679.509	0	2.804	4	0.5912	0	44121655	47787105	3665450	73_8	759513	chr7_46713893_C_A	intron_variant	MODIFIER	AC011294.1	13.0191	4.696	1.55824	655.435	8.5166	0.110562	0.119517	0.0905747	0.117944	0.0943513	0.575382	0.64697	0.86064	0.628316	0.702001	>300	0.117323	0.0021	igf1	FALSE	FALSE
8:19967156:C:T	FALSE	8	19967156	T	C	0.1271	0.0023	+++++	663.189	67.1	12.174	4	0.0161	0	18894168	21777818	2883650	74_6	368837	chr8_19967156_C_T	3_prime_UTR_variant	MODIFIER	LPL	5.72929	5.28388	2.81468	642.234	12.9472	0.0738408	0.127755	0.118435	0.128381	0.126396	0.5253	0.432732	0.192552	0.284992	0.257146	19.4055	0.114592	0.012461	hdl	FALSE	FALSE
6:41988615:C:G	FALSE	6	41988615	G	C	-0.1239	0.0023	-----	654.876	76.1	16.724	4	0.002187	0	41001019	42735084	1734065	75_8	120564	chr6_41988615_C_G	intron_variant	MODIFIER	CCND3	0.583628	5.13152	4.20804	645.633	5.54011	-0.0299678	-0.134347	-0.131752	-0.125053	-0.0872201	0.0914735	0.277104	0.25012	0.271745	0.181397	8.28295	-0.102313	0.017505	X30260	FALSE	FALSE
6:41988615:C:G	FALSE	6	41988615	G	C	-0.1235	0.0023	-----	652.282	84	24.957	4	5.131e-05	0	40545985	45547913	5001928	76_7	1058334	chr6_41988615_C_G	intron_variant	MODIFIER	CCND3	0.420384	1.9404	3.41168	650.041	4.09248	-0.0232777	-0.0752726	-0.115602	-0.125374	-0.0732499	0.0914627	0.277104	0.25012	0.271746	0.181397	4.26462	-0.08484	0.021008	X30270	FALSE	FALSE
1:171970150:C:A	FALSE	1	171970150	A	C	0.1303	0.0024	+++++	648.011	72.5	14.542	4	0.005751	0	170303127	173482597	3179470	59_30	77288	chr1_171970150_C_A	5_prime_UTR_variant	MODIFIER	DNM3	9.21836	0.686993	6.54868	632.506	5.0268	0.118202	0.0473502	0.17135	0.131478	0.0805703	0.823039	0.857779	0.762959	0.803896	0.813568	12.619	0.11301	0.015418	X30100	FALSE	FALSE
2:181459039:G:A	FALSE	2	181459039	A	G	0.1085	0.002	+++++	635.096	10.4	4.462	4	0.347	0	179667669	183003056	3335387	77_23	123676	chr2_181459039_G_A	non_coding_transcript_exon_variant	MODIFIER	ITGA4	11.4654	1.37707	3.42731	611.479	11.3646	0.102775	0.0546018	0.106384	0.109099	0.10204	0.589949	0.493299	0.379009	0.554914	0.609873	128.097	0.106517	0.00441	X30190	FALSE	FALSE
1:65641863:G:A	FALSE	1	65641863	A	G	-0.1127	0.0021	-----	634.196	84.1	25.197	4	4.593e-05	0	61614219	68122756	6508537	28_9	773376	chr1_65641863_G_A	downstream_gene_variant	MODIFIER	LEPR	2.87044	3.95694	0.97493	623.2	11.3635	-0.0461289	-0.100202	-0.0620801	-0.114701	-0.098774	0.453238	0.383673	0.86586	0.370011	0.466951	7.3235	-0.087524	0.016017	crp	FALSE	FALSE
12:6182726:A:G	FALSE	12	6182726	G	A	0.1035	0.0019	+++++	632.59	83.1	23.655	4	9.367e-05	0	4917850	7457171	2539321	8_4	4784.5	chr12_6182726_A_G	intergenic_variant	MODIFIER	-	2.76785	3.0154	1.56022	628.019	4.90531	0.0471932	0.0968344	0.0654268	0.105308	0.0642951	0.369335	0.298923	0.330349	0.492464	0.361985	5.94771	0.076573	0.015719	X30100	FALSE	FALSE
9:4763491:G:A	FALSE	9	4763491	A	G	0.1136	0.0021	+++++	622.971	0	3.819	4	0.4311	0	3702849	6929167	3226318	78_3	552517	chr9_4763491_G_A	downstream_gene_variant	MODIFIER	AL353151.2	6.42734	3.61331	1.90923	604.79	10.0265	0.0975134	0.120477	0.0698825	0.114243	0.10209	0.176501	0.212031	0.531338	0.309862	0.285442	>300	0.113587	0.002124	X30080	FALSE	FALSE
6:139519556:A:C	FALSE	6	139519556	C	A	-0.108	0.002	-----	617.484	0	3.194	4	0.5258	0	138844689	141867485	3022796	75_24	836531	chr6_139519556_A_C	intron_variant	MODIFIER	AL592429.2	8.45199	4.77417	1.39054	596.052	10.5504	-0.091049	-0.119427	-0.0665865	-0.108532	-0.102443	0.396109	0.601403	0.273735	0.553651	0.675344	>300	-0.108019	0.002029	X30260	FALSE	FALSE
12:120984645:TCTGACTGGCACTCAGC:T	FALSE	12	120984645	T	TCTGACTGGCACTCAGC	0.1069	0.002	+++++	602.979	63.3	10.902	4	0.02768	0	119086800	124892640	5805840	79_23	1005075	chr12_120984645_TCTGACTGGCACTCAGC_T				5.23777	2.48507	2.57879	584.408	13.6063	0.065413	0.0732268	0.0868861	0.108086	0.106416	0.561814	0.509804	0.655872	0.620934	0.471468	19.0829	0.092719	0.010171	ggt	FALSE	FALSE
17:40000459:C:T	FALSE	17	40000459	T	C	0.1094	0.0021	+++++	602.618	61.2	10.302	4	0.03564	0	37937738	41214453	3276715	80_9	424364	chr17_40000459_C_T	downstream_gene_variant	MODIFIER	PSMD3	6.23559	7.55695	2.38782	581.677	10.1746	0.0726474	0.158688	0.083487	0.110126	0.106899	0.308216	0.337677	0.457311	0.388552	0.267857	21.4606	0.103429	0.010671	X30140	FALSE	FALSE
7:106731773:C:G	FALSE	7	106731773	G	C	0.1037	0.002	+++++	595	60.1	10.02	4	0.04009	0	105965553	107312689	1347136	81_15	92652	chr7_106731773_C_G	intron_variant	MODIFIER	AC004917.1	4.56768	3.01399	0.978976	581.869	9.4444	0.0638573	0.0885906	0.0559664	0.104866	0.0922645	0.363929	0.489231	0.217012	0.458702	0.401045	16.4991	0.087983	0.010417	X30110	FALSE	FALSE
15:58431740:G:A	FALSE	15	58431740	A	G	0.1301	0.0025	+++++	591.721	83.7	24.476	4	6.412e-05	0	56722758	59712698	2989940	82_4	214012	chr15_58431740_G_A	intron_variant	MODIFIER	LIPC	7.19508	4.51728	4.00533	580.501	3.80809	0.0835572	0.145034	0.115576	0.132829	0.0655701	0.530915	0.193191	0.40729	0.21931	0.255087	8.8153	0.106119	0.017552	hdl	FALSE	FALSE
13:28029870:T:C	FALSE	13	28029870	C	T	0.4633	0.0089	++?++	590.611	0	2.96	3	0.3978	0	26508276	29082971	2574695	83_1	234246	chr13_28029870_T_C	intron_variant	MODIFIER	FLT3	3.15986	2.18916		582.192	5.74288	0.642446	0.555542		0.46417	0.360543	0.00138472	0.00428146		0.0130556	0.00928353	>300	0.463299	0.008897	X30190	FALSE	FALSE
10:63375912:C:A	FALSE	10	63375912	A	C	0.1096	0.0021	+++++	589.181	35.7	6.224	4	0.183	0	61333813	64476137	3142324	84_3	470937	chr10_63375912_C_A	intron_variant	MODIFIER	JMJD1C	13.4393	1.36959	3.62216	566.54	8.59437	0.126525	0.0570077	0.116803	0.110011	0.0903375	0.321611	0.58195	0.324468	0.472936	0.537965	40.0618	0.105769	0.007905	shbg	FALSE	FALSE
2:27508073:T:C	FALSE	2	27508073	C	T	-0.1077	0.0021	-----	584.152	0	3.131	4	0.5362	0	25187992	28939397	3751405	85_3	444378	chr2_27508073_T_C	missense_variant	MODERATE	GCKR	6.95695	1.75151	3.40745	564.28	11.4166	-0.116527	-0.0639183	-0.104593	-0.107799	-0.117217	0.866959	0.476613	0.515451	0.605424	0.752348	>300	-0.107743	0.002081	trig	FALSE	FALSE
8:125492141:CCACCAT:C	FALSE	8	125492141	C	CCACCAT	-0.1007	0.002	-----	569.344	74.9	15.937	4	0.003104	0	124898853	126248896	1350043	86_15	81733.5	chr8_125492141_CCACCAT_C	intron_variant	MODIFIER	AC091114.1	0.321895	2.82958	1.27488	561.276	9.31286	-0.0167529	-0.0866985	-0.0576351	-0.101806	-0.0899144	0.878369	0.426003	0.547642	0.458206	0.478687	6.84619	-0.076282	0.014486	apob	FALSE	FALSE
6:135097494:TTAC:T	FALSE	6	135097494	T	TTAC	0.1151	0.0023	+++++	568.947	0	1.416	4	0.8414	0	134037361	137431547	3394186	87_18	636960	chr6_135097494_TTAC_T	intron_variant	MODIFIER	HBS1L	3.31832	3.97671	4.67721	551.547	8.7522	0.116872	0.124289	0.142308	0.114716	0.132765	0.0530251	0.229484	0.236098	0.261654	0.119737	>300	0.115086	0.002252	X30080	FALSE	FALSE
7:50360284:G:A	FALSE	7	50360284	A	G	0.1026	0.002	+++++	567.329	8	4.349	4	0.3608	0	49297680	51333240	2035560	88_6	44824	chr7_50360284_G_A	intron_variant	MODIFIER	IKZF1	7.98737	6.28837	2.57525	546.301	8.28186	0.0868182	0.138359	0.0931365	0.10313	0.0851949	0.487878	0.563495	0.34988	0.452673	0.451402	136.624	0.101322	0.004061	X30260	FALSE	FALSE
6:139519556:A:C	FALSE	6	139519556	C	A	-0.1037	0.002	-----	566.87	43.1	7.031	4	0.1342	0	138780513	143612319	4831806	89_20	1676860	chr6_139519556_A_C	intron_variant	MODIFIER	AL592429.2	16.0637	5.53851	1.95647	542.027	5.96692	-0.126317	-0.128431	-0.0813221	-0.103792	-0.0749215	0.396062	0.601403	0.273735	0.553651	0.675344	33.6487	-0.103251	0.00844	X30290	FALSE	FALSE
6:33579153:T:C	FALSE	6	33579153	C	T	0.1103	0.0022	+++++	560.788	9.1	4.4	4	0.3545	1	24579329	37850406	13271077	63_6	2.36429e+06	chr6_33579153_T_C	intron_variant	MODIFIER	BAK1	6.97889	1.89222	3.93017	547.35	4.41786	0.0905457	0.0782569	0.144901	0.110932	0.0880039	0.75092	0.768102	0.837182	0.702351	0.871124	95.6383	0.107723	0.00517	X30090	FALSE	FALSE
1:21493549:A:G	FALSE	1	21493549	G	A	0.1133	0.0022	+++++	559.114	0	1.915	4	0.7513	0	19464613	24103601	4638988	90_5	290558	chr1_21493549_A_G	intergenic_variant	MODIFIER	-	3.4168	2.95828	4.7181	536.162	15.3574	0.128656	0.0933824	0.13684	0.112925	0.126131	0.0567004	0.40756	0.349525	0.389134	0.395311	>300	0.113256	0.002236	phos	FALSE	FALSE
6:41988615:C:G	FALSE	6	41988615	G	C	-0.1125	0.0022	+----	557.347	87.4	31.729	4	2.173e-06	0	41001019	42711751	1710732	24_8	132230	chr6_41988615_C_G	intron_variant	MODIFIER	CCND3	0.0321076	2.26543	5.05038	555.875	3.05048	0.00223827	-0.0813395	-0.137424	-0.114303	-0.0602728	0.0910973	0.277571	0.249293	0.271729	0.181665	3.269	-0.078576	0.022693	X30050	FALSE	FALSE
12:54318524:G:A	FALSE	12	54318524	A	G	-0.098	0.0019	-----	554.851	0	3.626	4	0.459	0	52758079	58563123	5805044	8_12	1342077	chr12_54318524_G_A	intron_variant	MODIFIER	COPZ1	6.37306	2.09226	1.85436	541.713	6.34827	-0.125273	-0.0702633	-0.0749963	-0.0982857	-0.0838063	0.896193	0.516339	0.679312	0.558342	0.756555	>300	-0.098009	0.001942	X30100	FALSE	FALSE
2:21043902:GGCAGCGCCA:G	FALSE	2	21043902	G	GGCAGCGCCA	0.1067	0.0021	+++++	548.79	39.5	6.606	4	0.1582	0	17027571	28874875	11847304	91_3	1907321	chr2_21043902_GGCAGCGCCA_G	inframe_deletion	MODERATE	APOB	5.36831	1.3636	1.4248	540.749	3.75323	0.0853159	0.0655442	0.0762614	0.107659	0.0738519	0.190826	0.218809	0.199807	0.338453	0.15745	20.3277	0.092618	0.00983	chol	FALSE	FALSE
16:182397:AGAGT:A	FALSE	16	182397	A	AGAGT	-1.3991	0.0279	???-?	548.313	0	0	0	1	0	0	5408445	5408445	92_1	2.52183e+06	chr16_182397_AGAGT_A	downstream_gene_variant	MODIFIER	HBQ1				548.312					-1.39909					0.00128479		>300	-1.39909	0.027888	X30040	FALSE	FALSE
10:99397621:CGTT:C	FALSE	10	99397621	C	CGTT	-2.4309	0.0486	???-?	545.633	0	0	0	1	0	90853447	106389600	15536153	25_11	776098	chr10_99397621_CGTT_C	inframe_deletion	MODERATE	GOT1				545.63					-2.4309					0.000473911		>300	-2.4309	0.048575	ast	FALSE	FALSE
12:111446804:T:C	FALSE	12	111446804	C	T	-0.0995	0.002	--?--	543.034	0	1.175	3	0.7591	0	108136785	113791316	5654531	93_23	482754	chr12_111446804_T_C	missense_variant	MODERATE	SH2B3	1.01206	3.40509		536.73	3.93884	-0.0622106	-0.10057		-0.099661	-0.0896669	0.949563	0.347196		0.517604	0.892286	>300	-0.099486	0.001993	X30080	FALSE	FALSE
8:41772929:G:A	FALSE	8	41772929	A	G	0.1208	0.0024	+++++	542.313	69.5	13.12	4	0.0107	0	40054344	49868893	9814549	94_8	3.18869e+06	chr8_41772929_G_A	intron_variant	MODIFIER	ANK1	11.6539	1.53014	2.47147	529.036	3.18583	0.108053	0.075418	0.0860744	0.12257	0.064569	0.481552	0.198256	0.507952	0.224855	0.179868	12.6828	0.097987	0.013333	X30260	FALSE	FALSE
14:103099033:A:G	FALSE	14	103099033	G	A	0.1132	0.0023	+++++	528.052	73.9	15.315	4	0.00409	0	101568186	104844970	3276784	95_8	107545	chr14_103099033_A_G	upstream_gene_variant	MODIFIER	EXOC3L4	1.8372	1.41215	2.61794	522.168	5.78096	0.0582006	0.0600429	0.093506	0.115033	0.0757367	0.102965	0.24359	0.251571	0.245164	0.261645	7.74139	0.084996	0.015089	ggt	FALSE	FALSE
16:85902783:T:TGGTGGCTGCA	FALSE	16	85902783	TGGTGGCTGCA	T	-0.0991	0.002	-----	527.255	1.8	4.075	4	0.396	0	83447360	86622284	3174924	96_10	867961	chr16_85902783_T_TGGTGGCTGCA	5_prime_UTR_variant	MODIFIER	IRF8	3.05938	2.33356	1.44406	516.993	6.87643	-0.104531	-0.0734881	-0.0764201	-0.0998042	-0.0760156	0.923898	0.4879	0.821462	0.443584	0.515454	253.678	-0.098439	0.002889	X30130	FALSE	FALSE
X:39850941:C:T	FALSE	X	39850941	T	C	-0.0775	0.0016	-----	521.842	0	1.508	4	0.8252	0	38142875	40769230	2626355	97_3	394888	chrX_39850941_C_T	upstream_gene_variant	MODIFIER	AL592164.1	2.84155	2.94453	3.37777	506.493	9.36508	-0.0606773	-0.070553	-0.0941088	-0.0777054	-0.0720682	0.120269	0.48199	0.679076	0.408112	0.471603	>300	-0.077501	0.001584	X30100	TRUE	FALSE
6:139519556:A:C	FALSE	6	139519556	C	A	-0.0967	0.002	-----	513.496	49	7.848	4	0.0973	0	138826960	142191135	3364175	29_24	989492	chr6_139519556_A_C	intron_variant	MODIFIER	AL592429.2	7.63458	5.83854	0.513697	495.978	8.04052	-0.0813746	-0.131217	-0.0312607	-0.0973263	-0.0865201	0.395158	0.598218	0.27427	0.553635	0.675008	23.6686	-0.090189	0.008843	X30040	FALSE	FALSE
6:26092913:G:A	FALSE	6	26092913	A	G	-0.1843	0.0038	--?--	501.917	0	1.833	3	0.6077	1	23898335	34000000	10101665	98_7	2.85625e+06	chr6_26092913_G_A	missense_variant	MODERATE	HFE	1.06977	0.402365		500.286	1.75821	-0.144309	-0.103625		-0.184304	-0.33808	0.00776398	0.0118827		0.0776291	0.00261125	>300	-0.184252	0.003839	X30070	FALSE	FALSE
6:139519556:A:C	FALSE	6	139519556	C	A	-0.0972	0.002	-----	500.983	0	3.939	4	0.4143	0	138842187	141825403	2983216	76_22	814239	chr6_139519556_A_C	intron_variant	MODIFIER	AL592429.2	8.44449	6.54776	1.72891	480.794	7.39696	-0.0905051	-0.141543	-0.0757865	-0.0973624	-0.084239	0.396062	0.601403	0.273735	0.553651	0.675344	>300	-0.097167	0.002027	X30270	FALSE	FALSE
22:43008101:T:C	FALSE	22	43008101	C	T	0.0945	0.002	+++++	494.585	25.7	5.38	4	0.2504	0	39001158	43751410	4750252	99_6	1631817	chr22_43008101_T_C	intron_variant	MODIFIER	PACSIN2	5.59839	2.64614	0.548626	479.903	9.66824	0.0697457	0.0817414	0.0395867	0.0952615	0.0937922	0.574534	0.531006	0.818332	0.550872	0.625993	42.3078	0.088915	0.006462	X30110	FALSE	FALSE
8:125492141:CCACCAT:C	FALSE	8	125492141	C	CCACCAT	-0.0972	0.002	-----	492.015	21	5.063	4	0.2809	0	124441863	126235486	1793623	62_11	153466	chr8_125492141_CCACCAT_C	intron_variant	MODIFIER	AC091114.1	1.73784	3.251	1.51683	480.775	8.40386	-0.0557334	-0.0947728	-0.0644714	-0.0979017	-0.0854752	0.878576	0.425688	0.54732	0.458007	0.478345	42.7067	-0.091237	0.006599	trig	FALSE	FALSE
19:11186656:A:G	FALSE	19	11186656	G	A	0.1762	0.0037	+++++	489.747	40.3	6.696	4	0.1528	0	9684527	13450755	3766228	100_5	380985	chr19_11186656_A_G	intron_variant	MODIFIER	KANK2	4.51112	0.84919	0.188731	484.525	3.035	0.127511	0.0993273	0.0567266	0.177754	0.12569	0.0603713	0.0407506	0.0137349	0.0843093	0.0390459	14.6594	0.149811	0.018877	X30280	FALSE	FALSE
2:168906638:T:C	FALSE	2	168906638	C	T	0.1076	0.0023	+++++	484.12	27.5	5.521	4	0.2379	0	167833434	169619964	1786530	101_24	179939	chr2_168906638_T_C	intron_variant	MODIFIER	G6PC2	0.6373	1.95171	1.08083	481.026	2.54034	0.0555513	0.0893961	0.1452	0.108207	0.0653194	0.963919	0.812747	0.969636	0.70228	0.869123	15.0151	0.095366	0.011866	hba1c	FALSE	FALSE
8:125492141:CCACCAT:C	FALSE	8	125492141	C	CCACCAT	-0.094	0.002	-----	483.331	75.5	16.358	4	0.002574	0	124902913	126161665	1258752	102_15	40148	chr8_125492141_CCACCAT_C	intron_variant	MODIFIER	AC091114.1	0.386708	2.57149	0.521283	478.415	6.96642	-0.0195076	-0.0817996	-0.0306493	-0.0952205	-0.0771253	0.878522	0.425821	0.547101	0.458037	0.4781	5.29745	-0.067151	0.014706	ldld	FALSE	FALSE
6:139519556:A:C	FALSE	6	139519556	C	A	-0.0957	0.002	-----	483	60	9.991	4	0.04058	0	138780513	142461279	3680766	103_23	1101340	chr6_139519556_A_C	intron_variant	MODIFIER	AL592429.2	14.563	5.01521	1.6205	463.149	3.79455	-0.119553	-0.120862	-0.0715045	-0.0959345	-0.0579205	0.396062	0.601403	0.273735	0.553651	0.675344	18.3767	-0.093527	0.010464	X30300	FALSE	FALSE
6:33579060:T:C	FALSE	6	33579060	C	T	0.1013	0.0022	+++++	482.674	36.9	6.338	4	0.1753	1	23898335	37852419	13954084	87_6	2703683	chr6_33579060_T_C	intron_variant	MODIFIER	BAK1	4.6053	1.35348	2.03027	475.185	3.32747	0.071215	0.0638841	0.0963965	0.102248	0.0745614	0.75092	0.767917	0.837182	0.702343	0.871124	20.6499	0.088991	0.009368	X30080	FALSE	FALSE
8:129592317:G:A	FALSE	8	129592317	A	G	-0.0935	0.002	-----	480.426	50.4	8.068	4	0.08911	0	128288524	131029681	2741157	104_24	66785.5	chr8_129592317_G_A	intron_variant	MODIFIER	CCDC26	5.50341	2.65505	0.580198	465.715	10.3562	-0.0674158	-0.0786441	-0.0331981	-0.0942621	-0.100415	0.45367	0.517126	0.380189	0.566237	0.656837	20.3354	-0.083912	0.008904	X30130	FALSE	FALSE
5:128032306:G:C	FALSE	5	128032306	C	G	-0.1092	0.0023	-----	479.573	39.5	6.612	4	0.1579	0	127150483	129808905	2658422	105_16	447388	chr5_128032306_G_C	intron_variant	MODIFIER	LINC01184	0.160203	3.92295	2.80405	468.499	7.95601	-0.0177443	-0.111765	-0.0888635	-0.110083	-0.088624	0.0310559	0.279799	0.388313	0.247917	0.317212	22.0715	-0.098768	0.010042	X30070	FALSE	FALSE
12:111446804:T:C	FALSE	12	111446804	C	T	-0.0947	0.002	--?--	470.073	53.2	6.409	3	0.09332	0	108644750	113540267	4895517	106_18	354296	chr12_111446804_T_C	missense_variant	MODERATE	SH2B3	0.0658446	4.85948		464.349	3.69615	-0.00673523	-0.1221		-0.0948586	-0.0875105	0.949573	0.347729		0.517592	0.892311	8.36305	-0.087773	0.014939	X30150	FALSE	FALSE
6:26092913:G:A	FALSE	6	26092913	A	G	0.1796	0.0039	++?++	468.573	0	1.63	3	0.6525	1	23896882	34867311	10970429	107_8	3.28918e+06	chr6_26092913_G_A	missense_variant	MODERATE	HFE	0.741466	0.227744		468.293	0.448752	0.112707	0.0653366		0.179853	0.130879	0.00776398	0.0118827		0.0776287	0.00261125	>300	0.179559	0.003873	X30020	FALSE	FALSE
12:121779004:A:G	FALSE	12	121779004	G	A	0.1347	0.0029	++?++	468.277	45.5	5.501	3	0.1386	0	120137893	124883450	4745557	108_21	731668	chr12_121779004_A_G	3_prime_UTR_variant	MODIFIER	RHOF	0.161578	3.53077		465.31	1.81858	0.0255928	0.125708		0.135401	0.0817597	0.0137451	0.180468		0.138274	0.0484713	9.00064	0.114786	0.018773	X30110	FALSE	FALSE
8:125492141:CCACCAT:C	FALSE	8	125492141	C	CCACCAT	-0.0929	0.002	-----	467.053	68.8	12.811	4	0.01224	0	124844207	126161665	1317458	109_14	10795	chr8_125492141_CCACCAT_C	intron_variant	MODIFIER	AC091114.1	0.486592	2.76658	0.668636	459.778	8.24856	-0.0232957	-0.0859088	-0.0368108	-0.0938684	-0.0844875	0.878676	0.425744	0.547297	0.458002	0.478035	7.44112	-0.072111	0.013081	chol	FALSE	FALSE
1:92460097:G:C	FALSE	1	92460097	C	G	0.384	0.0083	+??+?	463.495	0	0.861	1	0.3534	0	88874781	94582869	5708088	110_17	731272	chr1_92460097_G_C	intergenic_variant	MODIFIER	-	0.560815			463.422		0.207647			0.384316		0.00150012			0.0152253		>300	0.383977	0.008327	X30190	FALSE	FALSE
8:144506731:G:C	FALSE	8	144506731	C	G	-1.1775	0.0256	???-?	459.932	0	0	0	1	0	141678754	145575880	3897126	111_12	879414	chr8_144506731_G_C	missense_variant	MODERATE	GPT				459.932					-1.17749					0.00169601		>300	-1.17749	0.025634	alt	FALSE	FALSE
1:92460097:G:C	FALSE	1	92460097	C	G	0.3799	0.0083	+??+?	457.996	0	0.255	1	0.6139	0	88153570	94946704	6793134	112_16	909960	chr1_92460097_G_C	intergenic_variant	MODIFIER	-	0.884992			457.553		0.28498			0.38011		0.00150012			0.0152253		>300	0.379926	0.008289	X30130	FALSE	FALSE
20:35437976:G:A	FALSE	20	35437976	A	G	-0.0848	0.0019	-----	457.833	13.1	4.601	4	0.3307	0	30742722	42140977	11398255	113_9	1.00387e+06	chr20_35437976_G_A	5_prime_UTR_variant	MODIFIER	GDF5	5.15067	2.80902	1.57407	445.833	6.18257	-0.1381	-0.0787552	-0.0670233	-0.0849971	-0.0695974	0.0743593	0.486685	0.700595	0.597027	0.421496	53.3367	-0.083793	0.00541	X50	FALSE	FALSE
20:4176425:C:G	FALSE	20	4176425	G	C	-0.0975	0.0021	--?--	457.054	46.7	5.625	3	0.1314	0	1041639	4900332	3858693	114_1	1.20544e+06	chr20_4176425_C_G	intron_variant	MODIFIER	SMOX	0.285684	2.31362		454.013	3.10266	-0.0247636	-0.0866699		-0.0981328	-0.069606	0.0434603	0.267817		0.38857	0.145291	9.31939	-0.082707	0.013274	X30280	FALSE	FALSE
4:54542708:A:T	FALSE	4	54542708	T	A	0.1025	0.0022	+++++	457.016	71.4	14.01	4	0.007262	0	53175407	55314155	2138748	115_6	297927	chr4_54542708_A_T	intergenic_variant	MODIFIER	-	3.2222	1.41691	2.24374	442.337	13.5573	0.0520989	0.0643299	0.0796265	0.10379	0.113379	0.641994	0.254177	0.360038	0.249168	0.346589	11.6242	0.087338	0.012449	X30040	FALSE	FALSE
9:132989126:C:T	FALSE	9	132989126	T	C	0.4926	0.0108	???+?	457.007	0	0	0	1	0	131784557	134733655	2949098	116_17	269980	chr9_132989126_C_T	synonymous_variant	LOW	GFI1B				457.006					0.4926					0.00803112		>300	0.4926	0.010758	X30100	FALSE	FALSE
1:161680116:CAA:C	FALSE	1	161680116	C	CAA	-0.1228	0.0027	--+--	455.804	92.8	55.74	4	2.273e-11	0	160170346	162809372	2639026	117_21	190257	chr1_161680116_CAA_C	downstream_gene_variant	MODIFIER	FCGR2B	0.434705	2.21472	0.265309	465.084	1.42355	-0.0183573	-0.0868527	0.0231659	-0.126831	-0.0468947	0.170348	0.252465	0.174603	0.194591	0.128149	1.06998	-0.05457	0.031694	nap	FALSE	FALSE
20:57415349:T:C	FALSE	20	57415349	C	T	0.0916	0.002	+++++	454.527	5.7	4.242	4	0.3742	0	55888683	58088510	2199827	118_11	426752	chr20_57415349_T_C	regulatory_region_variant	MODIFIER	-	4.70612	2.07502	2.17377	443.689	5.47632	0.0742782	0.0706374	0.0780752	0.0924396	0.0692486	0.750237	0.490902	0.479277	0.48632	0.385935	126.698	0.089604	0.00373	X30260	FALSE	FALSE
10:63424957:T:C	FALSE	10	63424957	C	T	0.0895	0.002	+++++	454.154	36.2	6.265	4	0.1802	0	62113734	64666337	2552603	119_9	34921.5	chr10_63424957_T_C	intron_variant	MODIFIER	JMJD1C	5.27311	2.02141	0.417182	439.985	10.3246	0.0742625	0.0695571	0.025761	0.0900636	0.0939182	0.293291	0.580475	0.394546	0.472898	0.538406	27.2725	0.083124	0.007573	alp	FALSE	FALSE
6:33748526:G:GAGAGGC	FALSE	6	33748526	GAGAGGC	G	-0.1894	0.0042	-----	452.83	86.5	29.663	4	5.73e-06	1	25500000	36058362	10558362	120_3	2969345	chr6_33748526_G_GAGAGGC	upstream_gene_variant	MODIFIER	IP6K3	5.48192	7.89068	2.17738	440.374	6.38531	-0.091785	-0.251087	-0.162621	-0.194447	-0.15081	0.194248	0.10908	0.0755016	0.0705888	0.0682176	8.24372	-0.166263	0.02852	phos	FALSE	FALSE
22:37066896:A:G	FALSE	22	37066896	G	A	0.0929	0.002	+++++	452.097	65.9	11.717	4	0.01959	0	35643756	39818903	4175147	121_4	664434	chr22_37066896_A_G	missense_variant	MODERATE	TMPRSS6	1.70275	4.59715	0.196757	442.652	7.76361	0.0528618	0.11156	0.0138985	0.0937304	0.08092	0.875891	0.533977	0.434731	0.561699	0.48504	9.52687	0.077191	0.012243	X30020	FALSE	FALSE
17:16939677:G:A	FALSE	17	16939677	A	G	0.1589	0.0035	+++++	446.588	41.8	6.871	4	0.1429	0	15051785	18456515	3404730	122_4	185527	chr17_16939677_G_A	missense_variant	MODERATE	TNFRSF13B	9.05263	0.917802	7.11348	419.035	15.0926	0.137835	0.0626607	0.157974	0.159964	0.168981	0.135635	0.140099	0.430423	0.0985562	0.153525	40.8631	0.151239	0.011189	nap	FALSE	FALSE
3:128599154:G:A	FALSE	3	128599154	A	G	0.1452	0.0032	+++++	444.796	57.8	9.484	4	0.05008	0	127054065	130892304	3838239	123_17	374030	chr3_128599154_G_A	intergenic_variant	MODIFIER	-	1.98646	3.08182	3.65203	428.595	12.4019	0.073531	0.11789	0.111907	0.14739	0.127665	0.924533	0.835071	0.650472	0.893115	0.788226	19.8333	0.124584	0.013394	X30210	FALSE	FALSE
10:24929314:G:T	FALSE	10	24929314	T	G	-0.0945	0.0021	-----	438.157	0	3.143	4	0.5342	0	24000363	26969647	2969284	124_2	555691	chr10_24929314_G_T	intron_variant	MODIFIER	PRTFDC1	2.10697	1.72019	0.493335	431.163	5.51539	-0.0621298	-0.0718923	-0.0704362	-0.0951037	-0.0822387	0.115171	0.259287	0.0426506	0.369952	0.219193	>300	-0.094519	0.002108	X30290	FALSE	FALSE
22:17105867:T:C	FALSE	22	17105867	C	T	-0.605	0.0135	???-?	436.71	0	0	0	1	0	14795479	18257494	3462015	125_2	579380	chr22_17105867_T_C	missense_variant	MODERATE	IL17RA				436.714					-0.60503					0.00566955		>300	-0.60503	0.013518	X30130	FALSE	FALSE
17:40000459:C:T	FALSE	17	40000459	T	C	0.0925	0.0021	+++++	435.979	55.9	9.076	4	0.05922	0	36883917	41164193	4280276	126_7	976404	chr17_40000459_C_T	downstream_gene_variant	MODIFIER	PSMD3	6.27328	8.04617	1.33027	416.935	8.38874	0.0744855	0.161523	0.05698	0.0925819	0.0954504	0.308546	0.337542	0.457116	0.388552	0.268034	19.8448	0.092574	0.009949	X30000	FALSE	FALSE
18:69861194:C:T	FALSE	18	69861194	T	C	0.084	0.0019	+++++	433.517	65.4	11.573	4	0.02082	0	69111949	70866923	1754974	127_8	128242	chr18_69861194_C_T	3_prime_UTR_variant	MODIFIER	CD226	1.427	2.9503	1.82625	427.021	5.24504	0.0341727	0.0869705	0.0726995	0.0850709	0.0644356	0.277663	0.524137	0.654571	0.524405	0.48912	9.22748	0.069118	0.011153	X30100	FALSE	FALSE
22:50532837:T:C	FALSE	22	50532837	C	T	0.0946	0.0021	-++++	430.717	91.9	49.474	4	4.649e-10	0	49499655	51296371	1796716	128_6	134824	chr22_50532837_T_C	upstream_gene_variant	MODIFIER	TYMP	0.0632053	2.53124	1.09973	435.184	4.41706	-0.00255545	0.0870117	0.0544288	0.0975165	0.0639609	0.483917	0.672669	0.672771	0.672356	0.691096	2.07948	0.059956	0.022718	X30260	FALSE	FALSE
19:44908822:C:T	FALSE	19	44908822	T	C	-0.1508	0.0034	-----	429.821	65.9	11.738	4	0.01941	0	43599689	46293109	2693420	129_2	37577	chr19_44908822_C_T	missense_variant	MODERATE	APOE	21.0018	3.58337	2.31651	404.252	4.29753	-0.22955	-0.193001	-0.149171	-0.149	-0.144252	0.116753	0.0675269	0.0793608	0.0787954	0.0437052	15.6799	-0.172796	0.021014	lpa	FALSE	FALSE
7:50360284:G:A	FALSE	7	50360284	A	G	0.0888	0.002	+++++	426.845	0	3.292	4	0.5102	0	49329277	51731972	2402695	130_10	170340	chr7_50360284_G_A	intron_variant	MODIFIER	IKZF1	5.73868	3.52464	2.24608	413.214	5.6835	0.0722025	0.0990169	0.0850204	0.0894547	0.0690907	0.48788	0.563495	0.34988	0.452673	0.451402	>300	0.088797	0.002007	X30270	FALSE	FALSE
10:24929314:G:T	FALSE	10	24929314	T	G	-0.0933	0.0021	-----	426.836	0	3.936	4	0.4147	0	24000363	26969647	2969284	131_1	555691	chr10_24929314_G_T	intron_variant	MODIFIER	PRTFDC1	1.96828	1.58139	0.347017	420.713	5.13411	-0.0593137	-0.0678702	-0.0531571	-0.093992	-0.0788368	0.115171	0.259287	0.0426506	0.369952	0.219193	>300	-0.093327	0.002109	X30300	FALSE	FALSE
3:141402972:A:C	FALSE	3	141402972	C	A	0.0808	0.0018	++-++	424.114	80.6	20.59	4	0.0003817	0	140656190	143430268	2774078	132_29	640257	chr3_141402972_A_C	5_prime_UTR_variant	MODIFIER	ZBTB38	3.46974	0.575878	0.0220534	424.224	1.84417	0.0745946	0.0290251	-0.00185101	0.0820907	0.0370211	0.846827	0.387001	0.311528	0.445286	0.298573	2.74048	0.049993	0.016024	X50	FALSE	FALSE
1:247876149:C:T	FALSE	1	247876149	T	C	0.0957	0.0022	+++++	420.119	0	1.502	4	0.8263	0	246809545	249143615	2334070	133_26	100431	chr1_247876149_C_T	missense_variant	MODERATE	TRIM58	2.59439	4.63047	2.98367	401.596	11.5927	0.0902636	0.116564	0.113967	0.0952326	0.107331	0.0692408	0.384003	0.224337	0.334377	0.339962	>300	0.095658	0.002179	X30280	FALSE	FALSE
4:54542832:T:C	FALSE	4	54542832	C	T	0.1165	0.0027	+++++	417.17	85.8	28.267	4	1.101e-05	0	53175407	55403106	2227699	134_7	253576	chr4_54542832_T_C	intergenic_variant	MODIFIER	-	1.46057	1.98978	1.9415	409.104	11.3587	0.0347306	0.101594	0.0726314	0.119312	0.114932	0.24747	0.126253	0.355796	0.15512	0.233	5.51528	0.08954	0.019172	X30050	FALSE	FALSE
10:69334748:T:C	FALSE	10	69334748	C	T	0.1436	0.0033	++?++	414.644	0	0.196	3	0.9783	0	67694104	70089543	2395439	135_11	442924	chr10_69334748_T_C	intron_variant	MODIFIER	HK1	1.07127	1.52718		410.094	3.6122	0.12681	0.122428		0.14374	0.142647	0.0102945	0.0582993		0.109114	0.0359591	>300	0.143625	0.003294	X30020	FALSE	FALSE
4:54542708:A:T	FALSE	4	54542708	T	A	-0.0998	0.0023	-----	414.572	66	11.777	4	0.01909	0	53411689	56090653	2678964	136_4	208463	chr4_54542708_A_T	intergenic_variant	MODIFIER	-	4.70058	1.66068	0.462991	402.814	9.93555	-0.066417	-0.0710482	-0.0279425	-0.101218	-0.0966733	0.641994	0.254177	0.360038	0.249166	0.346589	11.7572	-0.081751	0.011582	X30010	FALSE	FALSE
X:8938654:T:C	FALSE	X	8938654	C	T	0.0875	0.002	+++++	407.951	70	13.318	4	0.009822	0	8061349	9749782	1688433	137_3	33088.5	chrX_8938654_T_C	intergenic_variant	MODIFIER	-	2.7358	7.64512	1.63719	386.307	15.5264	0.0520547	0.131415	0.0662911	0.0871265	0.11939	0.182933	0.436687	0.253128	0.264221	0.221796	13.8255	0.0913	0.011867	tes	TRUE	FALSE
7:73608603:AAG:A	FALSE	7	73608603	A	AAG	-0.131	0.003	-----	406.003	66.1	11.805	4	0.01886	0	71291504	76915928	5624424	138_10	495113	chr7_73608603_AAG_A	intron_variant	MODIFIER	MLXIPL	1.08232	2.70819	0.302533	401.256	5.24397	-0.0490796	-0.128625	-0.0373811	-0.132511	-0.116905	0.0703444	0.11524	0.0750845	0.128273	0.0855707	6.80524	-0.102803	0.019587	trig	FALSE	FALSE
1:154454494:A:C	FALSE	1	154454494	C	A	-0.0887	0.0021	-----	403.728	0	0.837	4	0.9335	0	152938108	156844836	3906728	28_16	436978	chr1_154454494_A_C	missense_variant	MODERATE	IL6R	4.81059	3.83126	1.8839	387.606	8.65963	-0.0988829	-0.0947859	-0.0685068	-0.0886523	-0.0919029	0.118132	0.412896	0.343584	0.408633	0.309566	>300	-0.088723	0.002062	crp	FALSE	FALSE
10:69334748:T:C	FALSE	10	69334748	C	T	0.142	0.0033	++?++	402.921	0	1.585	3	0.6627	0	67694104	70089543	2395439	139_10	442924	chr10_69334748_T_C	intron_variant	MODIFIER	HK1	0.977982	1.00824		397.647	5.2268	0.119558	0.0940136		0.141986	0.176406	0.0102945	0.0582993		0.109114	0.0359591	>300	0.142027	0.003304	X30030	FALSE	FALSE
6:135097494:TTAC:T	FALSE	6	135097494	T	TTAC	-0.0991	0.0023	-----	401.379	0	2.492	4	0.6462	0	133987610	136402526	2414916	98_22	97574	chr6_135097494_TTAC_T	intron_variant	MODIFIER	HBS1L	2.61391	3.75839	1.38631	393.468	3.14572	-0.101258	-0.119604	-0.0682297	-0.0994396	-0.0748763	0.0530251	0.229484	0.236098	0.261654	0.119737	>300	-0.099137	0.002311	X30070	FALSE	FALSE
9:6197392:T:C	FALSE	9	6197392	C	T	-0.0973	0.0023	-----	392.638	0	1.616	4	0.806	0	4292339	7494684	3202345	140_1	303880	chr9_6197392_T_C	downstream_gene_variant	MODIFIER	GTF3AP1	9.06508	4.60439	1.62716	373.474	7.20929	-0.0910979	-0.116941	-0.152686	-0.0974685	-0.0889108	0.515578	0.662509	0.95283	0.744566	0.744266	>300	-0.097347	0.002294	X30210	FALSE	FALSE
22:43928847:C:G	FALSE	22	43928847	G	C	0.1049	0.0025	+++++	389.614	72.9	14.776	4	0.005189	0	43394224	44562618	1168394	141_6	49574	chr22_43928847_C_G	missense_variant	MODERATE	PNPLA3	1.00958	1.6098	1.05797	382.314	9.0771	0.0368926	0.0725945	0.0480522	0.106451	0.105891	0.126951	0.210725	0.364786	0.216445	0.225974	6.91292	0.080169	0.015143	ast	FALSE	FALSE
2:31254972:G:A	FALSE	2	31254972	A	G	-0.0881	0.0021	-----	389.152	0	1.436	4	0.838	0	30669876	33508835	2838959	44_5	834384	chr2_31254972_G_A	intron_variant	MODIFIER	EHD3	3.58977	1.63759	0.70185	382.248	3.51451	-0.0775062	-0.0694766	-0.0739998	-0.0885487	-0.0714253	0.862894	0.741924	0.935674	0.708031	0.849527	>300	-0.088143	0.002087	X30100	FALSE	FALSE
22:43928847:C:G	FALSE	22	43928847	G	C	0.1052	0.0025	+++++	387.652	38	6.448	4	0.1681	0	42753956	44517072	1763116	142_8	293333	chr22_43928847_C_G	missense_variant	MODERATE	PNPLA3	2.00873	2.41134	2.02155	377.231	7.96094	0.0571569	0.0925057	0.073716	0.106355	0.0985662	0.126896	0.210328	0.364075	0.216408	0.225901	22.9826	0.094285	0.009387	alt	FALSE	FALSE
3:50292395:A:G	FALSE	3	50292395	G	A	-0.0919	0.0022	-----	386.24	46.3	7.454	4	0.1137	0	45389513	54150344	8760831	143_4	522466	chr3_50292395_A_G	synonymous_variant	LOW	IFRD2	0.566336	4.94268	4.0194	375.159	5.73566	-0.0447021	-0.139618	-0.133163	-0.0921173	-0.0694232	0.960743	0.763457	0.762169	0.684165	0.522065	15.7636	-0.091183	0.011058	X30290	FALSE	FALSE
22:17105867:T:C	FALSE	22	17105867	C	T	-0.57	0.0136	???-?	384.658	0	0	0	1	0	14795479	18195748	3400269	144_2	610254	chr22_17105867_T_C	missense_variant	MODERATE	IL17RA				384.66					-0.570021					0.00566955		>300	-0.570021	0.013574	X30190	FALSE	FALSE
11:196944:C:T	FALSE	11	196944	T	C	-0.0939	0.0022	--?--	383.523	0	1.109	3	0.775	0	0	1460566	1460566	145_1	533339	chr11_196944_C_T	5_prime_UTR_variant	MODIFIER	ODF3	1.20695	2.25894		379.12	2.8491	-0.0645594	-0.110158		-0.0940233	-0.081885	0.0480216	0.123654		0.238356	0.0842672	>300	-0.093859	0.002238	X30100	FALSE	FALSE
4:6889708:G:A	FALSE	4	6889708	A	G	-0.1041	0.0025	-----	383.52	29.9	5.704	4	0.2223	0	6223612	8340307	2116695	146_3	392252	chr4_6889708_G_A	intergenic_variant	MODIFIER	-	0.0551144	1.33563	3.38627	377.461	4.4553	-0.00723566	-0.0844098	-0.099868	-0.104846	-0.0812819	0.0246147	0.111586	0.536993	0.175423	0.152649	18.4992	-0.094248	0.010508	X30100	FALSE	FALSE
6:109303091:C:CAA	FALSE	6	109303091	CAA	C	0.0832	0.002	+++++	382.01	47.8	7.659	4	0.1049	0	108047219	112142281	4095062	24_15	791659	chr6_109303091_C_CAA	intron_variant	MODIFIER	CCDC162P	2.98301	4.66137	1.4931	369.868	7.40356	0.0470818	0.112345	0.0868628	0.0837339	0.0863451	0.403094	0.525065	0.123704	0.491282	0.279132	17.902	0.079205	0.008984	X30050	FALSE	FALSE
9:6197392:T:C	FALSE	9	6197392	C	T	-0.0953	0.0023	-----	377.433	0	1.413	4	0.8419	0	4262052	7357755	3095703	147_2	387488	chr9_6197392_T_C	downstream_gene_variant	MODIFIER	GTF3AP1	8.12763	3.962	1.37357	360.585	6.56624	-0.0855705	-0.106725	-0.134947	-0.0956155	-0.0844587	0.515578	0.662509	0.95283	0.744566	0.744266	>300	-0.095281	0.002291	X30150	FALSE	FALSE
5:75360714:T:C	FALSE	5	75360714	C	T	0.0839	0.002	+++++	375.955	0	2.673	4	0.6139	0	74222252	76878256	2656004	148_7	189540	chr5_75360714_T_C	3_prime_UTR_variant	MODIFIER	HMGCR	6.00876	2.72731	3.87338	361.716	5.10831	0.0836556	0.0829177	0.111086	0.0841899	0.0646242	0.241787	0.463194	0.532126	0.399997	0.545349	>300	0.083922	0.002022	ldld	FALSE	FALSE
8:19967156:C:T	FALSE	8	19967156	T	C	0.0966	0.0023	+++++	374.538	55.2	8.921	4	0.06312	0	19003522	21408942	2405420	149_4	239076	chr8_19967156_C_T	3_prime_UTR_variant	MODIFIER	LPL	2.95781	3.65375	1.89156	362.233	8.49909	0.0508124	0.102974	0.0936381	0.0975344	0.100908	0.525368	0.431959	0.1912	0.284814	0.257124	16.2198	0.088315	0.01055	apoa	FALSE	FALSE
3:50292395:A:G	FALSE	3	50292395	G	A	-0.0905	0.0022	-----	374.529	46.9	7.538	4	0.1101	0	45389513	54150344	8760831	150_5	522466	chr3_50292395_A_G	synonymous_variant	LOW	IFRD2	0.707685	4.89958	4.47253	363.046	5.66665	-0.0523716	-0.138211	-0.14013	-0.0906556	-0.0688613	0.960743	0.763457	0.762169	0.684165	0.522065	15.707	-0.09141	0.011106	X30300	FALSE	FALSE
11:71450017:A:G	FALSE	11	71450017	G	A	0.1067	0.0026	+++++	371.975	92.3	51.935	4	1.424e-10	0	70217215	72998405	2781190	60_3	157793	chr11_71450017_A_G	intron_variant	MODIFIER	DHCR7	1.53627	1.84965	0.651	380.323	0.580518	0.0344854	0.0698784	0.0376454	0.111341	0.0208129	0.362238	0.615125	0.35152	0.787776	0.222703	1.60205	0.056319	0.025123	vitd	FALSE	FALSE
7:100642673:A:G	FALSE	7	100642673	G	A	0.0829	0.002	+++++	371.137	85.9	28.327	4	1.071e-05	0	98213267	102276628	4063361	151_17	397726	chr7_100642673_A_G	intron_variant	MODIFIER	TFR2	0.482669	0.200405	1.92655	371.216	5.21025	0.0147603	0.013874	0.081829	0.0849045	0.0659585	0.678571	0.698849	0.772856	0.624112	0.628332	2.74324	0.053879	0.01726	X30050	FALSE	FALSE
7:106732314:C:T	FALSE	7	106732314	T	C	-0.0806	0.002	-----	369.561	0	2.576	4	0.6311	0	105998252	107316091	1317839	152_21	75142.5	chr7_106732314_C_T	intron_variant	MODIFIER	AC004917.1	8.25512	3.20306	0.824586	355.535	4.96795	-0.0891061	-0.0914982	-0.0484722	-0.0807766	-0.064638	0.353865	0.485147	0.216305	0.455715	0.387607	>300	-0.080575	0.001958	X30080	FALSE	FALSE
7:44189469:C:T	FALSE	7	44189469	T	C	0.1109	0.0027	++-++	369.292	69.8	13.237	4	0.01018	0	42927755	46101246	3173491	153_9	325032	chr7_44189469_C_T	intron_variant	MODIFIER	GCK	3.47064	4.0996	0.0657902	361.707	5.04491	0.0759003	0.138102	-0.00679637	0.112157	0.0989621	0.180975	0.182912	0.174848	0.178097	0.124471	7.41786	0.090985	0.016533	hba1c	FALSE	FALSE
6:139519556:A:C	FALSE	6	139519556	C	A	-0.082	0.002	-----	368.291	0	2.083	4	0.7205	0	138844689	141357583	2512894	24_20	581580	chr6_139519556_A_C	intron_variant	MODIFIER	AL592429.2	6.42725	4.50922	1.38377	352.387	6.9028	-0.0735829	-0.112443	-0.0619791	-0.082134	-0.079241	0.395158	0.598218	0.27427	0.553635	0.675008	>300	-0.081999	0.001996	X30050	FALSE	FALSE
19:16102887:T:TA	FALSE	19	16102887	TA	T	0.2687	0.0066	++?++	366.427	0	0.634	3	0.8885	0	14980909	17674807	2693898	154_7	224971	chr19_16102887_T_TA	3_prime_UTR_variant	MODIFIER	TPM4	23.9859	5.71086		335.705	3.74829	0.251926	0.291307		0.269623	0.277168	0.0983437	0.0486446		0.0198261	0.00924818	>300	0.268669	0.006556	X30100	FALSE	FALSE
17:40011974:C:T	FALSE	17	40011974	T	C	0.0855	0.0021	+++++	365.252	56.3	9.147	4	0.05753	0	38441616	41321372	2879756	155_8	130480	chr17_40011974_C_T	upstream_gene_variant	MODIFIER	CSF3	2.44651	2.86077	2.05116	358.189	4.21905	0.0446966	0.0909725	0.0763671	0.0866517	0.0647653	0.293619	0.337677	0.444104	0.388391	0.272936	12.1689	0.072898	0.01014	X30200	FALSE	FALSE
12:29282547:G:A	FALSE	12	29282547	A	G	0.0784	0.0019	+++++	362.239	52.5	8.429	4	0.07705	0	25913499	30008678	4095179	8_7	1.32146e+06	chr12_29282547_G_A	non_coding_transcript_exon_variant	MODIFIER	AC009318.1	3.93539	0.68915	2.97934	355.414	3.42109	0.0595397	0.0335071	0.0920751	0.0793982	0.0512239	0.664079	0.443929	0.50377	0.459421	0.482428	12.4341	0.066494	0.009143	X30100	FALSE	FALSE
22:50532837:T:C	FALSE	22	50532837	C	T	0.0865	0.0021	+++++	362.054	89.7	38.747	4	7.858e-08	0	49530065	51296371	1766306	156_9	119619	chr22_50532837_T_C	upstream_gene_variant	MODIFIER	TYMP	0.0870227	1.60843	1.21458	366.106	3.15257	0.003429	0.0650262	0.0576426	0.0892551	0.0525619	0.483919	0.672669	0.672771	0.672357	0.691096	2.10977	0.053748	0.020185	X30270	FALSE	FALSE
15:90969037:G:T	FALSE	15	90969037	T	G	0.1198	0.003	+++++	359.467	86.2	28.988	4	7.86e-06	0	88707482	91633709	2926227	157_13	798442	chr15_90969037_G_T	3_prime_UTR_variant	MODIFIER	AC068831.6	0.880761	1.86	1.24463	357.988	5.9796	0.0314075	0.0927569	0.0530738	0.123636	0.0878387	0.142742	0.139064	0.500471	0.129046	0.20346	3.74525	0.079845	0.021304	X30070	FALSE	FALSE
X:40988599:A:C	FALSE	X	40988599	C	A	-0.0849	0.0021	-----	359.039	43.1	7.026	4	0.1345	0	40301635	41821823	1520188	158_2	73130	chrX_40988599_A_C	intergenic_variant	MODIFIER	-	2.29181	3.39545	2.08508	350.126	5.26947	-0.0516017	-0.0990873	-0.241028	-0.0854154	-0.0733266	0.130543	0.196171	0.0161446	0.19997	0.155625	15.3973	-0.0798	0.009798	X30300	TRUE	FALSE
8:129592317:G:A	FALSE	8	129592317	A	G	-0.0807	0.002	--+--	355.241	65.5	11.605	4	0.02054	0	128492458	130607564	2115106	159_13	42306	chr8_129592317_G_A	intron_variant	MODIFIER	CCDC26	5.94687	2.34482	0.217642	342.609	9.08778	-0.0709182	-0.0743754	0.0154273	-0.0811625	-0.0935003	0.45367	0.517126	0.380189	0.566237	0.656837	10.0351	-0.07126	0.01099	X30190	FALSE	FALSE
12:49268608:C:T	FALSE	12	49268608	T	C	0.1528	0.0038	++?++	353.914	0	2.87	3	0.4121	0	47084779	51871233	4786454	108_10	209398	chr12_49268608_C_T	intron_variant	MODIFIER	TUBA1C	1.1561	1.65993		345.21	8.34161	0.0935733	0.123897		0.154005	0.128997	0.0204739	0.063498		0.0736338	0.11941	>300	0.152787	0.003794	X30110	FALSE	FALSE
12:121779004:A:G	FALSE	12	121779004	G	A	-0.1158	0.0029	--?--	352.728	0	1.57	3	0.6663	0	120165220	123992235	3827015	93_25	299724	chr12_121779004_A_G	3_prime_UTR_variant	MODIFIER	RHOF	1.83738	1.65992		348.352	2.91655	-0.156427	-0.0793721		-0.116073	-0.108229	0.0137451	0.180468		0.138276	0.0484713	>300	-0.115842	0.002881	X30080	FALSE	FALSE
18:46265917:CTT:C	FALSE	18	46265917	C	CTT	0.0808	0.002	+++++	349.484	35.6	6.207	4	0.1842	0	45098756	46803524	1704768	160_5	314777	chr18_46265917_CTT_C	3_prime_UTR_variant	MODIFIER	C18orf25	2.66718	0.526878	0.60245	343.193	5.86607	0.0589611	0.027464	0.0686536	0.0816316	0.0695345	0.185933	0.541404	0.0600848	0.553294	0.555054	16.8757	0.071074	0.008316	X30070	FALSE	FALSE
8:9326086:A:G	FALSE	8	9326086	G	A	-0.1353	0.0034	-----	348.666	11.4	4.517	4	0.3406	0	6201443	12987675	6786232	161_1	268473	chr8_9326086_A_G	non_coding_transcript_exon_variant	MODIFIER	AC022784.1	5.34576	1.8744	0.89673	330.844	13.3713	-0.10224	-0.140104	-0.136953	-0.135258	-0.169383	0.876604	0.940633	0.972732	0.908689	0.884781	72.174	-0.135428	0.007496	alp	FALSE	FALSE
5:75360714:T:C	FALSE	5	75360714	C	T	0.0812	0.002	+++++	347.967	0	1.859	4	0.7618	0	74427261	76837690	2410429	162_6	271762	chr5_75360714_T_C	3_prime_UTR_variant	MODIFIER	HMGCR	5.94051	3.37727	3.54439	332.921	5.52726	0.083206	0.0942769	0.105545	0.0812064	0.0674623	0.242005	0.463438	0.532336	0.399976	0.545419	>300	0.081157	0.002032	chol	FALSE	FALSE
1:247875992:G:A	FALSE	1	247875992	A	G	0.1292	0.0032	+++++	347.91	0	2.028	4	0.7307	0	246521542	249424341	2902799	163_32	96949.5	chr1_247875992_G_A	missense_variant	MODERATE	TRIM58	4.7536	2.28135	3.69422	334.812	5.62428	0.122378	0.115625	0.151172	0.129884	0.102376	0.0732529	0.117134	0.14241	0.109397	0.129594	>300	0.129223	0.003236	X30240	FALSE	FALSE
1:16178825:A:G	FALSE	1	16178825	G	A	0.0799	0.002	+++++	346.618	0.1	4.005	4	0.4054	0	15032092	17554677	2522585	164_3	114560	chr1_16178825_A_G	intergenic_variant	MODIFIER	-	2.44598	3.473	3.12865	335.916	5.23237	0.0553875	0.0900991	0.105753	0.0803596	0.063136	0.181765	0.503017	0.761721	0.579613	0.425221	>300	0.079868	0.002055	ggt	FALSE	FALSE
12:111446804:T:C	FALSE	12	111446804	C	T	-0.0814	0.002	--?--	345.648	65.9	8.809	3	0.03195	0	109224943	113528705	4303762	165_14	69980	chr12_111446804_T_C	missense_variant	MODERATE	SH2B3	0.197006	5.11583		342.585	0.985694	-0.0179131	-0.126112		-0.0817231	-0.0380533	0.949573	0.347729		0.517592	0.892311	4.14164	-0.070945	0.017864	X30120	FALSE	FALSE
X:40988599:A:C	FALSE	X	40988599	C	A	-0.0833	0.0021	-----	345.471	50	7.992	4	0.09186	0	40301635	41816591	1514956	166_2	70514	chrX_40988599_A_C	intergenic_variant	MODIFIER	-	1.8488	3.52076	1.84565	337.898	4.60042	-0.0453528	-0.1017	-0.225627	-0.083859	-0.0680356	0.130543	0.196171	0.0161446	0.19997	0.155625	11.9284	-0.076611	0.01077	X30290	TRUE	FALSE
1:158638145:T:G	FALSE	1	158638145	G	T	-0.0912	0.0023	-----	344.311	76.5	17.039	4	0.0019	0	157423668	159429969	2006301	167_16	211326	chr1_158638145_T_G	missense_variant	MODERATE	SPTA1	0.836303	0.373011	0.405357	342.636	5.39727	-0.0331729	-0.0251667	-0.0241044	-0.0927414	-0.0860645	0.117831	0.231804	0.454458	0.266782	0.184505	3.42502	-0.059346	0.016678	X30250	FALSE	FALSE
19:19268740:C:T	FALSE	19	19268740	T	C	-0.1534	0.0039	-----	344.084	82.4	22.75	4	0.0001421	0	16770166	21265166	4495000	10_6	251074	chr19_19268740_C_T	missense_variant	MODERATE	TM6SF2	0.185713	0.056458	0.23333	343.985	5.71833	-0.0189594	-0.00939043	-0.0319747	-0.156636	-0.118241	0.0313959	0.0505089	0.0632239	0.0749179	0.0957506	2.04629	-0.082771	0.031675	chol	FALSE	FALSE
10:24929314:G:T	FALSE	10	24929314	T	G	-0.0838	0.0021	-----	343.351	34.2	6.083	4	0.193	0	24004658	25791912	1787254	168_2	31029	chr10_24929314_G_T	intron_variant	MODIFIER	PRTFDC1	0.855762	1.67237	0.118436	339.709	4.02667	-0.0348516	-0.0706501	-0.0217403	-0.0845571	-0.0689014	0.115171	0.259287	0.0426506	0.369953	0.219193	12.6641	-0.07237	0.009855	X30240	FALSE	FALSE
11:116840252:A:G	FALSE	11	116840252	G	A	-0.0928	0.0023	-----	342.821	0	2.953	4	0.5657	0	114293489	119659389	5365900	169_16	136187	chr11_116840252_A_G	intron_variant	MODIFIER	APOA1-AS	3.71893	1.32012	1.04619	331.301	8.54164	-0.0856886	-0.0576328	-0.055444	-0.0933843	-0.0899856	0.155124	0.652577	0.287467	0.716661	0.444404	>300	-0.092798	0.002341	apoa	FALSE	FALSE
11:116830638:G:A	FALSE	11	116830638	A	G	0.8872	0.0224	???+?	341.907	0	0	0	1	0	114024976	120044318	6019342	170_17	204009	chr11_116830638_G_A	splice_donor_variant	HIGH	APOC3				341.905					0.887176					0.0022605		>300	0.887176	0.022414	hdl	FALSE	FALSE
18:49583585:A:G	FALSE	18	49583585	G	A	0.3694	0.0093	++?++	340.932	0	1.246	3	0.742	0	48281235	51871139	3589904	171_5	492602	chr18_49583585_A_G	missense_variant	MODERATE	LIPG	1.90235	3.58773		335.282	2.24798	0.404999	0.47042		0.369418	0.289562	0.00228311	0.0117526		0.0132767	0.00509276	>300	0.369431	0.009347	apoa	FALSE	FALSE
6:109303091:C:CAA	FALSE	6	109303091	CAA	C	0.0785	0.002	+++++	340.903	58.2	9.576	4	0.04821	0	108047219	112173622	4126403	29_18	807330	chr6_109303091_C_CAA	intron_variant	MODIFIER	CCDC162P	2.0228	3.37222	1.71892	329.954	8.55292	0.0374635	0.0941141	0.0955812	0.0789252	0.0938209	0.403094	0.525065	0.123704	0.491279	0.279132	12.3775	0.075231	0.01037	X30040	FALSE	FALSE
1:158642758:T:A	FALSE	1	158642758	A	T	-0.0908	0.0023	-----	339.932	68.7	12.762	4	0.0125	0	157488650	159429969	1941319	163_20	183448	chr1_158642758_T_A	intron_variant	MODIFIER	SPTA1	0.752095	0.535557	0.461494	336.413	6.26958	-0.0358455	-0.0333938	-0.0270372	-0.0918711	-0.094032	0.0857278	0.231804	0.45494	0.266742	0.183778	4.79661	-0.065396	0.015146	X30240	FALSE	FALSE
17:35623097:AT:A	FALSE	17	35623097	A	AT	-0.1165	0.003	+----	337.298	89.7	38.84	4	7.519e-08	0	34495182	37090117	2594935	172_8	169552	chr17_35623097_AT_A	intron_variant	MODIFIER	AP2B1	0.46516	4.74457	0.0513183	336.66	5.66775	0.0215116	-0.1436	-0.0191809	-0.118855	-0.114474	0.116977	0.196064	0.0113101	0.127438	0.0982483	2.05108	-0.084863	0.032428	X30110	FALSE	FALSE
1:145531164:C:T	FALSE	1	145531164	T	C	-0.4899	0.0125	???-?	336.77	0	0	0	1	0	142725228	152815666	10090438	173_15	2239283	chr1_145531164_C_T	intergenic_variant	MODIFIER	-				336.768					-0.489915					0.00682105		>300	-0.489915	0.012472	ua	FALSE	FALSE
11:116778201:G:C	FALSE	11	116778201	C	G	-0.1117	0.0028	-----	336.664	86.2	28.899	4	8.194e-06	0	115931292	117908632	1977340	174_15	141761	chr11_116778201_G_C	3_prime_UTR_variant	MODIFIER	ZPR1	0.569272	3.34601	1.92721	330.723	8.78931	-0.0195036	-0.124879	-0.0885938	-0.114548	-0.104741	0.78869	0.830999	0.770053	0.867248	0.778687	4.82715	-0.089079	0.020558	apob	FALSE	FALSE
6:25794203:A:G	FALSE	6	25794203	G	A	0.0801	0.002	+++++	336.293	0	2.677	4	0.6133	1	23820343	34000000	10179657	175_6	3.11597e+06	chr6_25794203_A_G	intron_variant	MODIFIER	SLC17A1	4.29948	1.58017	0.722175	326.901	5.74602	0.103359	0.0600408	0.049387	0.0804033	0.0688704	0.90035	0.492447	0.836394	0.56718	0.524809	>300	0.080112	0.002041	ua	FALSE	FALSE
8:125492141:CCACCAT:C	FALSE	8	125492141	C	CCACCAT	-0.0773	0.002	-----	336.203	0	0.474	4	0.976	0	124805931	126147595	1341664	161_15	15378	chr8_125492141_CCACCAT_C	intron_variant	MODIFIER	AC091114.1	2.51127	2.76517	1.64191	325.742	6.2076	-0.0707297	-0.0843895	-0.0660611	-0.0774836	-0.0713914	0.878646	0.425556	0.547297	0.458002	0.477983	>300	-0.077307	0.00197	alp	FALSE	FALSE
3:128599154:G:A	FALSE	3	128599154	A	G	0.1255	0.0032	+++++	334.359	33.1	5.976	4	0.2009	0	127055466	130892304	3836838	176_18	374731	chr3_128599154_G_A	intergenic_variant	MODIFIER	-	1.90671	1.61353	3.57955	320.09	11.1514	0.0712982	0.0789382	0.109101	0.127073	0.120742	0.924533	0.835071	0.650472	0.893115	0.788226	31.8569	0.115536	0.009714	X30150	FALSE	FALSE
12:121779004:A:G	FALSE	12	121779004	G	A	0.1137	0.0029	++?++	333.132	0	1.813	3	0.6122	0	119105790	124883062	5777272	67_27	215422	chr12_121779004_A_G	3_prime_UTR_variant	MODIFIER	RHOF	0.241008	2.96442		329.45	2.27323	0.0362454	0.11194		0.114001	0.0936179	0.0137451	0.180468		0.138274	0.0484713	>300	0.113675	0.00291	X30090	FALSE	FALSE
10:63267850:A:T	FALSE	10	63267850	T	A	0.0771	0.002	+++++	331.359	0	3.987	4	0.4078	0	61542815	64470516	2927701	177_11	261184	chr10_63267850_A_T	intron_variant	MODIFIER	JMJD1C	5.14969	0.646703	1.27296	322.033	5.45839	0.0712191	0.0326801	0.0581147	0.0778002	0.0659272	0.312514	0.551244	0.332469	0.417204	0.504733	>300	0.077139	0.00198	X30080	FALSE	FALSE
8:41772929:G:A	FALSE	8	41772929	A	G	-0.0947	0.0024	-----	329.338	13.7	4.634	4	0.3269	0	40357518	44480183	4122665	178_7	645922	chr8_41772929_G_A	intron_variant	MODIFIER	ANK1	6.06972	1.2916	3.42017	318.713	3.47391	-0.0750449	-0.0664077	-0.102876	-0.0957844	-0.0678493	0.481554	0.198256	0.507952	0.224857	0.179868	58.1993	-0.090626	0.005597	X30250	FALSE	FALSE
19:11186656:A:G	FALSE	19	11186656	G	A	0.1422	0.0037	+++++	329.11	0	3.432	4	0.4883	0	9622524	13609889	3987365	179_6	429550	chr19_11186656_A_G	intron_variant	MODIFIER	KANK2	2.7761	2.50769	0.628531	323.452	2.67397	0.0966174	0.198175	0.145972	0.14296	0.115744	0.0603642	0.0407506	0.0137349	0.0843092	0.0390459	>300	0.142213	0.003662	X30290	FALSE	FALSE
7:44184122:G:A	FALSE	7	44184122	A	G	0.1095	0.0028	+++++	327.562	64.1	11.148	4	0.02495	0	42940010	46259868	3319858	180_3	415817	chr7_44184122_G_A	intron_variant	MODIFIER	GCK	10.1502	2.22467	0.506741	317.866	1.51793	0.127682	0.0978136	0.0406987	0.110556	0.0490619	0.185976	0.185444	0.174326	0.177791	0.124289	9.37393	0.093658	0.014985	glu	FALSE	FALSE
9:132989126:C:T	FALSE	9	132989126	T	C	-0.4347	0.0112	???-?	327.372	0	0	0	1	0	131851333	134688265	2836932	78_25	280673	chr9_132989126_C_T	synonymous_variant	LOW	GFI1B				327.374					-0.434676					0.00803102		>300	-0.434676	0.011224	X30080	FALSE	FALSE
10:24929314:G:T	FALSE	10	24929314	T	G	-0.0818	0.0021	-----	327.02	45.6	7.346	4	0.1187	0	24004658	25791912	1787254	181_1	31029	chr10_24929314_G_T	intron_variant	MODIFIER	PRTFDC1	0.784189	1.49512	0.0381011	324.551	3.31346	-0.0325419	-0.065263	-0.00744381	-0.0826504	-0.0613419	0.115171	0.259287	0.0426506	0.369952	0.219193	8.08224	-0.066006	0.011445	X30250	FALSE	FALSE
1:247875992:G:A	FALSE	1	247875992	A	G	0.1248	0.0032	+++++	324.724	0	1.662	4	0.7977	0	246882543	249424341	2541798	167_28	277450	chr1_247875992_G_A	missense_variant	MODERATE	TRIM58	4.62368	2.09253	3.49464	312.129	5.51966	0.119739	0.108993	0.144148	0.125421	0.100974	0.0732529	0.117134	0.14241	0.109396	0.129594	>300	0.12482	0.003236	X30250	FALSE	FALSE
1:62604866:AGTTAATGTG:A	FALSE	1	62604866	A	AGTTAATGTG	-0.0814	0.0021	-----	324.504	0	3.109	4	0.5397	0	60704910	64125280	3420370	182_7	189771	chr1_62604866_AGTTAATGTG_A	3_prime_UTR_variant	MODIFIER	ANGPTL3	5.53305	0.727397	1.4396	314.098	5.79362	-0.0679403	-0.0421401	-0.0746116	-0.0821777	-0.0702687	0.428838	0.221992	0.208112	0.352558	0.425588	>300	-0.081428	0.002112	trig	FALSE	FALSE
19:44908684:T:C	FALSE	19	44908684	C	T	-0.1122	0.0029	-----	323.503	72.9	14.787	4	0.005165	0	43539607	46446872	2907265	183_7	84555.5	chr19_44908684_T_C	missense_variant	MODERATE	APOE	3.89934	4.73921	1.95222	307.395	11.6833	-0.0700024	-0.183968	-0.12945	-0.112046	-0.17631	0.23072	0.121443	0.0952	0.154707	0.0997939	10.9487	-0.124853	0.018375	apoa	FALSE	FALSE
19:11182791:C:T	FALSE	19	11182791	T	C	0.1403	0.0037	+++++	321.496	0	1.894	4	0.7552	0	9622524	13609889	3987365	184_5	433416	chr19_11182791_C_T	intron_variant	MODIFIER	KANK2	3.43794	2.48916	0.443663	314.854	2.8627	0.111304	0.195205	0.111453	0.14079	0.120617	0.0579993	0.0409401	0.0137349	0.0844736	0.0389342	321.414	0.140335	0.003657	X30300	FALSE	FALSE
8:41772929:G:A	FALSE	8	41772929	A	G	-0.0935	0.0024	-----	320.955	21.6	5.103	4	0.2769	0	40357518	43812252	3454734	185_6	311956	chr8_41772929_G_A	intron_variant	MODIFIER	ANK1	5.91935	1.66686	3.37365	310.908	2.81814	-0.0744465	-0.0788098	-0.103117	-0.0945814	-0.0601832	0.481554	0.198256	0.507952	0.224858	0.179868	37.8791	-0.087664	0.006743	X30240	FALSE	FALSE
12:4498176:A:T	FALSE	12	4498176	T	A	0.1244	0.0033	+++++	319.717	0	2.551	4	0.6356	0	3720169	5572519	1852350	186_1	148168	chr12_4498176_A_T	intron_variant	MODIFIER	C12orf4	8.33112	0.795226	1.15876	307.013	5.43364	0.105146	0.078385	0.213121	0.125273	0.117213	0.259798	0.0675842	0.0163675	0.125569	0.100569	319.636	0.124389	0.00325	phos	FALSE	FALSE
3:128592224:C:G	FALSE	3	128592224	G	C	0.0786	0.0021	+++++	317.772	70.3	13.461	4	0.00923	0	127401624	130537361	3135737	187_17	377268	chr3_128592224_C_G	intergenic_variant	MODIFIER	-	1.22396	1.36578	1.72495	311.509	7.16894	0.0275708	0.0544639	0.0701855	0.0797092	0.0848135	0.442015	0.403016	0.360613	0.375018	0.300568	7.14647	0.064955	0.012047	X30190	FALSE	FALSE
17:7176936:CCCCCAGCCCCAG:C	FALSE	17	7176936	C	CCCCCAGCCCCAG	-0.4283	0.0112	???-?	316.447	0	0	0	1	0	6320923	8986693	2665770	188_3	476872	chr17_7176936_CCCCCAGCCCCAG_C	intron_variant	MODIFIER	ASGR1				316.447					-0.428319					0.0078662		316.367	-0.428319	0.01125	apob	FALSE	FALSE
12:111569952:C:T	FALSE	12	111569952	T	C	-0.0774	0.002	--?--	314.276	0	1.924	3	0.5883	0	109113962	113325764	4211802	189_15	350089	chr12_111569952_C_T	intron_variant	MODIFIER	ATXN2	0.324685	2.24031		310.5	3.07851	-0.0264143	-0.0778027		-0.0775851	-0.0784466	0.946111	0.347357		0.516765	0.89182	314.195	-0.077436	0.002041	X30210	FALSE	FALSE
6:31287187:GAA:G	FALSE	6	31287187	G	GAA	0.0912	0.0024	++-++	314.052	82.1	22.369	4	0.0001692	1	24144030	36743339	12599309	190_8	843502	chr6_31287187_GAA_G	intron_variant	MODIFIER	HLA-B	2.26121	5.53761	0.0700654	311.263	1.73818	0.0482828	0.133622	-0.00732872	0.0930261	0.0427685	0.278618	0.380491	0.174057	0.236198	0.224607	3.70354	0.066774	0.017932	X30120	FALSE	FALSE
22:50532837:T:C	FALSE	22	50532837	C	T	0.0785	0.0021	+++++	312.449	89.5	38.202	4	1.018e-07	0	49499655	51296371	1796716	37_9	134824	chr22_50532837_T_C	upstream_gene_variant	MODIFIER	TYMP	0.0211872	0.797024	1.76454	317.174	2.51854	0.000847173	0.0402208	0.0693178	0.0811319	0.0450898	0.482862	0.671185	0.672479	0.672347	0.690404	1.84157	0.047384	0.019359	X30040	FALSE	FALSE
19:44913484:C:T	FALSE	19	44913484	T	C	0.0899	0.0024	+++++	312.24	91	44.547	4	4.939e-09	0	43886807	46892960	3006153	191_8	476400	chr19_44913484_C_T	non_coding_transcript_exon_variant	MODIFIER	AC011481.3	0.122037	0.0978967	2.69367	311.378	9.3334	0.00456008	0.00874431	0.116936	0.0920235	0.128867	0.501868	0.193512	0.189522	0.236117	0.145454	2.36719	0.070007	0.024506	trig	FALSE	FALSE
4:145900258:C:A	FALSE	4	145900258	A	C	0.1018	0.0027	+++++	309.45	0	3.063	4	0.5473	0	144200176	146449273	2249097	192_16	575534	chr4_145900258_C_A	intron_variant	MODIFIER	ZNF827	1.4677	0.713639	5.82409	294.769	9.8799	0.102703	0.0497403	0.131948	0.101732	0.101401	0.0239902	0.118778	0.401402	0.158085	0.261093	309.369	0.101759	0.002703	ggt	FALSE	FALSE
7:100642673:A:G	FALSE	7	100642673	G	A	-0.0774	0.0021	-----	309.363	12.2	4.556	4	0.336	0	98253964	102303126	4049162	193_17	364128	chr7_100642673_A_G	intron_variant	MODIFIER	TFR2	2.54159	1.48203	1.56608	299.235	8.00131	-0.0464349	-0.0620538	-0.0739919	-0.0779568	-0.0847364	0.678571	0.698849	0.772856	0.624112	0.628332	52.9818	-0.075313	0.004879	X30010	FALSE	FALSE
19:16422414:C:CT	FALSE	19	16422414	CT	C	0.1046	0.0028	+++++	307.738	76.4	16.974	4	0.001955	0	12383502	18794126	6410624	194_4	833600	chr19_16422414_C_CT	intron_variant	MODIFIER	EPS15L1	2.84725	1.68688	2.44841	305.179	1.52513	0.054094	0.0978903	0.0896634	0.107177	0.0470979	0.247808	0.105361	0.297642	0.152282	0.124618	5.49116	0.078832	0.01692	X30120	FALSE	FALSE
4:54542708:A:T	FALSE	4	54542708	T	A	0.0863	0.0023	+++++	307.086	62.3	10.601	4	0.03143	0	53440288	55314155	1873867	195_5	165486	chr4_54542708_A_T	intergenic_variant	MODIFIER	-	3.02688	0.116652	2.82135	297.231	8.4498	0.0529953	0.00947483	0.0975834	0.0873231	0.0898799	0.641142	0.254738	0.359277	0.249228	0.346833	10.4159	0.074229	0.011221	X30260	FALSE	FALSE
17:40006230:C:T	FALSE	17	40006230	T	C	0.0757	0.002	+++++	301.971	36.6	6.313	4	0.177	0	37098629	41240968	4142339	196_7	836432	chr17_40006230_C_T	intergenic_variant	MODIFIER	-	3.08041	2.85983	2.63897	293.605	3.7611	0.0479481	0.0862476	0.0886891	0.076585	0.0548454	0.57264	0.56478	0.428774	0.542184	0.55865	20.139	0.069042	0.007363	X30180	FALSE	FALSE
2:102349850:G:A	FALSE	2	102349850	A	G	-0.0827	0.0022	--+--	301.039	79	19.062	4	0.0007642	0	100938815	103852360	2913545	197_15	45737.5	chr2_102349850_G_A	intron_variant	MODIFIER	IL1RL1	2.10289	1.34047	0.0513807	301.983	1.25117	-0.0398177	-0.0540331	0.00664894	-0.0847566	-0.0373455	0.51177	0.388868	0.100472	0.286667	0.16481	2.78598	-0.051199	0.016251	X30210	FALSE	FALSE
9:104899461:A:C	FALSE	9	104899461	C	A	-0.0881	0.0024	-----	300.674	88.1	33.63	4	8.873e-07	0	101348931	108117626	6768695	198_6	166182	chr9_104899461_A_C	intron_variant	MODIFIER	ABCA1	0.295431	1.36656	7.18152	295.625	5.82185	-0.0104709	-0.0641697	-0.180525	-0.0899164	-0.0758637	0.398148	0.257113	0.263467	0.265788	0.345762	4.11326	-0.078775	0.019914	apoa	FALSE	FALSE
11:116778201:G:C	FALSE	11	116778201	C	G	-0.1067	0.0029	-----	297.138	87.5	31.936	4	1.972e-06	0	115980034	117890310	1910276	199_16	156971	chr11_116778201_G_C	3_prime_UTR_variant	MODIFIER	ZPR1	0.288136	3.39631	2.53039	294.431	5.70108	-0.0116031	-0.125619	-0.103551	-0.110025	-0.082487	0.788807	0.829438	0.769546	0.866849	0.776711	3.98918	-0.083808	0.021562	chol	FALSE	FALSE
19:19268740:C:T	FALSE	19	19268740	T	C	-0.1427	0.0039	-+---	296.439	84	24.948	4	5.153e-05	0	16770654	21265166	4494512	5_5	250830	chr19_19268740_C_T	missense_variant	MODERATE	TM6SF2	0.162182	0.030878	0.00828451	298.632	3.89724	-0.0169602	0.00527614	-0.0013869	-0.146298	-0.095354	0.031334	0.0502076	0.0630435	0.0749328	0.0959518	1.33819	-0.066139	0.033128	ldld	FALSE	FALSE
1:161644700:T:G	FALSE	1	161644700	G	T	-0.0791	0.0022	-----	294.68	87	30.736	4	3.465e-06	0	160230157	162809372	2579215	200_20	124936	chr1_161644700_T_G	intergenic_variant	MODIFIER	-	0.354761	1.47053	1.25143	298.169	1.82834	-0.0113706	-0.059795	-0.0784934	-0.0816041	-0.0366122	0.57873	0.553637	0.86366	0.539747	0.551611	2.27508	-0.05145	0.01845	tp	FALSE	FALSE
20:59022915:A:C	FALSE	20	59022915	C	A	-0.1663	0.0045	-----	292.983	19.4	4.963	4	0.2912	0	58092185	59919664	1827479	201_15	16990.5	chr20_59022915_A_C	missense_variant	MODERATE	TUBB1	9.90639	0.718339	3.16566	265.39	17.832	-0.220666	-0.0841598	-0.152558	-0.165018	-0.183174	0.0475615	0.0419606	0.114279	0.0475453	0.136166	62.5315	-0.170148	0.01013	X30090	FALSE	FALSE
17:44251636:A:C	FALSE	17	44251636	C	A	0.08	0.0022	+++++	292.963	81.1	21.121	4	0.0002996	0	43136750	50436711	7299961	202_10	2.53509e+06	chr17_44251636_A_C	intron_variant	MODIFIER	SLC4A1	0.327478	1.99371	0.456491	290.923	5.67584	0.0115585	0.0718477	0.0315313	0.0817523	0.0751522	0.339995	0.552881	0.240482	0.700488	0.70143	3.50357	0.057083	0.015832	X30260	FALSE	FALSE
16:53769311:G:A	FALSE	16	53769311	A	G	0.0743	0.002	+++++	292.947	0	1.643	4	0.801	0	52002973	54776263	2773290	203_10	379693	chr16_53769311_G_A	intron_variant	MODIFIER	FTO	2.13729	0.949919	1.32062	285.386	5.74251	0.0739704	0.0416866	0.0753872	0.0745698	0.0701172	0.0839762	0.502454	0.146587	0.403245	0.336479	292.867	0.074288	0.002028	X21001	FALSE	FALSE
2:43845437:G:T	FALSE	2	43845437	T	G	-0.0782	0.0021	--+--	292.045	15.1	4.713	4	0.3181	0	42508636	46451914	3943278	66_4	634838	chr2_43845437_G_T	intron_variant	MODIFIER	ABCG8	4.7136	1.71411	0.295573	286.006	2.4112	-0.0839857	-0.0707925	0.123745	-0.0787004	-0.0478995	0.831112	0.732729	0.99372	0.675664	0.7414	31.2826	-0.074802	0.006349	ldld	FALSE	FALSE
8:9172650:G:A	FALSE	8	9172650	A	G	0.0893	0.0024	+++++	291.833	0	3.075	4	0.5453	0	7047380	13903953	6856573	204_2	1.30302e+06	chr8_9172650_G_A	intron_variant	MODIFIER	AC022784.1	6.97489	0.62803	0.428126	280.388	6.30367	0.100968	0.0503022	0.0421628	0.0890833	0.109398	0.185013	0.108615	0.101084	0.20952	0.122076	291.754	0.089282	0.002442	X30110	FALSE	FALSE
1:247556467:G:A	FALSE	1	247556467	A	G	0.1418	0.0039	+++++	290.917	0	0.818	4	0.936	0	246433334	249424341	2991007	39_43	372370	chr1_247556467_G_A	splice_donor_variant	HIGH	GCSAML	3.85065	4.29673	0.786006	281.061	3.57812	0.151226	0.178454	0.120433	0.141464	0.140882	0.0352542	0.102302	0.0294533	0.0714669	0.0361767	290.836	0.141797	0.003885	X30110	FALSE	FALSE
6:31274397:G:A	FALSE	6	31274397	A	G	0.0743	0.002	+++++	289.504	81.5	21.647	4	0.0002356	1	24538214	37181143	12642929	205_7	414718	chr6_31274397_G_A	intron_variant	MODIFIER	HLA-B	1.49677	2.46041	0.795902	289.974	1.43505	0.0298296	0.0868142	0.0443234	0.0763148	0.0301042	0.444617	0.731526	0.289585	0.415373	0.476281	3.44121	0.052605	0.014743	X30000	FALSE	FALSE
16:1079010:C:A	FALSE	16	1079010	A	C	-0.1594	0.0044	--?--	288.545	0	1.048	3	0.7896	0	353697	5127189	4773492	206_1	1661433	chr16_1079010_C_A	missense_variant	MODERATE	SSTR5	0.733198	2.46117		285.51	1.52392	-0.117291	-0.190713		-0.159645	-0.117797	0.00716804	0.042803		0.0585598	0.0187882	288.466	-0.159408	0.004386	igf1	FALSE	FALSE
16:53769311:G:A	FALSE	16	53769311	A	G	0.0741	0.002	+++++	287.298	0	1.947	4	0.7455	0	52003674	54776263	2772589	207_10	379342	chr16_53769311_G_A	intron_variant	MODIFIER	FTO	1.95224	0.860208	1.185	280.371	5.51739	0.070538	0.0391417	0.0703593	0.0744511	0.0686532	0.0836687	0.502125	0.146923	0.403317	0.33701	287.218	0.074095	0.002043	X23104	FALSE	FALSE
1:247876149:C:T	FALSE	1	247876149	T	C	-0.0776	0.0021	-----	286.788	56	9.085	4	0.05902	0	246875449	248927534	2052085	61_35	25342.5	chr1_247876149_C_T	missense_variant	MODERATE	TRIM58	1.04884	0.546007	0.11629	284.513	4.06806	-0.0518457	-0.0294066	-0.0104296	-0.0786744	-0.0598928	0.0692408	0.384003	0.224337	0.334377	0.339962	5.86104	-0.058141	0.012033	X30260	FALSE	FALSE
1:247875023:T:C	FALSE	1	247875023	C	T	-0.074	0.002	-----	286.633	75.2	16.148	4	0.002827	0	246187853	249444243	3256390	59_45	58975	chr1_247875023_T_C	intron_variant	MODIFIER	TRIM58	1.27847	0.106401	1.31036	285.853	3.27918	-0.0295075	-0.00832001	-0.0600309	-0.0755922	-0.0522545	0.343053	0.258633	0.316211	0.311375	0.333424	3.70864	-0.050032	0.013425	X30100	FALSE	FALSE
6:160564494:G:A	FALSE	6	160564494	A	G	0.1356	0.0037	++?++	286.331	0	0.711	3	0.8706	0	159035053	162034503	2999450	208_20	29716	chr6_160564494_G_A	intron_variant	MODIFIER	LPA	0.477868	0.955535		284.513	1.74484	0.0781122	0.13592		0.13559	0.167502	0.00835964	0.0254813		0.0793955	0.0103971	286.251	0.135556	0.003744	ldld	FALSE	FALSE
3:50292395:A:G	FALSE	3	50292395	G	A	-0.0791	0.0022	-----	285.955	6.9	4.299	4	0.3671	0	45389513	54099014	8709501	209_4	548132	chr3_50292395_A_G	synonymous_variant	LOW	IFRD2	0.595355	3.71335	2.96201	277.204	4.81678	-0.0468075	-0.118592	-0.112226	-0.0792765	-0.0630984	0.960743	0.763457	0.762169	0.684164	0.522065	61.1983	-0.078767	0.004741	X30240	FALSE	FALSE
20:1942625:C:A	FALSE	20	1942625	A	C	-0.0766	0.0021	-----	285.533	70.4	13.496	4	0.009091	0	753017	2794826	2041809	210_1	168704	chr20_1942625_C_A	upstream_gene_variant	MODIFIER	PDYN-AS1	1.2238	1.84629	0.263091	280.187	6.95779	-0.0283221	-0.0679046	-0.020441	-0.0778684	-0.076277	0.360421	0.322688	0.779925	0.266074	0.551355	6.16787	-0.059984	0.012067	X30100	FALSE	FALSE
6:139519556:A:C	FALSE	6	139519556	C	A	-0.0736	0.002	-----	285.455	56.1	9.106	4	0.05849	0	138389583	141285747	2896164	211_17	318109	chr6_139519556_A_C	intron_variant	MODIFIER	AL592429.2	10.8065	3.90924	1.97195	271.24	2.28186	-0.103198	-0.105257	-0.0825915	-0.0734029	-0.0430052	0.396062	0.601403	0.273735	0.55365	0.675344	13.8847	-0.077238	0.010016	X30240	FALSE	FALSE
10:63227652:G:A	FALSE	10	63227652	A	G	0.0786	0.0022	+++++	284.309	50.5	8.081	4	0.08866	0	61578327	64753174	3174847	212_2	61901.5	chr10_63227652_G_A	intron_variant	MODIFIER	JMJD1C	5.07852	4.03162	0.0337854	270.375	8.94019	0.0751792	0.114395	0.0029884	0.0785568	0.0930589	0.318616	0.580442	0.355579	0.473217	0.539596	15.1447	0.078325	0.009701	tes	FALSE	FALSE
17:35546753:A:G	FALSE	17	35546753	G	A	0.0747	0.0021	+++++	284.215	0	2.002	4	0.7354	0	34767301	36619727	1852426	213_7	146761	chr17_35546753_A_G	3_prime_UTR_variant	MODIFIER	SLFN14	4.16613	2.09591	3.03913	269.474	8.69249	0.0621551	0.0703378	0.097637	0.074567	0.0869978	0.653719	0.523124	0.498313	0.385478	0.509608	284.136	0.07469	0.002071	X30240	FALSE	FALSE
5:88884379:T:C	FALSE	5	88884379	C	T	-0.1467	0.0041	--?--	283.783	0	0.763	3	0.8582	0	86685322	90086851	3401529	51_9	498292	chr5_88884379_T_C	non_coding_transcript_exon_variant	MODIFIER	MEF2C	1.43836	0.264801		281.174	2.33725	-0.188681	-0.0669308		-0.146717	-0.154898	0.00678629	0.0137393		0.0590023	0.0173539	283.704	-0.146739	0.004071	X30100	FALSE	FALSE
X:40988599:A:C	FALSE	X	40988599	C	A	-0.0755	0.0021	-----	282.492	10.6	4.472	4	0.3459	0	40338486	41812832	1474346	214_2	87060	chrX_40988599_A_C	intergenic_variant	MODIFIER	-	2.21128	3.04507	1.59526	274.679	4.40377	-0.0508423	-0.0927211	-0.204545	-0.0757672	-0.0663386	0.130543	0.196171	0.0161446	0.19997	0.155625	44.8556	-0.074052	0.005223	X30250	TRUE	FALSE
5:75360714:T:C	FALSE	5	75360714	C	T	0.0717	0.002	+++++	282.066	0	3.431	4	0.4884	0	74437175	76932180	2495005	215_6	323964	chr5_75360714_T_C	3_prime_UTR_variant	MODIFIER	HMGCR	4.33652	1.52893	3.39603	272.639	3.49435	0.0691536	0.0578942	0.103789	0.0720185	0.0517719	0.241968	0.463285	0.532086	0.399942	0.545019	281.986	0.071658	0.001994	apob	FALSE	FALSE
19:12889736:G:C	FALSE	19	12889736	C	G	0.0718	0.002	+++++	281.701	82	22.257	4	0.0001781	0	9671411	16638163	6966752	216_4	265051	chr19_12889736_G_C	upstream_gene_variant	MODIFIER	GCDH	0.361319	0.770999	0.884218	283.133	3.013	0.0110404	0.0393931	0.0578842	0.0735721	0.0516653	0.456177	0.305421	0.149152	0.390801	0.282831	2.57564	0.047303	0.015736	X30050	FALSE	FALSE
20:57415349:T:C	FALSE	20	57415349	C	T	0.0696	0.0019	+++++	278.453	41.4	6.825	4	0.1455	0	55874016	58082493	2208477	217_15	437094	chr20_57415349_T_C	regulatory_region_variant	MODIFIER	-	1.37325	1.63332	0.839195	273.748	4.44705	0.0334206	0.0599136	0.0394369	0.070512	0.0602984	0.750518	0.490717	0.478087	0.486302	0.385703	12.5981	0.059289	0.008096	X30040	FALSE	FALSE
1:62491528:C:G	FALSE	1	62491528	G	C	-0.0747	0.0021	-----	277.804	63.9	11.086	4	0.02561	0	61424676	64123581	2698905	50_9	282600	chr1_62491528_C_G	intron_variant	MODIFIER	DOCK7	1.66681	0.20702	0.913551	273.602	5.67905	-0.0347952	-0.0158136	-0.0550353	-0.0759336	-0.0698318	0.369048	0.222013	0.209942	0.352556	0.424558	6.50404	-0.057955	0.011322	chol	FALSE	FALSE
11:2158634:AGCCCT:A	FALSE	11	2158634	A	AGCCCT	-0.0844	0.0024	-----	277.53	67.9	12.457	4	0.01426	0	923772	2785109	1861337	218_1	304194	chr11_2158634_AGCCCT_A	intron_variant	MODIFIER	INS-IGF2	2.34886	1.82056	1.69417	274.131	2.50196	-0.051554	-0.0672131	-0.0700095	-0.0863693	-0.0432256	0.212808	0.356818	0.571013	0.23793	0.43741	7.05994	-0.065435	0.012218	igf1	FALSE	FALSE
3:50292395:A:G	FALSE	3	50292395	G	A	-0.0788	0.0022	-----	276.991	45.5	7.337	4	0.1191	0	45641688	53978523	8336835	219_4	482290	chr3_50292395_A_G	synonymous_variant	LOW	IFRD2	0.207169	5.19964	1.64041	268.769	4.96686	-0.0200055	-0.144785	-0.0788914	-0.0789967	-0.0643384	0.960738	0.763457	0.762169	0.684164	0.522065	11.7378	-0.077555	0.010997	X30280	FALSE	FALSE
10:24929314:G:T	FALSE	10	24929314	T	G	-0.076	0.0021	-----	276.42	0	1.423	4	0.8402	0	24026427	26969647	2943220	220_1	568723	chr10_24929314_G_T	intron_variant	MODIFIER	PRTFDC1	2.71589	1.79016	1.54649	268.964	4.08859	-0.0720738	-0.0742475	-0.15662	-0.0760689	-0.0699097	0.115184	0.259287	0.0426506	0.369952	0.219193	276.341	-0.076009	0.002137	X30280	FALSE	FALSE
2:27508073:T:C	FALSE	2	27508073	C	T	-0.073	0.0021	-----	275.955	56.1	9.119	4	0.0582	0	26086738	28922724	2835986	221_3	3342	chr2_27508073_T_C	missense_variant	MODERATE	GCKR	2.89276	0.739217	0.0914455	271.608	4.40866	-0.0691202	-0.0338869	-0.00629375	-0.0738003	-0.068149	0.866787	0.476244	0.515496	0.605484	0.752547	7.18337	-0.058785	0.010872	crp	FALSE	FALSE
6:41957421:G:A	FALSE	6	41957421	A	G	0.0827	0.0023	+++++	275.44	0	1.204	4	0.8775	0	41045925	45934708	4888783	30_9	1.5329e+06	chr6_41957421_G_A	intron_variant	MODIFIER	CCND3	2.2282	1.84757	3.07345	265.864	5.233	0.114252	0.0742276	0.104153	0.0824546	0.0875963	0.0350242	0.257148	0.277097	0.25144	0.159776	275.361	0.082702	0.002329	X30010	FALSE	FALSE
6:160576086:A:T	FALSE	6	160576086	T	A	0.131	0.0037	++?++	275.283	0	1.214	3	0.7497	0	159035273	162034503	2999230	222_21	41198	chr6_160576086_A_T	intron_variant	MODIFIER	LPA	0.358632	1.00835		273.435	1.93617	0.0621628	0.14108		0.131011	0.179247	0.00835589	0.0255488		0.0794469	0.0102393	275.204	0.131014	0.003691	apob	FALSE	FALSE
X:154536002:C:T	FALSE	X	154536002	T	C	-0.6883	0.0194	-??-?	275.014	0	0.846	1	0.3577	0	152673942	156525332	3851390	223_12	63635	chrX_154536002_C_T	missense_variant	MODERATE	G6PD	266.804			9.28919		-0.685576			-0.806262		0.144609			4.60465e-05		274.935	-0.688274	0.019398	hba1c	FALSE	FALSE
1:247556467:G:A	FALSE	1	247556467	A	G	-0.1357	0.0038	-----	274.754	0	3.549	4	0.4704	0	246806277	249422185	2615908	224_50	557764	chr1_247556467_G_A	splice_donor_variant	HIGH	GCSAML	2.60299	3.7691	2.45661	267.348	1.80326	-0.119958	-0.165324	-0.244859	-0.135784	-0.0928497	0.0352542	0.102302	0.0294533	0.0714661	0.0361767	274.677	-0.135662	0.003825	X30080	FALSE	FALSE
X:40988599:A:C	FALSE	X	40988599	C	A	-0.0744	0.0021	-----	274.551	13.3	4.614	4	0.3293	0	40338486	41790004	1451518	225_2	75646	chrX_40988599_A_C	intergenic_variant	MODIFIER	-	2.10951	2.84814	1.64186	267.218	4.17724	-0.049698	-0.0896931	-0.211248	-0.0747185	-0.0645541	0.130543	0.196171	0.0161446	0.19997	0.155625	35.6954	-0.072582	0.005756	X30240	TRUE	FALSE
3:42864624:T:C	FALSE	3	42864624	C	T	0.1485	0.0042	++?++	273.519	0	0.812	3	0.8465	0	41265216	44496821	3231605	226_8	16394.5	chr3_42864624_T_C	missense_variant	MODERATE	ACKR2	0.939331	3.23799		269.851	1.17609	0.120468	0.168398		0.148686	0.106861	0.00911609	0.0755771		0.0613442	0.015782	273.439	0.148529	0.004198	X30130	FALSE	FALSE
4:76489165:C:A	FALSE	4	76489165	A	C	0.0713	0.002	+++++	273.174	0	0.413	4	0.9814	0	73076632	77300844	4224212	227_8	1300427	chr4_76489165_C_A	intron_variant	MODIFIER	SHROOM3	2.5704	1.69044	1.78244	266.373	3.17403	0.0743976	0.0638594	0.0799452	0.0713686	0.0620683	0.10718	0.409468	0.225869	0.455534	0.187755	273.095	0.071266	0.002015	cys	FALSE	FALSE
18:49583585:A:G	FALSE	18	49583585	G	A	0.3247	0.0092	++?++	273.049	36.9	4.757	3	0.1905	0	48281235	51751272	3470037	228_5	432668	chr18_49583585_A_G	missense_variant	MODERATE	LIPG	3.22444	4.57034		265.762	2.53914	0.547883	0.536486		0.322908	0.311231	0.00233438	0.0121001		0.013334	0.00508721	11.5803	0.370207	0.052874	hdl	FALSE	FALSE
19:4502189:T:C	FALSE	19	4502189	C	T	0.0697	0.002	++-++	272.951	87.9	32.945	4	1.226e-06	0	3475489	6299026	2823537	216_2	385068	chr19_4502189_T_C	3_prime_UTR_variant	MODIFIER	PLIN4	0.0172901	1.67547	0.162824	275.313	4.33501	0.000698681	0.0617895	-0.0115798	0.071718	0.0591906	0.40827	0.545117	0.334354	0.573406	0.400283	1.58976	0.039308	0.017621	X30050	FALSE	FALSE
3:50292395:A:G	FALSE	3	50292395	G	A	-0.0772	0.0022	-----	272.582	11.2	4.506	4	0.3418	0	45389513	54099014	8709501	229_4	548132	chr3_50292395_A_G	synonymous_variant	LOW	IFRD2	0.816803	3.23384	3.60483	263.925	4.43636	-0.0583032	-0.108367	-0.124263	-0.077346	-0.0600811	0.960743	0.763457	0.762169	0.684165	0.522065	40.8477	-0.076984	0.005696	X30250	FALSE	FALSE
14:103100498:C:G	FALSE	14	103100498	G	C	-0.0773	0.0022	-----	271.148	0	3.735	4	0.443	0	101282110	104052118	2770008	230_15	433384	chr14_103100498_C_G	missense_variant	MODERATE	EXOC3L4	2.95656	2.48281	1.38582	257.928	9.84119	-0.0602171	-0.0888905	-0.0659459	-0.0770271	-0.103229	0.195192	0.246565	0.245523	0.241684	0.261995	271.069	-0.077287	0.002194	X30100	FALSE	FALSE
19:16102887:T:TA	FALSE	19	16102887	TA	T	-0.2389	0.0068	--?--	270.678	0	1.618	3	0.6552	0	12049580	17761153	5711573	231_5	1.19752e+06	chr19_16102887_T_TA	3_prime_UTR_variant	MODIFIER	TPM4	18.1425	2.49548		249.513	3.18026	-0.219066	-0.18247		-0.241226	-0.252947	0.0983437	0.0486446		0.0198259	0.00924818	270.598	-0.238942	0.006788	X30080	FALSE	FALSE
14:105640093:C:G	FALSE	14	105640093	G	C	0.0771	0.0022	+++++	269.757	70.5	13.565	4	0.008822	0	101533907	107270780	5736873	232_10	1.23775e+06	chr14_105640093_C_G	3_prime_UTR_variant	MODIFIER	IGHG2	0.301381	0.542998	0.810677	270.31	2.18448	0.0178929	0.0300017	0.0492691	0.0785966	0.0429434	0.100417	0.583402	0.593436	0.419114	0.366158	3.10751	0.049517	0.014732	nap	FALSE	FALSE
3:128662427:G:A	FALSE	3	128662427	A	G	-0.0786	0.0022	--+--	269.592	32.4	5.914	4	0.2057	0	127278267	130599980	3321713	226_19	276696	chr3_128662427_G_A	intron_variant	MODIFIER	RPN1	3.83597	1.11148	0.082326	264.785	2.90762	-0.0606161	-0.0575781	0.0112688	-0.079522	-0.0597462	0.287041	0.193783	0.0856132	0.268407	0.192299	15.5318	-0.069205	0.008458	X30130	FALSE	FALSE
2:102349850:G:A	FALSE	2	102349850	A	G	-0.0781	0.0022	--+--	269.195	82.4	22.783	4	0.0001399	0	100910417	103852360	2941943	233_15	31538.5	chr2_102349850_G_A	intron_variant	MODIFIER	IL1RL1	1.16922	0.754399	0.104946	272.142	1.3388	-0.0271918	-0.0364452	0.0127312	-0.0802874	-0.0390345	0.51177	0.388868	0.100472	0.286667	0.16481	1.81344	-0.042629	0.017585	X30150	FALSE	FALSE
7:50268114:T:C	FALSE	7	50268114	C	T	-0.075	0.0021	-----	268.796	0	2.247	4	0.6905	0	48832281	51893669	3061388	234_8	94861	chr7_50268114_T_C	intergenic_variant	MODIFIER	-	2.62462	1.57539	1.91481	259.937	5.69431	-0.0518098	-0.0635863	-0.0762602	-0.0755839	-0.0690905	0.244577	0.302122	0.334198	0.320143	0.488204	268.718	-0.075006	0.002138	X30190	FALSE	FALSE
4:144643964:G:A	FALSE	4	144643964	A	G	0.0841	0.0024	+++++	267.764	89.7	38.93	4	7.203e-08	0	142762016	146446224	3684208	235_30	39844	chr4_144643964_G_A	intron_variant	MODIFIER	HHIP-AS1	0.136504	0.405718	0.346613	274.823	1.60478	0.00535755	0.0283681	0.0211888	0.0874268	0.0455914	0.713288	0.820778	0.570448	0.831257	0.866159	1.12316	0.039931	0.022451	X50	FALSE	FALSE
9:4852599:A:G	FALSE	9	4852599	G	A	-0.0837	0.0024	+----	266.785	87.1	30.917	4	3.183e-06	0	4061421	5816161	1754740	236_2	86192	chr9_4852599_A_G	intron_variant	MODIFIER	RCL1	0.676458	0.535764	0.966737	267.565	5.57885	0.0270612	-0.0353201	-0.0447776	-0.085628	-0.0846535	0.11991	0.186224	0.574222	0.210072	0.191981	1.55207	-0.047617	0.021675	X30040	FALSE	FALSE
2:43845437:G:T	FALSE	2	43845437	T	G	-0.075	0.0021	--+--	266.171	21	5.063	4	0.2809	0	42656750	45374021	2717271	91_5	169948	chr2_43845437_G_T	intron_variant	MODIFIER	ABCG8	4.47173	1.70033	0.638219	260.081	2.57533	-0.0816535	-0.0708202	0.223972	-0.0753925	-0.0497318	0.830882	0.73219	0.993726	0.675719	0.741556	21.8479	-0.071479	0.007306	chol	FALSE	FALSE
5:88884379:T:C	FALSE	5	88884379	C	T	0.1471	0.0042	++?++	266.082	24.4	3.969	3	0.2648	0	86747677	90372870	3625193	237_8	324106	chr5_88884379_T_C	non_coding_transcript_exon_variant	MODIFIER	MEF2C	3.34826	0.442968		263.053	1.53603	0.317642	0.101429		0.146931	0.119811	0.00678629	0.0137393		0.0590016	0.0173539	8.52285	0.152477	0.025686	X30080	FALSE	FALSE
19:45212934:G:C	FALSE	19	45212934	C	G	0.068	0.002	++-++	264.445	63.8	11.064	4	0.02585	0	43276942	47520108	4243166	154_13	185591	chr19_45212934_G_C	3_prime_UTR_variant	MODIFIER	EXOC3L2	0.942398	2.41672	0.582347	254.015	11.1356	0.0569086	0.0756134	-0.0617352	0.0675905	0.102301	0.0498045	0.516524	0.0671536	0.379659	0.342727	6.07961	0.069904	0.014176	X30100	FALSE	FALSE
6:26092913:G:A	FALSE	6	26092913	A	G	0.1366	0.0039	++?++	262.282	0	1.85	3	0.6042	1	24366267	34000000	9633733	238_3	3.09022e+06	chr6_26092913_G_A	missense_variant	MODERATE	HFE	0.253542	0.304069		262.498	0.0892354	0.0487409	0.0831134		0.136983	0.0332618	0.00776398	0.0118827		0.0776298	0.00261125	262.204	0.136648	0.003944	X30060	FALSE	FALSE
17:29402678:G:A	FALSE	17	29402678	A	G	-0.068	0.002	-----	261.697	0	1.378	4	0.8481	0	27940410	31958110	4017700	239_7	546582	chr17_29402678_G_A	intron_variant	MODIFIER	TAOK1	2.39994	0.930715	0.232939	253.964	6.4454	-0.0669648	-0.0412019	-0.0485657	-0.0680704	-0.0760355	0.876121	0.557557	0.975024	0.516488	0.638342	261.618	-0.068041	0.001966	X30080	FALSE	FALSE
3:184372454:C:T	FALSE	3	184372454	T	C	0.1484	0.0043	+++++	261.415	13.2	4.607	4	0.3301	0	182062889	186456053	4393164	240_33	112983	chr3_184372454_C_T	3_prime_UTR_variant	MODIFIER	THPO	6.18679	2.8973	2.58467	250.342	3.11991	0.127841	0.134169	0.2706	0.149724	0.105211	0.0897746	0.109358	0.0247408	0.0550641	0.0541834	52.9304	0.144134	0.009342	X30090	FALSE	FALSE
7:100642673:A:G	FALSE	7	100642673	G	A	0.0695	0.002	+++++	261.346	80.2	20.173	4	0.0004616	0	98322976	101874419	3551443	241_15	543976	chr7_100642673_A_G	intron_variant	MODIFIER	TFR2	0.280176	0.182397	1.84333	260.522	4.512	0.00968367	0.0129688	0.0801366	0.0710252	0.0611359	0.678571	0.698849	0.772856	0.624111	0.628332	2.93064	0.048191	0.014843	X30040	FALSE	FALSE
17:7176936:CCCCCAGCCCCAG:C	FALSE	17	7176936	C	CCCCCAGCCCCAG	-0.3936	0.0114	???-?	260.68	0	0	0	1	0	6282825	8986693	2703868	242_3	457823	chr17_7176936_CCCCCAGCCCCAG_C	intron_variant	MODIFIER	ASGR1				260.677					-0.393598					0.0078796		260.601	-0.393598	0.011396	ldld	FALSE	FALSE
20:1942625:C:A	FALSE	20	1942625	A	C	-0.0765	0.0022	-----	259.889	88.3	34.045	4	7.295e-07	0	821215	2646381	1825166	201_1	208827	chr20_1942625_C_A	upstream_gene_variant	MODIFIER	PDYN-AS1	0.433718	2.94647	0.0272075	263.928	1.35628	-0.0137053	-0.0904958	-0.00260128	-0.079269	-0.0291948	0.360421	0.322688	0.779925	0.266074	0.551355	1.76416	-0.044943	0.018863	X30090	FALSE	FALSE
15:45420141:T:C	FALSE	15	45420141	C	T	0.0729	0.0021	+++++	258.955	22.2	5.141	4	0.2732	0	42310136	46422284	4112148	243_4	1053931	chr15_45420141_T_C	intron_variant	MODIFIER	SPATA5L1	4.36592	0.54059	0.793107	246.85	9.81948	0.0961989	0.0292918	0.0660748	0.0725638	0.0909281	0.878109	0.534906	0.893771	0.371367	0.562086	26.2679	0.075037	0.00697	cre	FALSE	FALSE
14:94378610:C:T	FALSE	14	94378610	T	C	0.2719	0.0079	-+?+?	258.68	72.3	7.22	2	0.02706	0	93407762	95125665	1717903	244_8	111896	chr14_94378610_C_T	missense_variant	MODERATE	SERPINA1	0.221777	0.0796691		260.178		-0.0962913	0.028905		0.273403		0.00176589	0.0106601		0.0199103		0.465311	0.11597	0.12218	alb	FALSE	FALSE
4:54542708:A:T	FALSE	4	54542708	T	A	0.0789	0.0023	+++++	258.166	34.2	6.082	4	0.1931	0	53440288	55235379	1795091	245_6	204874	chr4_54542708_A_T	intergenic_variant	MODIFIER	-	3.68994	0.627593	1.73457	244.799	11.1118	0.0593747	0.0369485	0.071687	0.0790549	0.103942	0.641185	0.254738	0.359277	0.249229	0.346833	22.9134	0.077462	0.007724	X30270	FALSE	FALSE
2:31254972:G:A	FALSE	2	31254972	A	G	0.0741	0.0022	++-++	257.006	17.9	4.874	4	0.3004	0	30731388	32591245	1859857	246_6	406344	chr2_31254972_G_A	intron_variant	MODIFIER	EHD3	2.03134	0.698114	0.148899	253.393	3.49605	0.0553539	0.0396517	-0.0212966	0.0746607	0.0715819	0.862894	0.741924	0.935674	0.708029	0.849527	19.6714	0.068818	0.00743	X30080	FALSE	FALSE
2:8616053:C:T	FALSE	2	8616053	T	C	-0.0707	0.0021	-----	256.947	0	2.721	4	0.6056	0	8049601	9150843	1101242	247_1	15831	chr2_8616053_C_T	intron_variant	MODIFIER	AC011747.1	5.53648	1.13288	1.04197	243.308	9.04719	-0.0738834	-0.0520553	-0.0494229	-0.0704845	-0.0900232	0.642916	0.325815	0.573494	0.379921	0.406379	256.869	-0.07073	0.002063	X30260	FALSE	FALSE
17:35546753:A:G	FALSE	17	35546753	G	A	0.0709	0.0021	+++++	256.427	0	2.259	4	0.6882	0	34789714	36549409	1759695	248_8	122808	chr17_35546753_A_G	3_prime_UTR_variant	MODIFIER	SLFN14	3.64341	1.76129	3.00996	243.287	7.94601	0.0572174	0.0627092	0.0956426	0.0708315	0.0826309	0.653719	0.523124	0.498313	0.385478	0.509608	256.349	0.070907	0.00207	X30250	FALSE	FALSE
X:110590677:G:A	FALSE	X	110590677	A	G	0.0608	0.0018	+++++	255.726	0	3.368	4	0.4982	0	109680801	111772453	2091652	249_7	135950	chrX_110590677_G_A	intergenic_variant	MODIFIER	-	5.63923	0.447125	0.149156	246.852	5.30987	0.062128	0.0209857	0.0401514	0.0608914	0.0685521	0.577854	0.453112	0.0148936	0.395318	0.206642	255.647	0.060773	0.001777	shbg	TRUE	FALSE
2:224856294:G:GT	FALSE	2	224856294	GT	G	0.1222	0.0036	+++++	254.674	81.8	21.968	4	0.0002033	0	222452305	227192471	4740166	52_35	33906	chr2_224856294_G_GT	intron_variant	MODIFIER	DOCK10	3.37624	1.23666	1.03067	249.49	6.68287	0.0544305	0.0797569	0.140333	0.126028	0.142946	0.358983	0.110843	0.029689	0.0798836	0.0717006	5.64238	0.104087	0.022004	X30110	FALSE	FALSE
5:132450903:G:A	FALSE	5	132450903	A	G	-0.07	0.0021	--?--	253.314	39.7	4.971	3	0.1739	0	129298725	136488304	7189579	250_14	442612	chr5_132450903_G_A	intron_variant	MODIFIER	IRF1-AS1	0.692318	1.44029		252.702	0.73964	-0.0399479	-0.0559567		-0.0705606	-0.0286559	0.0676783	0.409531		0.426993	0.134611	6.46847	-0.057507	0.011268	X30150	FALSE	FALSE
2:55869757:A:G	FALSE	2	55869757	G	A	-0.0739	0.0022	-----	251.896	57.3	9.36	4	0.0527	0	53351843	56665555	3313712	251_13	861058	chr2_55869757_A_G	intron_variant	MODIFIER	EFEMP1	0.30812	1.26168	0.0509392	250.572	3.10349	-0.0230683	-0.0554446	-0.00462323	-0.0750105	-0.0517731	0.0500495	0.258584	0.767383	0.226394	0.278174	4.73309	-0.05372	0.012536	X50	FALSE	FALSE
14:23025068:A:G	FALSE	14	23025068	G	A	0.0758	0.0022	+++++	251.863	75.6	16.363	4	0.002569	0	22348616	23640320	1291704	252_1	30600	chr14_23025068_A_G	intron_variant	MODIFIER	PSMB5	0.956187	0.160421	0.787996	252.686	2.31383	0.031936	0.010795	0.0794254	0.0776024	0.0418683	0.819473	0.371147	0.063148	0.279851	0.383691	2.78241	0.048501	0.015406	X30070	FALSE	FALSE
17:78128729:A:AG	FALSE	17	78128729	AG	A	0.0833	0.0025	+++++	251.52	75.3	16.166	4	0.002805	0	77334360	80316336	2981976	253_15	696619	chr17_78128729_A_AG	5_prime_UTR_variant	MODIFIER	TMC6	0.62143	1.49041	2.48904	245.026	7.68101	0.0193232	0.0680388	0.0996607	0.0846748	0.0907914	0.520394	0.239345	0.248482	0.223345	0.287788	6.00123	0.071094	0.014522	hba1c	FALSE	FALSE
6:135097494:TTAC:T	FALSE	6	135097494	T	TTAC	-0.079	0.0023	-----	250.223	74.1	15.453	4	0.003848	0	133077121	136402526	3325405	254_18	357670	chr6_135097494_TTAC_T	intron_variant	MODIFIER	HBS1L	3.95892	0.692222	0.736177	249.572	0.123756	-0.13054	-0.040823	-0.0458395	-0.0799524	-0.00698291	0.0530251	0.229484	0.236098	0.261654	0.119737	2.73333	-0.060272	0.019349	X30030	FALSE	FALSE
11:116778201:G:C	FALSE	11	116778201	C	G	-0.0973	0.0029	-----	249.788	85.5	27.512	4	1.566e-05	0	115965152	117908632	1943480	255_13	158691	chr11_116778201_G_C	3_prime_UTR_variant	MODIFIER	ZPR1	0.339554	2.68935	1.82372	249.358	3.62434	-0.0132141	-0.10891	-0.0848434	-0.100616	-0.0638982	0.788729	0.829558	0.769324	0.866894	0.777016	3.47126	-0.072118	0.020109	ldld	FALSE	FALSE
1:158642758:T:A	FALSE	1	158642758	A	T	0.0791	0.0023	+++++	249.481	65.5	11.584	4	0.02073	0	157556028	159890249	2334221	256_25	80380.5	chr1_158642758_T_A	intron_variant	MODIFIER	SPTA1	1.63763	1.0442	1.22449	249.248	0.525472	0.0658096	0.0544358	0.0547194	0.0803981	0.0197419	0.0875642	0.229479	0.452429	0.266911	0.184297	3.95165	0.057446	0.01486	hba1c	FALSE	FALSE
12:102444350:G:A	FALSE	12	102444350	A	G	-0.0768	0.0023	-----	249.054	9	4.394	4	0.3553	0	99061303	104976262	5914959	257_21	425568	chr12_102444350_G_A	intron_variant	MODIFIER	IGF1	3.11855	1.33404	2.8253	240.497	4.74113	-0.051332	-0.0568179	-0.0935175	-0.0777404	-0.0648024	0.624031	0.726687	0.540233	0.737426	0.659548	64.0982	-0.07457	0.004384	igf1	FALSE	FALSE
10:112998590:C:T	FALSE	10	112998590	T	C	0.077	0.0023	++-++	248.374	30.9	5.787	4	0.2156	0	112286907	114449011	2162104	17_23	369369	chr10_112998590_C_T	intron_variant	MODIFIER	TCF7L2	3.58781	1.08422	0.28844	237.517	9.36098	0.0645826	0.0525948	-0.0524298	0.07702	0.0999785	0.300627	0.274073	0.0328947	0.290321	0.300717	19.8199	0.076326	0.008208	hba1c	FALSE	FALSE
5:1107313:C:A	FALSE	5	1107313	A	C	-0.0681	0.002	-----	247.757	0	3.155	4	0.5323	0	0	2003652	2003652	105_1	105487	chr5_1107313_C_A	intron_variant	MODIFIER	SLC12A7	3.18375	1.23606	1.51937	236.405	8.58915	-0.0517615	-0.050189	-0.0627092	-0.068218	-0.0857457	0.352772	0.439844	0.332941	0.570631	0.444185	247.679	-0.06814	0.002024	X30070	FALSE	FALSE
3:42864624:T:C	FALSE	3	42864624	C	T	0.1418	0.0042	++?++	247.302	0	0.955	3	0.8122	0	41208177	44542888	3334711	187_8	10908.5	chr3_42864624_T_C	missense_variant	MODERATE	ACKR2	0.992729	3.25876		243.7	1.05807	0.126117	0.172185		0.141891	0.0991231	0.00911609	0.0755771		0.0613442	0.015782	247.225	0.141835	0.004217	X30190	FALSE	FALSE
12:65978100:G:T	FALSE	12	65978100	T	G	-0.0613	0.0018	-----	247.208	27.6	5.521	4	0.2379	0	63541399	66748696	3207297	258_20	833052	chr12_65978100_G_T	intergenic_variant	MODIFIER	-	2.30174	1.26557	2.182	238.979	6.10811	-0.0399716	-0.0515818	-0.123577	-0.0613434	-0.0794098	0.575679	0.655046	0.894785	0.515894	0.752929	18.3999	-0.061051	0.006826	X50	FALSE	FALSE
11:126415406:G:A	FALSE	11	126415406	A	G	0.0662	0.002	+++++	244.907	0	3.893	4	0.4207	0	125376165	127004978	1628813	259_20	224834	chr11_126415406_G_A	intron_variant	MODIFIER	ST3GAL4	2.12805	2.07779	0.826554	238.3	4.67678	0.0398134	0.0703783	0.0444191	0.0668123	0.0610084	0.538856	0.500565	0.669884	0.422166	0.451054	244.829	0.066153	0.001976	alp	FALSE	FALSE
3:196104115:T:G	FALSE	3	196104115	G	T	0.0648	0.0019	+++++	244.695	67.4	12.271	4	0.01545	0	195008656	197045261	2036605	260_25	77156.5	chr3_196104115_T_G	intergenic_variant	MODIFIER	-	1.7321	1.13604	0.160944	244.443	1.47449	0.0339922	0.0479965	0.0187776	0.0662043	0.0302893	0.635496	0.385444	0.0869463	0.50001	0.415406	4.09576	0.045636	0.011565	X30050	FALSE	FALSE
19:16102887:T:TA	FALSE	19	16102887	TA	T	0.2292	0.0069	++?++	243.503	0	1.893	3	0.5949	0	15411217	17674957	2263740	261_8	440200	chr19_16102887_T_TA	3_prime_UTR_variant	MODIFIER	TPM4	15.8776	3.3842		222.944	4.10481	0.204051	0.220203		0.230902	0.295104	0.0983437	0.0486446		0.0198261	0.00924818	243.426	0.229233	0.006868	X30110	FALSE	FALSE
6:26019978:CT:C	FALSE	6	26019978	C	CT	-0.0783	0.0023	-++--	243.032	89	36.421	4	2.37e-07	1	24366267	34776040	10409773	262_8	3.55118e+06	chr6_26019978_CT_C	upstream_gene_variant	MODIFIER	H1-1	0.182106	0.128482	0.391959	249.925	1.26686	-0.00813945	0.0106606	0.0301263	-0.0809903	-0.0380276	0.268112	0.211721	0.195597	0.25862	0.160555	0.481071	-0.023218	0.023852	hba1c	FALSE	FALSE
17:82739582:C:T	FALSE	17	82739582	T	C	0.0739	0.0022	+++++	242.752	76.8	17.208	4	0.001761	0	82086979	83636753	1549774	253_16	122284	chr17_82739582_C_T	intron_variant	MODIFIER	FN3K	1.71063	0.972297	2.09027	242.811	0.766511	0.0420733	0.0449315	0.0781563	0.0758042	0.0207527	0.273888	0.37056	0.512146	0.313741	0.374177	3.57336	0.052497	0.014394	hba1c	FALSE	FALSE
5:132568236:G:A	FALSE	5	132568236	A	G	0.0843	0.0025	+++++	242.115	49.6	7.935	4	0.09399	0	129298725	136487031	7188306	263_12	324642	chr5_132568236_G_A	intron_variant	MODIFIER	RAD50	2.95711	3.77503	1.66828	234.156	3.84299	0.0491578	0.115832	0.0838782	0.0855481	0.0653385	0.424302	0.234736	0.189387	0.191352	0.227556	13.8823	0.076082	0.009867	X30210	FALSE	FALSE
2:27508073:T:C	FALSE	2	27508073	C	T	0.0717	0.0022	+++++	241.52	15.5	4.734	4	0.3157	0	26218044	28837733	2619689	264_3	19815.5	chr2_27508073_T_C	missense_variant	MODERATE	GCKR	5.91973	2.11176	0.870446	230.464	5.72229	0.114027	0.0734408	0.0433162	0.0713338	0.0841147	0.867164	0.48278	0.513298	0.605542	0.75326	31.2757	0.074422	0.006317	shbg	FALSE	FALSE
X:57100194:A:G	FALSE	X	57100194	G	A	0.0638	0.0019	+++++	240.951	0	3.238	4	0.5188	0	54179969	69242509	15062540	97_6	4611045	chrX_57100194_A_G	intergenic_variant	MODIFIER	-	2.85841	1.14534	2.67803	233.066	4.33126	0.0854312	0.0394227	0.0771739	0.0641048	0.0510583	0.0582011	0.439844	0.37229	0.205806	0.29654	240.874	0.063795	0.001922	X30100	TRUE	FALSE
4:17938417:CT:C	FALSE	4	17938417	C	CT	-0.08	0.0024	-----	240.222	58.3	9.59	4	0.04794	0	17012240	19157785	2145545	235_6	146596	chr4_17938417_CT_C	intron_variant	MODIFIER	LCORL	3.61252	1.62105	5.11956	230.199	4.45147	-0.0524568	-0.0617918	-0.139626	-0.0811852	-0.0614502	0.493565	0.299755	0.277219	0.161941	0.310503	12.7963	-0.073543	0.009959	X50	FALSE	FALSE
19:44927023:C:G	FALSE	19	44927023	G	C	-0.0647	0.002	--+--	237.079	77.1	17.481	4	0.001558	0	39689596	45701933	6012337	48_10	2.23126e+06	chr19_44927023_C_G	non_coding_transcript_exon_variant	MODIFIER	APOC1P1	0.525116	2.13357	0.0919897	233.948	5.91734	-0.0154082	-0.0700237	0.00714238	-0.0658432	-0.0702978	0.550758	0.552582	0.661197	0.532753	0.536916	3.47225	-0.047557	0.013259	alp	FALSE	FALSE
3:142564971:A:G	FALSE	3	142564971	G	A	-0.0654	0.002	-----	235.812	0	1.517	4	0.8237	0	140814639	143573973	2759334	265_16	370665	chr3_142564971_A_G	non_coding_transcript_exon_variant	MODIFIER	ATR	0.778467	1.23682	1.19305	229.586	5.39087	-0.0389161	-0.0506509	-0.0504032	-0.0656837	-0.0661439	0.923453	0.558671	0.448633	0.587735	0.441356	235.736	-0.065393	0.001991	X30040	FALSE	FALSE
8:41772929:G:A	FALSE	8	41772929	A	G	0.0817	0.0025	+++++	235.405	82.2	22.517	4	0.0001581	0	40436515	44446308	4009793	266_3	668482	chr8_41772929_G_A	intron_variant	MODIFIER	ANK1	0.864546	0.977187	3.88522	235.717	0.686575	0.025095	0.0567971	0.112134	0.0839359	0.024335	0.47654	0.193567	0.503036	0.224508	0.179302	3.00635	0.059206	0.017962	hba1c	FALSE	FALSE
9:4855858:A:C	FALSE	9	4855858	C	A	-0.0788	0.0024	+----	235.368	85.3	27.285	4	1.741e-05	0	4096315	5816161	1719846	267_2	100380	chr9_4855858_A_C	intron_variant	MODIFIER	RCL1	0.688421	0.78418	1.07939	235.854	4.77049	0.0271571	-0.0461276	-0.0477412	-0.0806674	-0.0775071	0.120255	0.186038	0.574694	0.208109	0.190023	1.7011	-0.047324	0.020323	X30050	FALSE	FALSE
6:135097904:G:A	FALSE	6	135097904	A	G	0.078	0.0024	+++++	235.022	0	0.786	4	0.9403	0	134245043	136402526	2157483	238_8	225880	chr6_135097904_G_A	intron_variant	MODIFIER	HBS1L	0.97063	2.42891	1.78043	229.059	3.14961	0.0534964	0.0925574	0.0813878	0.0781036	0.074749	0.0529676	0.22967	0.23492	0.260982	0.119519	234.946	0.078035	0.00238	X30060	FALSE	FALSE
17:16939677:G:A	FALSE	17	16939677	A	G	0.116	0.0035	+++++	234.491	56.1	9.105	4	0.05852	0	15051785	18722637	3670852	268_4	52466	chr17_16939677_G_A	missense_variant	MODERATE	TNFRSF13B	6.53332	0.383929	3.61179	214.737	13.9285	0.115857	0.0335951	0.110012	0.115285	0.163297	0.135566	0.140189	0.430798	0.0985648	0.153637	17.4459	0.117424	0.013501	tp	FALSE	FALSE
9:4852599:A:G	FALSE	9	4852599	G	A	-0.0806	0.0025	-----	234.246	74.7	15.836	4	0.003248	0	4122472	5822613	1700141	269_1	119944	chr9_4852599_A_G	intron_variant	MODIFIER	RCL1	0.71526	1.60595	0.14198	235.151	1.54999	-0.0297391	-0.0762706	-0.0105897	-0.0824857	-0.0404952	0.119737	0.186694	0.574217	0.210013	0.191766	2.74155	-0.051298	0.016439	X30260	FALSE	FALSE
17:30879403:G:T	FALSE	17	30879403	T	G	-0.0679	0.0021	-----	233.548	68.5	12.683	4	0.01294	0	26748950	32783091	6034141	270_7	1.11338e+06	chr17_30879403_G_T	intron_variant	MODIFIER	ATAD5	0.635882	1.24764	0.167476	233.711	2.01421	-0.0180148	-0.0596237	-0.0180281	-0.069096	-0.066599	0.642944	0.207603	0.111162	0.256596	0.0789838	3.21115	-0.04989	0.01456	X50	FALSE	FALSE
2:46133768:G:C	FALSE	2	46133768	C	G	-0.0699	0.0021	-----	233.429	79.2	19.225	4	0.0007099	0	45152983	47326942	2173959	271_9	106194	chr2_46133768_G_C	intron_variant	MODIFIER	PRKCE	0.822714	4.06562	0.660282	232.43	1.55034	-0.021337	-0.108903	-0.0535598	-0.0715709	-0.0333098	0.469117	0.35091	0.13148	0.3359	0.325318	3.62975	-0.054995	0.014942	X30030	FALSE	FALSE
19:12889736:G:C	FALSE	19	12889736	C	G	0.0652	0.002	+++++	232.845	83.7	24.54	4	6.225e-05	0	9671411	19191522	9520111	272_5	1.54173e+06	chr19_12889736_G_C	upstream_gene_variant	MODIFIER	GCDH	0.111967	0.0977214	0.870111	235.674	2.60163	0.00411191	0.00738367	0.0576019	0.0670779	0.0475848	0.456177	0.305421	0.149152	0.390802	0.282831	1.65742	0.037951	0.016568	X30040	FALSE	FALSE
5:52792437:G:A	FALSE	5	52792437	A	G	0.1674	0.0051	+++++	232.529	0	1.258	4	0.8685	0	50537395	54888992	4351597	273_8	79243.5	chr5_52792437_G_A	intron_variant	MODIFIER	PELO	4.42538	0.228381	0.272125	225.155	4.54651	0.209744	0.0725758	0.118594	0.167098	0.169874	0.0211659	0.00966641	0.00554217	0.041035	0.0331248	232.452	0.167405	0.005134	X30290	FALSE	FALSE
12:56625659:T:C	FALSE	12	56625659	C	T	-0.067	0.0021	-----	232.297	43.7	7.1	4	0.1307	0	55635847	58455280	2819433	108_12	419904	chr12_56625659_T_C	intron_variant	MODIFIER	BAZ2A	1.08407	1.92901	2.37914	227.081	3.62972	-0.0276969	-0.0697402	-0.097113	-0.0676308	-0.0608978	0.678916	0.391756	0.249529	0.366521	0.252747	10.9121	-0.060716	0.008952	X30110	FALSE	FALSE
12:111446804:T:C	FALSE	12	111446804	C	T	-0.0659	0.002	--?--	231.851	0	2.061	3	0.5599	0	108810507	113377586	4567079	274_17	352758	chr12_111446804_T_C	missense_variant	MODERATE	SH2B3	2.67692	1.57639		228.007	1.68727	-0.115773	-0.0632033		-0.065914	-0.0533413	0.949154	0.347982		0.517399	0.891631	231.774	-0.065947	0.002025	cys	FALSE	FALSE
17:49334131:T:C	FALSE	17	49334131	C	T	0.1247	0.0038	++?++	231.67	67.6	9.253	3	0.02611	0	44621631	50436498	5814867	15_8	1.80507e+06	chr17_49334131_T_C	intron_variant	MODIFIER	ZNF652	2.29782	4.65875		226.872	1.70923	0.139096	0.164455		0.125989	0.0563792	0.0256753	0.150622		0.0861024	0.109872	6.8509	0.115454	0.021916	shbg	FALSE	FALSE
11:67257063:C:T	FALSE	11	67257063	T	C	-0.1088	0.0033	--?--	231.079	0	0.428	3	0.9343	0	64461637	70749681	6288044	275_14	348596	chr11_67257063_C_T	3_prime_UTR_variant	MODIFIER	KDM2A	1.0094	1.03744		229.793	0.417365	-0.127936	-0.15745		-0.108788	-0.0803182	0.00874491	0.0185704		0.0824899	0.0056455	231.003	-0.108849	0.003348	X50	FALSE	FALSE
9:104899461:A:C	FALSE	9	104899461	C	A	-0.0758	0.0023	-----	229.642	82.2	22.492	4	0.0001599	0	98900288	108117626	9217338	276_11	1390504	chr9_104899461_A_C	intron_variant	MODIFIER	ABCA1	0.35698	1.3125	4.91444	226.036	4.07485	-0.0120802	-0.062721	-0.146887	-0.0773938	-0.0618866	0.398233	0.256973	0.263074	0.265579	0.345688	4.22314	-0.066189	0.016482	hdl	FALSE	FALSE
20:57415349:T:C	FALSE	20	57415349	C	T	0.0648	0.002	+++++	229.27	38.7	6.525	4	0.1632	0	55882507	58085663	2203156	277_15	431264	chr20_57415349_T_C	regulatory_region_variant	MODIFIER	-	2.1268	0.561358	0.336607	226.326	3.08062	0.0464146	0.0290696	0.0210472	0.065739	0.0496747	0.750266	0.490902	0.479277	0.486319	0.385935	10.5406	0.053754	0.008074	X30270	FALSE	FALSE
1:235942610:T:C	FALSE	1	235942610	C	T	0.1088	0.0034	++?++	229.244	44.9	5.447	3	0.1418	0	235106377	236615522	1509145	278_22	81660.5	chr1_235942610_T_C	non_coding_transcript_exon_variant	MODIFIER	AL139161.1	0.445028	1.29018		229.176	0.541036	0.0477179	0.0756882		0.109842	0.0403749	0.979345	0.867647		0.892081	0.963303	4.72234	0.084345	0.019708	X30220	FALSE	FALSE
22:37066896:A:G	FALSE	22	37066896	G	A	0.0662	0.002	+++++	229.236	29.7	5.691	4	0.2234	0	35643756	39769309	4125553	279_5	639636	chr22_37066896_A_G	missense_variant	MODERATE	TMPRSS6	1.54144	3.06069	0.0606424	222.679	5.10132	0.0498441	0.0888202	0.00479641	0.0665495	0.0643028	0.875891	0.533977	0.434731	0.561699	0.48504	15.8259	0.062427	0.007555	X30030	FALSE	FALSE
6:31359413:C:T	FALSE	6	31359413	T	C	-0.0887	0.0027	-----	228.896	76.1	16.74	4	0.002171	1	24084260	37706969	13622709	280_6	463798	chr6_31359413_C_T	upstream_gene_variant	MODIFIER	HLA-B	1.04965	0.630205	0.685023	229.604	2.22926	-0.0322458	-0.0535431	-0.0371414	-0.0913118	-0.0533067	0.177191	0.0974749	0.342601	0.134181	0.163638	3.18807	-0.057662	0.016899	X30100	FALSE	FALSE
16:51402971:A:G	FALSE	16	51402971	G	A	-0.1253	0.0039	--?--	228.642	0	0.084	3	0.9937	0	50533173	52249239	1716066	281_5	11765	chr16_51402971_A_G	intron_variant	MODIFIER	AC087564.1	0.920506	0.600018		226.938	1.39016	-0.118085	-0.108774		-0.125375	-0.113647	0.00917699	0.0182881		0.0747777	0.0167737	228.566	-0.125271	0.003874	crp	FALSE	FALSE
6:126446454:C:T	FALSE	6	126446454	T	C	0.0661	0.002	++-++	228.441	41.9	6.881	4	0.1423	0	125442749	130589839	5147090	282_21	1569840	chr6_126446454_C_T	intron_variant	MODIFIER	AL356534.1	4.34587	0.696099	0.299766	224.5	1.91348	0.0672494	0.0346072	-0.0585283	0.0668192	0.0381847	0.273796	0.47197	0.970674	0.455477	0.660923	9.55557	0.056723	0.008982	igf1	FALSE	FALSE
5:52792437:G:A	FALSE	5	52792437	A	G	0.1657	0.0051	+++++	227.575	0	0.733	4	0.9472	0	50622470	54888992	4266522	283_6	36706	chr5_52792437_G_A	intron_variant	MODIFIER	PELO	4.28603	0.430253	0.397612	220.209	4.36615	0.205367	0.120122	0.15865	0.165326	0.165877	0.0211659	0.00966641	0.00554217	0.041035	0.0331248	227.499	0.165674	0.005136	X30300	FALSE	FALSE
1:247876149:C:T	FALSE	1	247876149	T	C	-0.0685	0.0021	+----	225.883	67.9	12.463	4	0.01422	0	246938293	248921335	1983042	284_43	53665	chr1_247876149_C_T	missense_variant	MODERATE	TRIM58	0.290493	0.772689	2.43821	223.786	3.11688	0.0194395	-0.037004	-0.0973207	-0.0694574	-0.0508355	0.0694732	0.383773	0.224317	0.334386	0.339245	3.59073	-0.051064	0.013961	X30070	FALSE	FALSE
6:135107399:A:C	FALSE	6	135107399	C	A	0.0728	0.0023	+++++	225.708	44.3	7.184	4	0.1265	0	134166519	136397785	2231266	76_20	174753	chr6_135107399_A_C	upstream_gene_variant	MODIFIER	HBS1L	3.49589	1.54027	1.76709	222.007	0.426882	0.0556825	0.0705128	0.0792665	0.0737427	0.0196819	0.390682	0.2337	0.257108	0.272547	0.121495	9.33522	0.062115	0.00996	X30270	FALSE	FALSE
6:160564494:G:A	FALSE	6	160564494	A	G	0.1209	0.0038	++?++	225.623	0	0.461	3	0.9273	0	159040057	162034503	2994446	285_22	27214	chr6_160564494_G_A	intron_variant	MODIFIER	LPA	0.613812	1.05621		223.718	1.58323	0.0942904	0.145981		0.120776	0.157378	0.008345	0.0254429		0.0794035	0.0103753	225.548	0.120871	0.003763	chol	FALSE	FALSE
19:1855584:C:T	FALSE	19	1855584	T	C	-0.191	0.006	--?--	225.421	17	3.617	3	0.306	0	16730	5025137	5008407	286_1	665350	chr19_1855584_C_T	intron_variant	MODIFIER	KLF16	0.0720749	2.14645		221.775	3.53365	-0.0242063	-0.177497		-0.190963	-0.303832	0.00360691	0.0437832		0.0300601	0.00737348	14.7285	-0.191998	0.024133	X30260	FALSE	FALSE
11:64564096:G:A	FALSE	11	64564096	A	G	-0.0652	0.002	-----	223.785	71.7	14.156	4	0.006812	0	54047261	71838589	17791328	287_12	1621171	chr11_64564096_G_A	intron_variant	MODIFIER	SLC22A11	0.6972	3.99124	0.329387	210.562	13.5218	-0.0322825	-0.104831	-0.0704548	-0.064227	-0.111975	0.108995	0.530967	0.0219913	0.546497	0.385954	6.33525	-0.078322	0.015524	ua	FALSE	FALSE
11:195102:C:T	FALSE	11	195102	T	C	0.0744	0.0023	++?++	223.252	0	1.441	3	0.6961	0	0	1341284	1341284	288_1	475540	chr11_195102_C_T	intron_variant	MODIFIER	BET1L	2.43023	2.08467		217.782	3.08835	0.101017	0.105713		0.0740268	0.0864728	0.0479066	0.123283		0.237348	0.0837232	223.176	0.074356	0.002327	X30080	FALSE	FALSE
2:43845437:G:T	FALSE	2	43845437	T	G	-0.0675	0.0021	--+--	223.025	28	5.553	4	0.2351	0	42656750	46451914	3795164	42_6	708895	chr2_43845437_G_T	intron_variant	MODIFIER	ABCG8	3.89342	1.34426	0.590549	218.71	1.70554	-0.0748397	-0.060603	0.211582	-0.0679928	-0.0385421	0.830999	0.732021	0.99368	0.675669	0.741736	13.3944	-0.062609	0.008275	apob	FALSE	FALSE
2:46133768:G:C	FALSE	2	46133768	C	G	-0.0681	0.0021	-----	222.839	74.6	15.771	4	0.003342	0	45152983	47326942	2173959	289_9	106194	chr2_46133768_G_C	intron_variant	MODIFIER	PRKCE	0.934628	3.85329	0.986665	220.729	1.80712	-0.0231741	-0.104753	-0.0712262	-0.0695006	-0.0366456	0.469117	0.35091	0.13148	0.3359	0.325318	4.4599	-0.056077	0.013536	X30020	FALSE	FALSE
22:42989990:A:T	FALSE	22	42989990	T	A	0.06	0.0019	+++++	221.123	68	12.514	4	0.01391	0	39220781	44489339	5268558	290_7	1134930	chr22_42989990_A_T	intron_variant	MODIFIER	PACSIN2	3.88222	5.73926	1.22304	205.578	10.2801	0.060722	0.125898	0.0627697	0.0590161	0.0957443	0.690246	0.529892	0.786993	0.550591	0.624578	10.1106	0.076464	0.011745	X30100	FALSE	FALSE
22:37066896:A:G	FALSE	22	37066896	G	A	0.066	0.0021	+++++	220.53	40.5	6.726	4	0.1511	0	36469908	37633308	1163400	291_3	15288	chr22_37066896_A_G	missense_variant	MODERATE	TMPRSS6	1.18532	0.9883	0.281395	218.22	3.01413	0.0412896	0.0432229	0.0181763	0.0670671	0.0473277	0.875891	0.533977	0.434731	0.561701	0.48504	9.17235	0.053807	0.008711	X30060	FALSE	FALSE
17:28857264:C:T	FALSE	17	28857264	T	C	0.0777	0.0024	+++++	219.924	70.2	13.436	4	0.009331	0	27057943	31322863	4264920	292_6	333139	chr17_28857264_C_T	intron_variant	MODIFIER	ERAL1	2.29192	3.65274	0.524774	215.523	3.06951	0.0417124	0.11393	0.0316913	0.0795675	0.0500325	0.61623	0.758819	0.712535	0.795561	0.635187	6.51308	0.062863	0.012271	X30070	FALSE	FALSE
18:23155497:T:G	FALSE	18	23155497	G	T	0.0702	0.0022	+++++	219.824	0	3.718	4	0.4455	0	22026126	24518302	2492176	293_7	116717	chr18_23155497_T_G	intron_variant	MODIFIER	CABLES1	3.55343	0.762016	1.09564	215.791	1.37984	0.08041	0.0507443	0.066762	0.0706843	0.0374334	0.886151	0.861247	0.84721	0.78842	0.833884	219.748	0.070215	0.002215	X50	FALSE	FALSE
15:79970875:C:T	FALSE	15	79970875	T	C	-0.0717	0.0023	-----	219.231	0	2.607	4	0.6256	0	78706259	81253784	2547525	294_6	9146.5	chr15_79970875_C_T	missense_variant	MODERATE	BCL2A1	2.68693	0.44197	0.753626	212.467	5.4668	-0.0850432	-0.0292712	-0.0455604	-0.0720113	-0.0707907	0.0792753	0.208675	0.239623	0.259931	0.343054	219.156	-0.071739	0.002266	X30130	FALSE	FALSE
7:50360284:G:A	FALSE	7	50360284	A	G	0.0619	0.002	+++++	218.963	0	1.822	4	0.7685	0	49539771	51332006	1792235	241_10	75604.5	chr7_50360284_G_A	intron_variant	MODIFIER	IKZF1	4.22487	1.11692	1.99089	211.475	2.90404	0.05758	0.0481942	0.0751403	0.0622658	0.0460258	0.48729	0.560899	0.348728	0.452724	0.451964	218.888	0.061858	0.001955	X30040	FALSE	FALSE
6:26092913:G:A	FALSE	6	26092913	A	G	0.1228	0.0039	++?++	218.939	0	0.628	3	0.8901	1	24328752	34722327	10393575	254_6	3.43263e+06	chr6_26092913_G_A	missense_variant	MODERATE	HFE	0.747381	0.107457		218.599	0.237138	0.113861	0.0341941		0.122892	0.0787683	0.00776398	0.0118827		0.0776287	0.00261125	218.864	0.122752	0.00388	X30030	FALSE	FALSE
22:17956832:A:G	FALSE	22	17956832	G	A	-0.0741	0.0023	-----	218.102	55.7	9.035	4	0.06024	0	17299949	18534016	1234067	16_1	39849.5	chr22_17956832_A_G	intron_variant	MODIFIER	MICAL3	1.5354	1.17183	0.341328	217.435	1.1953	-0.0390641	-0.0613557	-0.0489956	-0.0754408	-0.034348	0.214219	0.169306	0.0420493	0.239709	0.172903	5.17293	-0.05592	0.012411	ggt	FALSE	FALSE
22:50532837:T:C	FALSE	22	50532837	C	T	0.0655	0.0021	-++++	217.983	88.8	35.602	4	3.494e-07	0	49499655	51293326	1793671	27_9	136346	chr22_50532837_T_C	upstream_gene_variant	MODIFIER	TYMP	0.301738	0.449042	0.92332	223.543	1.91604	-0.00952019	0.0261973	0.0451593	0.0681165	0.0379307	0.482862	0.671185	0.672479	0.672348	0.690404	1.18551	0.034334	0.018622	X30050	FALSE	FALSE
9:133266456:T:C	FALSE	9	133266456	C	T	-0.081	0.0026	-----	217.907	0	2.159	4	0.7066	0	132625646	134019040	1393394	295_13	55887	chr9_133266456_T_C	intron_variant	MODIFIER	ABO	2.67003	1.21317	1.72484	212.851	2.08023	-0.0748614	-0.060747	-0.0862058	-0.0815887	-0.0545632	0.902257	0.795772	0.80628	0.81557	0.854662	217.831	-0.08099	0.002566	ldld	FALSE	FALSE
X:110586449:T:G	FALSE	X	110586449	G	T	0.0574	0.0018	+++++	217.194	9.2	4.406	4	0.3538	0	109616876	111772453	2155577	137_20	108216	chrX_110586449_T_G	regulatory_region_variant	MODIFIER	-	3.17822	0.300871	0.118005	212.695	3.49814	0.0444324	0.0157614	0.0302743	0.0580196	0.0536689	0.55164	0.447745	0.0174661	0.389732	0.209247	41.0975	0.055224	0.004074	tes	TRUE	FALSE
5:76701084:G:A	FALSE	5	76701084	A	G	-0.1507	0.0048	+-?--	216.767	23.9	3.942	3	0.2678	0	74503121	79102875	4599754	237_7	101914	chr5_76701084_G_A	missense_variant	MODERATE	IQGAP2	0.102893	0.476122		217.139	0.57073	0.0283161	-0.0841375		-0.15145	-0.0929292	0.00465839	0.0235797		0.0450432	0.00728974	4.29435	-0.124267	0.030649	X30080	FALSE	FALSE
6:34237688:G:GGAGCCC	FALSE	6	34237688	GGAGCCC	G	-0.0908	0.0029	----+	216.717	88.7	35.246	4	4.136e-07	0	24125170	37583796	13458626	296_7	3383205	chr6_34237688_G_GGAGCCC	intron_variant	MODIFIER	HMGA1	1.28926	2.78493	2.54786	219.442	0.115171	-0.0282099	-0.108452	-0.118428	-0.0944956	0.00772408	0.561764	0.839874	0.856359	0.891153	0.925969	2.25291	-0.064835	0.023389	X50	FALSE	FALSE
4:74081277:A:C	FALSE	4	74081277	C	A	0.0661	0.0021	++-++	216.223	67.1	12.154	4	0.01624	0	72490661	75047430	2556769	297_9	312232	chr4_74081277_A_C	downstream_gene_variant	MODIFIER	AC093677.1	0.271774	2.38138	0.163931	215.157	2.40045	0.0196073	0.0817545	-0.0114821	0.0671062	0.0443919	0.0562543	0.36169	0.526415	0.377215	0.329401	3.12127	0.046581	0.013823	X30140	FALSE	FALSE
19:8364439:G:A	FALSE	19	8364439	A	G	-0.2347	0.0075	--?-?	215.793	0.9	2.019	2	0.3644	0	6596535	12402007	5805472	191_2	1134832	chr19_8364439_G_A	missense_variant	MODERATE	ANGPTL4	0.450776	3.4248		213.298		-0.156226	-0.376651		-0.234133		0.00186807	0.0162203		0.01943		93.9983	-0.235417	0.011397	trig	FALSE	FALSE
5:159208094:T:C	FALSE	5	159208094	C	T	0.0678	0.0022	+++++	215.453	11.6	4.526	4	0.3395	0	156760621	160842797	4082176	51_18	406385	chr5_159208094_T_C	5_prime_UTR_variant	MODIFIER	RNF145	2.58247	2.67701	3.71246	204.057	6.14047	0.0464825	0.08729	0.110931	0.0678074	0.0709795	0.593915	0.335871	0.351555	0.250857	0.443641	46.4942	0.067884	0.004701	X30100	FALSE	FALSE
17:43848758:C:T	FALSE	17	43848758	T	C	-0.1889	0.006	+-?--	215.408	37.3	4.788	3	0.188	0	41742349	46526981	4784632	298_9	285907	chr17_43848758_C_T	missense_variant	MODERATE	CD300LG	0.0789141	0.67278		209.483	7.46436	0.0333595	-0.186925		-0.187974	-0.271354	0.00233438	0.0088187		0.0315407	0.0233164	8.36298	-0.201424	0.034283	hdl	FALSE	FALSE
22:37066896:A:G	FALSE	22	37066896	G	A	-0.0652	0.0021	-----	215.33	63.2	10.859	4	0.0282	0	34746573	38197245	3450672	299_4	594987	chr22_37066896_A_G	missense_variant	MODERATE	TMPRSS6	0.725307	1.43627	1.83814	214.594	0.851299	-0.0330615	-0.0563723	-0.0715948	-0.0663535	-0.0216534	0.873859	0.533149	0.437753	0.561802	0.486248	4.39516	-0.050113	0.012197	hba1c	FALSE	FALSE
3:184372454:C:T	FALSE	3	184372454	T	C	0.1333	0.0043	+++++	215.219	59	9.76	4	0.04467	0	182188626	186345486	4156860	34_34	105398	chr3_184372454_C_T	3_prime_UTR_variant	MODIFIER	THPO	3.4193	1.86214	3.28308	209.012	2.23	0.0905725	0.103319	0.307809	0.135444	0.08576	0.0897746	0.109358	0.0247408	0.0550636	0.0541834	9.12018	0.118056	0.019171	X30080	FALSE	FALSE
15:100152748:G:A	FALSE	15	100152748	A	G	-0.0914	0.0029	-+?--	214.971	4.6	3.145	3	0.3698	0	98033487	101995385	3961898	300_12	138312	chr15_100152748_G_A	missense_variant	MODERATE	ADAMTS17	1.07862	0.0192836		214.536	0.845081	-0.112643	0.00330122		-0.0917305	-0.0600494	0.0122649	0.0446741		0.112303	0.0291329	25.9825	-0.089053	0.008319	X50	FALSE	FALSE
16:53772541:A:G	FALSE	16	53772541	G	A	0.0639	0.002	+++++	213.86	0	1.822	4	0.7684	0	53023605	54375273	1351668	301_8	73102	chr16_53772541_A_G	intron_variant	MODIFIER	FTO	2.41036	0.874093	1.05398	208.55	3.45106	0.0801008	0.0395443	0.0650861	0.0641775	0.0524418	0.0835621	0.502454	0.147234	0.40429	0.336871	213.785	0.063891	0.002044	X48	FALSE	FALSE
X:1243320:G:A	FALSE	X	1243320	A	G	-0.0917	0.0029	-----	213.524	0	1.026	4	0.9058	0	691088	1967346	1276258	302_1	85897	chrX_1243320_G_A	intergenic_variant	MODIFIER	-	5.95043	1.21478	2.9772	198.901	7.44258	-0.0800699	-0.0744306	-0.102104	-0.0918194	-0.100327	0.707131	0.870067	0.696934	0.869779	0.808759	213.449	-0.091662	0.002934	X30210	TRUE	FALSE
15:79970875:C:T	FALSE	15	79970875	T	C	-0.0711	0.0023	-----	213.371	0	2.832	4	0.5864	0	79054623	81046792	1992169	303_9	79832.5	chr15_79970875_C_T	missense_variant	MODERATE	BCL2A1	1.64193	2.32552	0.982075	208.275	2.91658	-0.063394	-0.09216	-0.0550727	-0.0716317	-0.0492465	0.0792753	0.208675	0.239623	0.259931	0.343054	213.295	-0.071101	0.002277	X30190	FALSE	FALSE
15:96171587:C:A	FALSE	15	96171587	A	C	0.0734	0.0024	+++++	213.213	0	0.728	4	0.9478	0	95147225	96813180	1665955	304_12	191384	chr15_96171587_C_A	non_coding_transcript_exon_variant	MODIFIER	AC012409.1	5.81147	2.01556	1.98845	199.317	6.97797	0.080281	0.0728701	0.077057	0.0729451	0.0847656	0.307722	0.4	0.396543	0.272677	0.325716	213.139	0.073372	0.00235	shbg	FALSE	FALSE
19:8605262:C:T	FALSE	19	8605262	T	C	-0.1506	0.0048	--?--	212.889	18.6	3.687	3	0.2973	0	7898348	13662544	5764196	305_2	2175184	chr19_8605262_C_T	missense_variant	MODERATE	ADAMTS10	0.370479	0.807352		211.673	2.00185	-0.0955322	-0.0658965		-0.151541	-0.17298	0.00351996	0.0812894		0.0372909	0.0105454	12.453	-0.139687	0.019192	X50	FALSE	FALSE
6:139519556:A:C	FALSE	6	139519556	C	A	-0.0635	0.002	-----	212.625	70.2	13.402	4	0.009471	0	138891612	140719820	1828208	306_20	286160	chr6_139519556_A_C	intron_variant	MODIFIER	AL592429.2	9.30352	3.49464	1.68933	202.725	0.787776	-0.0946089	-0.09795	-0.0737758	-0.0633971	-0.0214198	0.396062	0.601403	0.273735	0.553651	0.675344	7.27548	-0.06649	0.012211	X30250	FALSE	FALSE
15:65778355:C:T	FALSE	15	65778355	T	C	-0.0706	0.0023	-----	212.547	62.7	10.73	4	0.02977	0	63467639	67240813	3773174	307_7	424129	chr15_65778355_C_T	intron_variant	MODIFIER	DENND4A	1.1103	2.1586	2.01865	205.2	6.78374	-0.0254039	-0.090322	-0.0884534	-0.0714517	-0.0755143	0.401254	0.202005	0.797597	0.239618	0.389566	8.56184	-0.064734	0.010878	X30050	FALSE	FALSE
8:105569300:A:T	FALSE	8	105569300	T	A	-0.0667	0.0021	-----	211.917	0	1.009	4	0.9084	0	103895102	106321231	2426129	308_14	461134	chr8_105569300_A_T	intron_variant	MODIFIER	ZFPM2	5.83313	0.855979	1.52417	200.971	5.39953	-0.0727985	-0.0417056	-0.0615769	-0.0667189	-0.0692631	0.376064	0.34404	0.432611	0.286637	0.353498	211.841	-0.066719	0.002144	X30080	FALSE	FALSE
9:133266456:T:C	FALSE	9	133266456	C	T	0.0814	0.0026	+++++	211.332	1.7	4.071	4	0.3965	0	132017383	134855557	2838174	309_17	170014	chr9_133266456_T_C	intron_variant	MODIFIER	ABO	1.18291	1.18896	1.35326	208.073	2.38148	0.0451818	0.0596985	0.073765	0.0824016	0.058503	0.902749	0.795767	0.807022	0.815768	0.854205	114.245	0.080582	0.003535	X30020	FALSE	FALSE
7:92615316:TATACA:T	FALSE	7	92615316	T	TATACA	0.066	0.0021	+++++	210.561	0	0.615	4	0.9614	0	91060968	94926732	3865764	310_26	378534	chr7_92615316_TATACA_T	intron_variant	MODIFIER	CDK6	1.34121	1.47893	0.0133185	207.031	2.40611	0.062875	0.059638	0.00338064	0.0661856	0.0610377	0.0558244	0.279958	0.023559	0.244152	0.118928	210.485	0.066045	0.002129	X50	FALSE	FALSE
16:20381010:G:A	FALSE	16	20381010	A	G	-0.0798	0.0026	+----	210.439	79.2	19.205	4	0.0007164	0	19770092	21748194	1978102	311_2	378133	chr16_20381010_G_A	intron_variant	MODIFIER	PDILT	0.5285	4.86512	0.638475	206.974	3.66649	0.0341429	-0.172006	-0.0495999	-0.0806527	-0.0630109	0.0507297	0.139623	0.148962	0.196905	0.218433	2.84197	-0.065394	0.020512	cre	FALSE	FALSE
19:19268740:C:T	FALSE	19	19268740	T	C	-0.1197	0.0039	+++--	209.489	88	33.3	4	1.037e-06	0	16851285	21054732	4203447	4_5	315732	chr19_19268740_C_T	missense_variant	MODERATE	TM6SF2	0.582005	0.0334424	0.398038	214.664	2.2143	0.0476182	0.00570414	0.0496883	-0.123726	-0.0681654	0.0312463	0.0507192	0.0627127	0.0749207	0.095882	0.364714	-0.029762	0.037859	apob	FALSE	FALSE
6:131728517:C:A	FALSE	6	131728517	A	C	-0.0704	0.0023	-----	209.174	0	0.907	4	0.9235	0	130424240	134706525	4282285	120_11	836866	chr6_131728517_C_A	intron_variant	MODIFIER	ENPP3	1.10701	0.871591	0.667443	204.278	4.32507	-0.077709	-0.044282	-0.093665	-0.0705628	-0.0699898	0.960809	0.668652	0.958553	0.639887	0.735551	209.099	-0.070437	0.002278	phos	FALSE	FALSE
20:59023277:C:CAA	FALSE	20	59023277	CAA	C	-0.0752	0.0024	-----	209.073	0	2.216	4	0.696	0	56733888	60237239	3503351	210_12	537714	chr20_59023277_C_CAA	intron_variant	MODIFIER	TUBB1	5.36625	2.1119	0.695933	201.38	2.27023	-0.0886482	-0.0915	-0.0577134	-0.075288	-0.0530335	0.170002	0.173413	0.109095	0.184301	0.17071	208.998	-0.075168	0.002432	X30100	FALSE	FALSE
6:109303091:C:CAA	FALSE	6	109303091	CAA	C	-0.0621	0.002	-----	209.069	0	1.765	4	0.7788	0	108093712	112123645	4029933	30_14	805588	chr6_109303091_C_CAA	intron_variant	MODIFIER	CCDC162P	4.52037	2.74509	0.458597	198.335	5.81473	-0.0616833	-0.0830278	-0.0391865	-0.061786	-0.0765225	0.403094	0.525065	0.123704	0.491281	0.279132	208.995	-0.062088	0.002009	X30010	FALSE	FALSE
X:39850941:C:T	FALSE	X	39850941	T	C	-0.0515	0.0017	--+--	208.876	58.2	9.574	4	0.04825	0	39168459	40435114	1266655	312_2	49154.5	chrX_39850941_C_T	upstream_gene_variant	MODIFIER	AL592164.1	3.07714	1.85822	0.184117	198.487	9.58427	-0.0639545	-0.0542334	0.0122543	-0.0511159	-0.0738653	0.120269	0.48199	0.679076	0.408112	0.471603	8.08381	-0.05333	0.009246	X30110	TRUE	FALSE
X:1243320:G:A	FALSE	X	1243320	A	G	-0.0905	0.0029	-----	208.873	0	1.354	4	0.8522	0	691088	1967346	1276258	313_1	85897	chrX_1243320_G_A	intergenic_variant	MODIFIER	-	5.66141	1.59715	2.58133	193.893	8.21035	-0.0774578	-0.0885109	-0.0925997	-0.0904996	-0.105853	0.707131	0.870067	0.696934	0.869779	0.808759	208.8	-0.090487	0.002929	X30150	TRUE	FALSE
10:100152307:T:C	FALSE	10	100152307	C	T	-0.0643	0.0021	-----	208.223	0	2.244	4	0.6909	0	99005038	101442738	2437700	314_12	71581	chr10_100152307_T_C	missense_variant	MODERATE	ERLIN1	1.14556	3.27729	0.321626	201.52	4.49759	-0.0596771	-0.0965873	-0.0420297	-0.0639812	-0.0807411	0.0651692	0.345081	0.0601159	0.498472	0.169246	208.148	-0.064313	0.002085	alt	FALSE	FALSE
19:4502189:T:C	FALSE	19	4502189	C	T	0.0608	0.002	+++++	207.943	81.1	21.183	4	0.0002913	0	2659191	6234638	3575447	272_2	55274.5	chr19_4502189_T_C	3_prime_UTR_variant	MODIFIER	PLIN4	0.0397989	1.68701	0.0716817	207.9	4.19086	0.00158008	0.0626077	0.00555498	0.0622597	0.0583532	0.40827	0.545117	0.334354	0.573406	0.400283	2.29317	0.040462	0.01444	X30040	FALSE	FALSE
9:5073770:G:T	FALSE	9	5073770	T	G	1.4979	0.0486	???+?	207.724	0	0	0	1	0	4244743	5573770	1329027	315_3	164514	chr9_5073770_G_T	missense_variant	MODERATE	JAK2				207.724					1.49787					0.000398104		207.649	1.49787	0.048615	X30070	FALSE	FALSE
2:27508073:T:C	FALSE	2	27508073	C	T	0.0641	0.0021	+++++	207.318	0	1.657	4	0.7985	0	23723683	28876882	5153199	316_4	1.20779e+06	chr2_27508073_T_C	missense_variant	MODERATE	GCKR	1.5478	1.88332	0.84285	200.305	5.29543	0.0485685	0.0659063	0.0425687	0.0641251	0.077389	0.866745	0.475947	0.515996	0.605468	0.752084	207.243	0.064088	0.002082	igf1	FALSE	FALSE
12:4275678:T:G	FALSE	12	4275678	G	T	0.1934	0.0063	++?+-	207.208	0	2.73	3	0.4351	0	2364381	5074224	2709843	258_2	556376	chr12_4275678_T_G	intron_variant	MODIFIER	CCND2	0.168601	0.622617		207.459	0.0431929	0.0569491	0.140349		0.194076	-0.0205559	0.00269497	0.0112123		0.0220803	0.00159778	207.133	0.193355	0.006283	X50	FALSE	FALSE
X:40988573:C:T	FALSE	X	40988573	T	C	-0.065	0.0021	-----	207.136	71.9	14.212	4	0.006647	0	40338486	41806058	1467572	317_3	83699	chrX_40988573_C_T	intergenic_variant	MODIFIER	-	1.20258	4.04727	1.10677	204.06	1.95668	-0.0256319	-0.109893	-0.162786	-0.0660209	-0.0412562	0.27714	0.20508	0.0163855	0.200185	0.156072	4.80805	-0.057838	0.013378	X30280	TRUE	FALSE
4:76472865:T:C	FALSE	4	76472865	C	T	0.0634	0.0021	+++++	207.003	58.4	9.625	4	0.04724	0	75453563	77290131	1836568	318_16	101018	chr4_76472865_T_C	intron_variant	MODIFIER	SHROOM3	0.7888	1.0782	0.0974938	207.683	0.652326	0.0334388	0.0480591	0.0087371	0.064409	0.0223999	0.107356	0.417736	0.226219	0.455737	0.187914	3.06217	0.042436	0.012735	cre	FALSE	FALSE
6:19839184:C:T	FALSE	6	19839184	T	C	0.1287	0.0042	++?++	206.662	19.3	3.717	3	0.2937	0	17989737	21362380	3372643	296_5	163126	chr6_19839184_C_T	intron_variant	MODIFIER	ID4	1.50071	2.54208		203.324	1.7339	0.193271	0.289523		0.128077	0.17884	0.00626994	0.0175193		0.0515931	0.00836174	7.882	0.149032	0.026197	X50	FALSE	FALSE
19:17236045:G:C	FALSE	19	17236045	C	G	0.1495	0.0049	++?++	206.086	0	1.296	3	0.7302	0	16486928	20061508	3574580	319_7	1038173	chr19_17236045_G_C	missense_variant	MODERATE	NR2F6	0.855812	3.03094		202.083	1.98172	0.149666	0.193252		0.149647	0.112046	0.00598879	0.0605809		0.0498706	0.0300427	206.011	0.149484	0.004871	shbg	FALSE	FALSE
3:142576526:C:A	FALSE	3	142576526	A	C	-0.0625	0.002	-----	205.873	0	2.679	4	0.613	0	140814639	143573973	2759334	320_13	382220	chr3_142576526_C_A	intron_variant	MODIFIER	ATR	3.44888	0.722568	2.8522	198.272	3.50021	-0.0713303	-0.0357011	-0.0925189	-0.0626144	-0.0528161	0.828288	0.558378	0.448916	0.586917	0.441068	205.798	-0.062513	0.002038	X30260	FALSE	FALSE
9:133264504:G:GAAACTGCC	FALSE	9	133264504	GAAACTGCC	G	0.0706	0.0023	+++++	205.854	46.2	7.441	4	0.1143	0	132084477	134584547	2500070	321_19	70008	chr9_133264504_G_GAAACTGCC	intron_variant	MODIFIER	ABO	1.17663	0.302009	0.713964	204.416	2.45939	0.0364252	0.019575	0.0459614	0.0717859	0.0555213	0.843053	0.718901	0.806315	0.746081	0.824611	6.66441	0.055076	0.010615	X30010	FALSE	FALSE
19:55027612:T:C	FALSE	19	55027612	C	T	0.0819	0.0027	++-++	205.502	56.5	9.201	4	0.05626	0	54436204	56094696	1658492	261_14	237838	chr19_55027612_T_C	synonymous_variant	LOW	GP6	0.195429	1.86048	0.546682	204.114	2.36726	0.0220701	0.0801304	-0.0912242	0.0830636	0.0502038	0.973602	0.783141	0.970782	0.834803	0.790719	4.09322	0.062169	0.01576	X30110	FALSE	FALSE
12:111446804:T:C	FALSE	12	111446804	C	T	-0.0627	0.002	--?--	205.295	65.7	8.752	3	0.03277	0	109291629	113335872	4044243	322_22	133054	chr12_111446804_T_C	missense_variant	MODERATE	SH2B3	0.398971	3.71758		203.999	0.11857	-0.0297352	-0.104794		-0.0630171	-0.00713332	0.949563	0.347196		0.517604	0.892286	2.59887	-0.052999	0.017536	X30000	FALSE	FALSE
15:64890024:T:A	FALSE	15	64890024	A	T	-0.0823	0.0027	-----	204.87	0	0.994	4	0.9107	0	62481766	66959617	4477851	323_5	169332	chr15_64890024_T_A	intron_variant	MODIFIER	AC069368.1	3.73214	2.14182	1.45508	196.241	3.97896	-0.0733174	-0.0822607	-0.0672385	-0.0828873	-0.0694374	0.168392	0.24638	0.73327	0.158257	0.199652	204.794	-0.082288	0.002689	X30110	FALSE	FALSE
6:26092913:G:A	FALSE	6	26092913	A	G	0.1176	0.0038	-+?+-	204.604	80.3	15.262	3	0.001606	1	24084260	38068012	13983752	76_6	4983223	chr6_26092913_G_A	missense_variant	MODERATE	HFE	1.38564	1.11481		206.172	0.412039	-0.174414	0.217842		0.118275	-0.122189	0.00780419	0.0121304		0.0777378	0.00268126	0.071648	0.017449	0.090991	X30270	FALSE	FALSE
12:111446804:T:C	FALSE	12	111446804	C	T	-0.0627	0.0021	--?-+	204.365	70.9	10.302	3	0.01617	0	109184769	113327443	4142674	324_19	190698	chr12_111446804_T_C	missense_variant	MODERATE	SH2B3	1.66975	3.74687		202.402	0.0226607	-0.0865183	-0.105789		-0.0629223	0.0014885	0.949563	0.347196		0.517604	0.892286	2.69418	-0.059797	0.019363	X30020	FALSE	FALSE
3:124626036:G:A	FALSE	3	124626036	A	G	0.0637	0.0021	+++++	204.321	71.9	14.24	4	0.006567	0	120898920	125625120	4726200	11_14	1364016	chr3_124626036_G_A	intron_variant	MODIFIER	KALRN	0.522733	0.38972	0.166809	202.598	5.1656	0.015597	0.0265447	0.0136607	0.0648874	0.0687082	0.59426	0.211103	0.228322	0.290423	0.310848	3.30187	0.044949	0.012905	X30100	FALSE	FALSE
12:120984662:A:T	FALSE	12	120984662	T	A	-0.0614	0.002	-----	204	60.6	10.164	4	0.03776	0	119622124	122008390	2386266	325_18	169405	chr12_120984662_A_T				0.664042	1.93352	2.19574	200.442	3.08575	-0.0182898	-0.0659781	-0.0837014	-0.062357	-0.0477635	0.56196	0.509612	0.656129	0.620941	0.471526	6.57733	-0.052083	0.010112	alp	FALSE	FALSE
15:58391167:A:G	FALSE	15	58391167	G	A	-0.0622	0.002	-----	203.959	17.4	4.842	4	0.3039	0	56019913	59063549	3043636	326_2	849436	chr15_58391167_A_G	intron_variant	MODIFIER	ALDH1A2	2.9852	1.58414	2.11183	198.737	1.85745	-0.0476785	-0.0619867	-0.0775889	-0.0630066	-0.0355194	0.456466	0.626838	0.543195	0.613632	0.4734	27.1637	-0.058474	0.005338	chol	FALSE	FALSE
19:1855584:C:T	FALSE	19	1855584	T	C	-0.177	0.0058	+-?--	203.775	71.6	10.572	3	0.01428	0	0	2492519	2492519	272_1	609324	chr19_1855584_C_T	intron_variant	MODIFIER	KLF16	1.04392	3.03479		202.284	1.23341	0.200667	-0.21438		-0.177674	-0.155671	0.00362319	0.0438173		0.0300715	0.00734414	1.61137	-0.127874	0.056832	X30040	FALSE	FALSE
7:151716108:T:C	FALSE	7	151716108	C	T	-0.0692	0.0023	--?--	203.441	0	1.307	3	0.7274	0	150300408	152307014	2006606	327_14	412397	chr7_151716108_T_C	intron_variant	MODIFIER	PRKAG2	1.38828	1.47001		200.819	1.51733	-0.0500495	-0.0571855		-0.0696279	-0.0526649	0.102369	0.402339		0.283001	0.0965619	203.367	-0.069223	0.00227	X30030	FALSE	FALSE
3:196105276:T:C	FALSE	3	196105276	C	T	0.064	0.0021	++-++	203.218	73.7	15.22	4	0.004267	0	195008656	197293007	2284351	265_24	45555.5	chr3_196105276_T_C	intergenic_variant	MODIFIER	-	1.96731	3.08891	0.00483784	202.339	0.672636	0.0536426	0.0903817	-0.000446643	0.0652104	0.0183019	0.871176	0.608058	0.750236	0.683336	0.62447	3.1782	0.047883	0.014059	X30040	FALSE	FALSE
19:49525049:CCTGCTG:C	FALSE	19	49525049	C	CCTGCTG	-0.0752	0.0025	-----	203.075	4.3	4.18	4	0.3822	0	48085048	50682325	2597277	328_13	141362	chr19_49525049_CCTGCTG_C	3_prime_UTR_variant	MODIFIER	FCGRT	0.67314	2.11837	0.606708	197.38	5.19218	-0.0299588	-0.0756697	-0.0467995	-0.0759062	-0.0713124	0.854719	0.386905	0.164554	0.253333	0.374924	73.9633	-0.074047	0.004048	tp	FALSE	FALSE
12:9753094:A:G	FALSE	12	9753094	G	A	0.0634	0.0021	+++++	202.963	0	1.268	4	0.8668	0	8179607	10993379	2813772	165_4	166601	chr12_9753094_A_G	3_prime_UTR_variant	MODIFIER	CD69	4.16904	0.951613	1.7985	192.408	6.37689	0.0696813	0.0427898	0.0709684	0.0631985	0.0734266	0.23598	0.472077	0.370755	0.371235	0.413336	202.887	0.063418	0.002082	X30120	FALSE	FALSE
19:16388758:C:T	FALSE	19	16388758	T	C	-0.0835	0.0027	-----	202.712	69.2	12.975	4	0.0114	0	14957312	20243487	5286175	329_7	1.21164e+06	chr19_16388758_C_T	intron_variant	MODIFIER	EPS15L1	1.99952	1.11167	2.63365	199.921	2.03674	-0.0372959	-0.0696335	-0.095433	-0.0857431	-0.0545989	0.598431	0.873045	0.682547	0.840358	0.864679	6.03241	-0.067349	0.013717	X30180	FALSE	FALSE
1:247875992:G:A	FALSE	1	247875992	A	G	0.0981	0.0032	+++++	202.539	0	2.489	4	0.6466	0	246891777	249019467	2127690	330_33	79630	chr1_247875992_G_A	missense_variant	MODERATE	TRIM58	3.40585	1.37325	2.26548	195.74	2.64933	0.100065	0.0840281	0.112606	0.0988535	0.0661021	0.0732529	0.117134	0.14241	0.109396	0.129594	202.465	0.098138	0.003226	X30290	FALSE	FALSE
18:46265917:CTT:C	FALSE	18	46265917	C	CTT	-0.0598	0.002	-----	202.424	10.3	4.461	4	0.3471	0	45392613	46802734	1410121	331_8	168244	chr18_46265917_CTT_C	3_prime_UTR_variant	MODIFIER	C18orf25	1.10711	1.62868	0.889016	199.372	2.32073	-0.0326789	-0.0594667	-0.0876973	-0.0604453	-0.0398764	0.185933	0.541404	0.0600848	0.553294	0.555054	31.9129	-0.056796	0.004771	X30050	FALSE	FALSE
16:53772541:A:G	FALSE	16	53772541	G	A	0.0619	0.002	+++++	202.297	0	1.52	4	0.8232	0	52867820	54776769	1908949	332_6	49753.5	chr16_53772541_A_G	intron_variant	MODIFIER	FTO	2.52237	0.82412	0.858583	196.36	4.14191	0.0818734	0.0371088	0.0580762	0.0619875	0.0583183	0.0835805	0.502454	0.147234	0.404293	0.336854	202.223	0.06186	0.002035	X49	FALSE	FALSE
9:133266456:T:C	FALSE	9	133266456	C	T	-0.0784	0.0026	-----	201.818	0	3.719	4	0.4454	0	132663943	134019040	1355097	333_14	75035.5	chr9_133266456_T_C	intron_variant	MODIFIER	ABO	2.87245	1.60252	1.2304	197.731	1.25032	-0.0782559	-0.0730521	-0.069467	-0.0791204	-0.03944	0.902194	0.795515	0.806226	0.815542	0.854746	201.745	-0.078405	0.002582	chol	FALSE	FALSE
7:2763876:C:T	FALSE	7	2763876	T	C	-0.0608	0.002	-----	201.573	51.3	8.207	4	0.08427	0	42412	3399706	3357294	310_1	1042817	chr7_2763876_C_T	intron_variant	MODIFIER	GNA12	0.49579	1.87627	0.316367	201.476	0.512164	-0.0260655	-0.0724347	-0.0230897	-0.0615399	-0.019265	0.0826092	0.253679	0.221866	0.29397	0.154612	3.73841	-0.045064	0.012036	X50	FALSE	FALSE
10:24569461:A:G	FALSE	10	24569461	G	A	0.0703	0.0023	+++++	201.105	15.7	4.744	4	0.3146	0	24000184	25585790	1585606	334_3	223526	chr10_24569461_A_G	intergenic_variant	MODIFIER	-	1.70391	1.77121	1.27072	197.524	1.93193	0.0501488	0.070457	0.0983032	0.0711281	0.0404976	0.13354	0.28834	0.0782281	0.248388	0.274127	24.0743	0.06579	0.006394	X30070	FALSE	FALSE
1:230158968:C:A	FALSE	1	230158968	A	C	0.0648	0.0021	+++++	200.951	0	1.865	4	0.7605	0	229348044	231234858	1886814	335_28	132483	chr1_230158968_C_A	intron_variant	MODIFIER	GALNT2	1.00745	0.592284	0.786459	195.95	4.86282	0.0462531	0.0326449	0.0508654	0.0651349	0.0656116	0.101767	0.611977	0.219229	0.606587	0.448946	200.878	0.064805	0.002139	hdl	FALSE	FALSE
2:21008652:G:A	FALSE	2	21008652	A	G	-0.0755	0.0025	-----	200.788	44.1	7.151	4	0.1281	0	19574184	23242062	3667878	85_2	399471	chr2_21008652_G_A	missense_variant	MODERATE	APOB	3.81251	2.34015	0.0511275	188.315	10.0716	-0.0790292	-0.0960186	-0.00444595	-0.0752195	-0.0949112	0.139988	0.196152	0.705698	0.20467	0.503591	14.7836	-0.076325	0.009575	trig	FALSE	FALSE
17:40017649:C:T	FALSE	17	40017649	T	C	-0.0619	0.002	-----	200.228	29.2	5.646	4	0.2272	0	38684083	41022189	2338106	336_8	164513	chr17_40017649_C_T	3_prime_UTR_variant	MODIFIER	CSF3	1.53473	1.98118	0.24605	195.994	3.6177	-0.0346868	-0.0720501	-0.0165823	-0.062622	-0.0592059	0.306024	0.337491	0.445283	0.388353	0.272827	14.2797	-0.05588	0.00714	X30190	FALSE	FALSE
17:83132375:TC:T	FALSE	17	83132375	T	TC	-0.0599	0.002	-----	199.215	58	9.522	4	0.04931	0	82230371	83706566	1476195	337_20	163906	chr17_83132375_TC_T	upstream_gene_variant	MODIFIER	AC139099.2	1.1325	0.892258	1.25958	198.426	1.331	-0.028659	-0.0397932	-0.0564345	-0.0611382	-0.028593	0.290388	0.56143	0.614387	0.510368	0.445336	5.18318	-0.044994	0.009975	X30130	FALSE	FALSE
18:58419588:C:T	FALSE	18	58419588	T	C	-0.0736	0.0024	-----	198.126	40.3	6.701	4	0.1526	0	56955493	59113744	2158251	338_6	384970	chr18_58419588_C_T	downstream_gene_variant	MODIFIER	AC105105.2	0.686171	2.59306	0.361143	194.292	3.51254	-0.0278099	-0.0821686	-0.029611	-0.0746933	-0.0594854	0.880983	0.69325	0.851377	0.796511	0.764625	10.3136	-0.063224	0.009608	ggt	FALSE	FALSE
2:46133768:G:C	FALSE	2	46133768	C	G	-0.0632	0.0021	-----	197.135	32.1	5.891	4	0.2074	0	45152983	47326942	2173959	339_7	106194	chr2_46133768_G_C	intron_variant	MODIFIER	PRKCE	1.5862	2.83814	1.03009	191.976	3.20624	-0.0325795	-0.0876341	-0.0701235	-0.0639493	-0.0517503	0.469117	0.35091	0.13148	0.3359	0.325318	14.7513	-0.058075	0.007294	X30010	FALSE	FALSE
3:142558733:A:T	FALSE	3	142558733	T	A	-0.061	0.002	-----	196.971	6.1	4.26	4	0.3719	0	140814639	143670816	2856177	340_18	316006	chr3_142558733_A_T	synonymous_variant	LOW	ATR	1.56862	0.352378	2.78847	190.525	4.77188	-0.0428838	-0.0204918	-0.0907389	-0.061265	-0.0629436	0.81536	0.558378	0.449157	0.586978	0.441347	53.215	-0.060343	0.0039	X30270	FALSE	FALSE
16:182397:AGAGT:A	FALSE	16	182397	A	AGAGT	0.8538	0.0285	???+?	196.863	0	0	0	1	0	0	2675672	2675672	341_1	1155439	chr16_182397_AGAGT_A	downstream_gene_variant	MODIFIER	HBQ1				196.864					0.853788					0.00128478		196.79	0.853788	0.02847	X30010	FALSE	FALSE
7:33041902:A:G	FALSE	7	33041902	G	A	0.0654	0.0022	++-++	196.46	33.7	6.037	4	0.1964	0	31919750	34013228	2093478	342_6	75413	chr7_33041902_A_G	intron_variant	MODIFIER	NT5C3A	2.91925	1.02709	0.161706	192.852	2.61368	0.0477689	0.0506132	-0.019206	0.0664223	0.0488458	0.439211	0.25362	0.0921301	0.298353	0.269068	12.3396	0.056781	0.00784	X30070	FALSE	FALSE
15:60591082:C:A	FALSE	15	60591082	A	C	0.0606	0.002	+++++	196.15	43.9	7.134	4	0.129	0	59817094	61243552	1426458	343_9	60759	chr15_60591082_C_A	intron_variant	MODIFIER	RORA	1.1987	0.443712	1.81813	189.004	7.32561	0.0318836	0.0232004	0.0974246	0.0608461	0.0766114	0.775333	0.596342	0.875544	0.614073	0.601435	10.4604	0.057379	0.008654	ggt	FALSE	FALSE
2:111429464:A:G	FALSE	2	111429464	G	A	-0.0668	0.0022	-----	196.094	30.8	5.783	4	0.2159	0	108998814	112301689	3302875	344_17	779212	chr2_111429464_A_G	non_coding_transcript_exon_variant	MODIFIER	MIR4435-2HG	1.32193	0.403139	0.47903	195.06	1.58533	-0.0347009	-0.0255476	-0.0521167	-0.0677385	-0.0536695	0.241661	0.748236	0.932139	0.737178	0.903221	8.82382	-0.055899	0.009241	X30040	FALSE	FALSE
6:135100038:C:T	FALSE	6	135100038	T	C	0.0691	0.0023	+++++	195.996	57	9.301	4	0.054	0	134166519	137367777	3201258	75_23	667110	chr6_135100038_C_T	intron_variant	MODIFIER	HBS1L	3.29947	0.39567	4.30043	191.309	0.688074	0.0755087	0.0274204	0.140909	0.069397	0.0283827	0.139605	0.228772	0.237108	0.261948	0.119037	5.95737	0.06566	0.013467	X30260	FALSE	FALSE
12:48105348:G:T	FALSE	12	48105348	T	G	0.0617	0.0021	+++++	194.618	59.1	9.773	4	0.04442	0	47319154	51641687	4322533	345_9	1.37507e+06	chr12_48105348_G_T	5_prime_UTR_variant	MODIFIER	PFKM	0.640068	0.377941	0.694666	193.812	2.7471	0.0201755	0.0224626	0.105392	0.0628568	0.0463416	0.631346	0.597672	0.966852	0.51576	0.569464	4.24541	0.04562	0.011326	hba1c	FALSE	FALSE
16:182397:AGAGT:A	FALSE	16	182397	A	AGAGT	-0.8785	0.0295	???-?	194.395	0	0	0	1	0	0	1505407	1505407	346_1	570306	chr16_182397_AGAGT_A	downstream_gene_variant	MODIFIER	HBQ1				194.394					-0.878547					0.0012848		194.321	-0.878547	0.029482	X30060	FALSE	FALSE
1:247875992:G:A	FALSE	1	247875992	A	G	0.096	0.0032	+++++	193.585	0	1.759	4	0.78	0	246876916	249294216	2417300	347_30	209574	chr1_247875992_G_A	missense_variant	MODERATE	TRIM58	3.4961	1.56022	2.13507	186.334	2.83213	0.101243	0.0908457	0.107503	0.0964996	0.0686605	0.0732529	0.117134	0.14241	0.109396	0.129594	193.513	0.095977	0.003228	X30300	FALSE	FALSE
19:53824059:C:A	FALSE	19	53824059	A	C	-0.0722	0.0024	-----	192.947	0	3.508	4	0.4767	0	52354791	55686815	3332024	348_16	196744	chr19_53824059_C_A	missense_variant	MODERATE	NLRP12	3.57746	0.420924	0.879066	187.887	2.91044	-0.0550279	-0.0366337	-0.0554993	-0.0732524	-0.0545032	0.369432	0.117275	0.183962	0.210817	0.235747	192.875	-0.072187	0.002432	X30190	FALSE	FALSE
17:7176936:CCCCCAGCCCCAG:C	FALSE	17	7176936	C	CCCCCAGCCCCAG	-0.3397	0.0115	???-?	192.328	0	0	0	1	0	6436552	8897849	2461297	349_3	490264	chr17_7176936_CCCCCAGCCCCAG_C	intron_variant	MODIFIER	ASGR1				192.329					-0.339722					0.00787403		192.254	-0.339722	0.011462	chol	FALSE	FALSE
20:57415349:T:C	FALSE	20	57415349	C	T	0.0575	0.0019	+++++	190.506	42.8	6.99	4	0.1364	0	55874016	58071370	2197354	350_13	442656	chr20_57415349_T_C	regulatory_region_variant	MODIFIER	-	0.490041	1.21462	1.09214	187.652	3.40963	0.016144	0.0490755	0.0468885	0.0583035	0.0514704	0.750518	0.490717	0.478087	0.486302	0.385703	8.42701	0.04832	0.00819	X30050	FALSE	FALSE
14:65020976:T:C	FALSE	14	65020976	C	T	0.0577	0.002	+++++	188.143	69.3	13.013	4	0.01121	0	63258738	66415453	3156715	351_7	183880	chr14_65020976_T_C	intron_variant	MODIFIER	FNTB	0.405284	1.73657	0.0397243	188.863	1.18451	0.0152186	0.0703385	0.0035569	0.0589579	0.0277204	0.196687	0.265689	0.232328	0.448026	0.334294	2.55363	0.038215	0.012778	X30050	FALSE	FALSE
5:177082192:C:T	FALSE	5	177082192	T	C	0.0571	0.0019	++-++	188.038	15.4	4.726	4	0.3166	0	175500946	181733259	6232313	352_41	1.53491e+06	chr5_177082192_C_T	upstream_gene_variant	MODIFIER	FGFR4	2.37842	1.386	0.049828	185.051	1.86203	0.0547138	0.0569626	-0.00454996	0.0576349	0.0393849	0.834727	0.708655	0.781793	0.681183	0.751704	19.4694	0.053485	0.005806	X50	FALSE	FALSE
10:69334748:T:C	FALSE	10	69334748	C	T	0.0966	0.0033	-+?++	188.025	0	2.82	3	0.4202	0	68080782	69992998	1912216	181_7	297858	chr10_69334748_T_C	intron_variant	MODIFIER	HK1	0.064645	1.79516		186.418	1.44093	-0.0129321	0.136747		0.0967656	0.0819232	0.0102873	0.058188		0.109073	0.0363088	187.953	0.096579	0.003296	X30250	FALSE	FALSE
12:2799164:C:A	FALSE	12	2799164	A	C	0.1866	0.0064	++?++	187.719	0	1.39	3	0.7079	0	2093533	3543320	1449787	353_1	19262.5	chr12_2799164_C_A	missense_variant	MODERATE	FKBP4	0.539207	1.54049		185.202	2.10555	0.127566	0.238054		0.186257	0.292155	0.00432481	0.0179965		0.0311158	0.00481238	187.646	0.186626	0.006374	tes	FALSE	FALSE
15:63049797:T:C	FALSE	15	63049797	C	T	-0.0598	0.002	-----	187.475	31.1	5.806	4	0.2141	0	62391062	67289464	4898402	354_8	1790466	chr15_63049797_T_C	intron_variant	MODIFIER	TPM1	6.78912	0.138724	0.996219	179.67	3.14834	-0.0784056	-0.0095797	-0.0458139	-0.0600236	-0.0483811	0.403727	0.65039	0.386664	0.70082	0.472038	16.2427	-0.057315	0.006842	X30100	FALSE	FALSE
19:49525049:CCTGCTG:C	FALSE	19	49525049	C	CCTGCTG	-0.0726	0.0025	--+--	187.38	78.6	18.652	4	0.0009198	0	48533309	50430632	1897323	355_8	43078.5	chr19_49525049_CCTGCTG_C	3_prime_UTR_variant	MODIFIER	FCGRT	1.1741	1.95226	1.16694	187.028	2.12391	-0.0436335	-0.0713205	0.0761313	-0.074377	-0.0415718	0.854818	0.386839	0.164463	0.253359	0.374743	1.99042	-0.043966	0.017115	alb	FALSE	FALSE
18:46262069:G:A	FALSE	18	46262069	A	G	-0.065	0.0022	-----	187.367	66.8	12.054	4	0.01695	0	45395302	46836389	1441087	356_9	146224	chr18_46262069_G_A	intron_variant	MODIFIER	C18orf25	0.629483	3.81751	1.18269	182.296	4.25172	-0.0187612	-0.117335	-0.0500837	-0.0659644	-0.0593941	0.31447	0.757334	0.442978	0.745897	0.636438	6.232	-0.057716	0.011545	X30040	FALSE	FALSE
12:4275678:T:G	FALSE	12	4275678	G	T	-0.2088	0.0071	--?--	187.275	0	2.85	3	0.4154	0	3523507	4941482	1417975	345_1	43183.5	chr12_4275678_T_G	intron_variant	MODIFIER	CCND2	0.0696786	2.29869		185.664	0.902763	-0.0309912	-0.368979		-0.208575	-0.299672	0.00242442	0.0102605		0.0221448	0.00141044	187.202	-0.20884	0.007141	hba1c	FALSE	FALSE
10:69334748:T:C	FALSE	10	69334748	C	T	0.0873	0.003	++?++	187.039	0	1.829	3	0.6085	0	68192503	70042975	1850472	357_5	217009	chr10_69334748_T_C	intron_variant	MODIFIER	HK1	0.281937	2.15539		183.908	2.45998	0.0440077	0.144567		0.087032	0.106779	0.0102149	0.0586233		0.109119	0.0356075	186.966	0.087261	0.002986	tbil	FALSE	FALSE
11:61820833:A:G	FALSE	11	61820833	G	A	-0.0641	0.0022	-----	185.979	0	3.031	4	0.5526	0	61132493	63151449	2018956	170_9	321138	chr11_61820833_A_G	intron_variant	MODIFIER	FADS2	3.40987	0.892486	1.97276	180.888	1.59944	-0.0975132	-0.046718	-0.0840403	-0.0641358	-0.0452829	0.0906625	0.287326	0.631537	0.349316	0.165395	185.904	-0.064126	0.0022	hdl	FALSE	FALSE
7:28684757:G:T	FALSE	7	28684757	T	G	0.0647	0.0022	+++++	185.907	0	2.071	4	0.7227	0	26561831	29353041	2791210	358_6	727321	chr7_28684757_G_T	intron_variant	MODIFIER	CREB5	5.03905	1.65317	0.0985953	177.79	3.83818	0.0607845	0.0623483	0.0102446	0.0650671	0.0600863	0.581699	0.394639	0.15967	0.290792	0.30024	185.836	0.064668	0.002219	X30140	FALSE	FALSE
19:1855584:C:T	FALSE	19	1855584	T	C	-0.173	0.0059	+-?--	185.726	45.5	5.508	3	0.1382	0	282441	2548282	2265841	359_1	440222	chr19_1855584_C_T	intron_variant	MODIFIER	KLF16	0.174781	4.21428		181.821	2.14091	0.0534978	-0.26127		-0.172501	-0.224871	0.00360648	0.0437832		0.0300601	0.00737348	5.33511	-0.181182	0.039522	X30270	FALSE	FALSE
9:4853751:A:G	FALSE	9	4853751	G	A	-0.0718	0.0025	+----	185.21	69.3	13.033	4	0.01112	0	4144685	5787715	1643030	360_1	112449	chr9_4853751_A_G	intron_variant	MODIFIER	RCL1	0.0475689	1.19471	0.573836	184.376	3.31591	0.0029787	-0.0624004	-0.0325303	-0.0731404	-0.0644188	0.118363	0.186694	0.569398	0.207911	0.191487	3.08323	-0.049866	0.014905	X30270	FALSE	FALSE
17:58281068:C:T	FALSE	17	58281068	T	C	-0.1257	0.0043	--?--	184.635	32.5	4.442	3	0.2175	0	57393349	61687097	4293748	336_11	1259155	chr17_58281068_C_T	upstream_gene_variant	MODIFIER	MPO	0.0697241	0.238728		185.402	0.345786	-0.0176932	-0.0323943		-0.126617	-0.0643658	0.00605816	0.0543559		0.0580902	0.00715378	2.88212	-0.094167	0.029292	X30190	FALSE	FALSE
1:10211630:C:G	FALSE	1	10211630	G	C	0.0848	0.0029	++?++	183.517	30.5	4.315	3	0.2294	0	7150564	11216558	4065994	59_3	1028069	chr1_10211630_C_G	5_prime_UTR_variant	MODIFIER	KIF1B	4.315	1.83522		176.862	3.37948	0.0605052	0.0803284		0.0864124	0.0637745	0.41868	0.198292		0.114332	0.192036	24.4242	0.078118	0.007535	X30100	FALSE	FALSE
9:324927:C:T	FALSE	9	324927	T	C	-0.0574	0.002	-----	183.228	72.6	14.599	4	0.005609	0	0	1292537	1292537	116_1	321342	chr9_324927_C_T	intron_variant	MODIFIER	DOCK8	0.543275	5.92976	2.25694	175.65	4.42796	-0.0168253	-0.124598	-0.0854481	-0.0573865	-0.0659699	0.693064	0.550501	0.708765	0.661033	0.729409	6.01724	-0.063104	0.012871	X30100	FALSE	FALSE
9:133266456:T:C	FALSE	9	133266456	C	T	0.0759	0.0026	+++++	182.996	7.7	4.332	4	0.363	0	132493199	134458013	1964814	361_16	209150	chr9_133266456_T_C	intron_variant	MODIFIER	ABO	1.4598	0.295986	1.69037	179.695	2.62689	0.0520413	0.0216356	0.0845402	0.0767761	0.0622211	0.902749	0.795767	0.807022	0.815768	0.854205	39.0829	0.073205	0.005541	X30030	FALSE	FALSE
12:111535554:A:G	FALSE	12	111535554	G	A	-0.0594	0.0021	--?--	182.971	0	1.087	3	0.7801	0	109404616	113329442	3924826	362_16	168525	chr12_111535554_A_G	intron_variant	MODIFIER	ATXN2	0.730257	0.714205		181.691	1.21757	-0.0504204	-0.037104		-0.0596167	-0.0442896	0.949746	0.347043		0.516738	0.892526	182.897	-0.059357	0.002054	X30250	FALSE	FALSE
19:8364439:G:A	FALSE	19	8364439	A	G	0.2216	0.0077	++?+?	182.947	0	1.007	2	0.6045	0	6693967	9219283	2525316	363_2	407814	chr19_8364439_G_A	missense_variant	MODERATE	ANGPTL4	0.899418	0.54564		182.408		0.265599	0.116265		0.222012		0.00195584	0.0168171		0.0194274		182.873	0.221571	0.007666	hdl	FALSE	FALSE
2:111429464:A:G	FALSE	2	111429464	G	A	-0.0645	0.0022	-+---	182.857	53	8.512	4	0.07452	0	110107213	113649292	3542079	364_14	448788	chr2_111429464_A_G	non_coding_transcript_exon_variant	MODIFIER	MIR4435-2HG	1.63232	0.0737396	0.378876	182.558	1.35585	-0.0394824	0.00584226	-0.0431739	-0.0655256	-0.0482831	0.241661	0.748236	0.932139	0.737177	0.903221	3.77074	-0.046623	0.012391	X30050	FALSE	FALSE
7:151716108:T:C	FALSE	7	151716108	C	T	-0.0654	0.0023	--?--	182.738	0	2.103	3	0.5513	0	150300408	152268471	1968063	365_17	431668	chr7_151716108_T_C	intron_variant	MODIFIER	PRKAG2	1.4563	0.806323		181.029	1.21288	-0.0514167	-0.0380067		-0.0658525	-0.045286	0.102369	0.402339		0.283001	0.0965619	182.665	-0.06535	0.002262	X30020	FALSE	FALSE
6:32236494:CAAA:C	TRUE	6	32236494	C	CAAA	-0.0692	0.0024	-----	182.564	55.3	8.951	4	0.06233	1	24682697	34000000	9317303	366_6	2.89515e+06	chr6_32236494_CAAA_C	intergenic_variant	MODIFIER	-	0.755462	1.57671	0.113921	182.444	0.986642	-0.0292871	-0.0727851	-0.0135638	-0.0704971	-0.0315046	0.142641	0.227814	0.11455	0.271063	0.186289	3.98234	-0.050546	0.013017	nap	TRUE	TRUE
19:44908684:T:C	FALSE	19	44908684	C	T	-0.0829	0.0029	-----	182.465	43.7	7.107	4	0.1304	0	43118144	46470378	3352234	363_9	114423	chr19_44908684_T_C	missense_variant	MODERATE	APOE	3.54101	3.60998	1.36568	171.839	6.30724	-0.0656325	-0.158406	-0.103594	-0.0823563	-0.125829	0.230915	0.121001	0.094823	0.154559	0.0997456	13.4969	-0.091494	0.012045	hdl	FALSE	FALSE
7:100476397:G:A	FALSE	7	100476397	A	G	-0.0722	0.0025	-----	182.316	0	3.289	4	0.5106	0	97724752	104968441	7243689	81_14	870200	chr7_100476397_G_A	intron_variant	MODIFIER	TSC22D4	1.6263	2.04433	0.196868	179.195	1.71773	-0.0446736	-0.0843499	-0.03757	-0.0729063	-0.0510948	0.165689	0.215373	0.0322809	0.195518	0.122946	182.244	-0.072199	0.002502	X30110	FALSE	FALSE
6:142395149:G:T	FALSE	6	142395149	T	G	-0.0579	0.002	-----	181.893	0	2.931	4	0.5694	0	138375019	143898141	5523122	296_30	1258569	chr6_142395149_G_T	intron_variant	MODIFIER	ADGRG6	3.14279	0.581102	1.32163	177.523	1.94522	-0.0532358	-0.0314434	-0.0558547	-0.0585134	-0.0376311	0.686778	0.290119	0.40828	0.286301	0.306828	181.819	-0.057894	0.002009	X50	FALSE	FALSE
13:46667397:T:C	FALSE	13	46667397	C	T	0.0594	0.0021	+++++	181.084	61.4	10.356	4	0.03484	0	45440621	47253084	1812463	367_5	320544	chr13_46667397_T_C	intron_variant	MODIFIER	LRCH1	0.498936	2.7108	1.20208	176.896	4.09565	0.014779	0.0896951	0.0571827	0.0601574	0.059186	0.521509	0.697364	0.672714	0.653055	0.644108	6.21098	0.052668	0.010555	X30110	FALSE	FALSE
2:8616053:C:T	FALSE	2	8616053	T	C	0.0597	0.0021	+++++	180.78	44.9	7.265	4	0.1225	0	8049601	9134580	1084979	368_1	23962.5	chr2_8616053_C_T	intron_variant	MODIFIER	AC011747.1	3.76718	0.544097	2.39039	168.281	9.87149	0.0586973	0.0307227	0.0817511	0.0590579	0.0943192	0.64284	0.325815	0.573494	0.379921	0.406379	13.8246	0.065597	0.008526	X30250	FALSE	FALSE
6:32626284:A:G	FALSE	6	32626284	G	A	0.0579	0.002	+++++	179.469	85.5	27.641	4	1.475e-05	1	24305346	34000000	9694654	369_5	3473611	chr6_32626284_A_G	upstream_gene_variant	MODIFIER	HLA-DQA1	0.104887	1.1297	0.126194	184.57	0.434718	0.00388261	0.047798	0.00954868	0.0602513	0.0132508	0.339776	0.485294	0.422877	0.505726	0.433322	1.08226	0.028427	0.016384	X30140	FALSE	FALSE
6:32666466:G:A	FALSE	6	32666466	A	G	-0.0708	0.0025	-----	179.312	79.1	19.147	4	0.0007352	1	24831227	36206424	11375197	370_4	2.14764e+06	chr6_32666466_G_A	intron_variant	MODIFIER	HLA-DQB1	0.400817	0.00738149	1.03562	182.346	0.698448	-0.0159642	-0.000793696	-0.0859248	-0.0729765	-0.023802	0.210762	0.167282	0.0892763	0.252279	0.217536	1.46237	-0.039535	0.018696	tp	FALSE	FALSE
7:151716108:T:C	FALSE	7	151716108	C	T	0.0653	0.0023	++?++	179.168	0	2.474	3	0.48	0	150300408	152274345	1973937	371_22	428732	chr7_151716108_T_C	intron_variant	MODIFIER	PRKAG2	3.07398	1.91461		172.158	4.49341	0.0789381	0.0689206		0.0647777	0.0998956	0.103678	0.400566		0.283166	0.0969095	179.097	0.065255	0.002282	cre	FALSE	FALSE
3:142564971:A:G	FALSE	3	142564971	G	A	-0.0569	0.002	-----	178.983	0	1.045	4	0.9028	0	140814639	143573973	2759334	260_16	370665	chr3_142564971_A_G	non_coding_transcript_exon_variant	MODIFIER	ATR	0.772152	0.934213	2.00202	173.706	3.81242	-0.0384236	-0.041479	-0.0695046	-0.0570959	-0.0540655	0.923453	0.558671	0.448633	0.587737	0.441356	178.913	-0.056921	0.001991	X30050	FALSE	FALSE
12:69350234:C:A	FALSE	12	69350234	A	C	0.1202	0.0042	++?++	178.708	0	2.383	3	0.4967	0	68612586	70809300	2196714	372_14	360709	chr12_69350234_C_A	missense_variant	MODERATE	LYZ	0.19346	3.57481		175.391	1.37385	0.0437944	0.185103		0.119827	0.139286	0.00623125	0.0701787		0.0611958	0.011031	178.635	0.120196	0.004208	X30130	FALSE	FALSE
12:54318524:G:A	FALSE	12	54318524	A	G	0.0567	0.002	+++++	178.234	0	1.909	4	0.7524	0	52579239	55140474	2561235	93_12	458668	chr12_54318524_G_A	intron_variant	MODIFIER	COPZ1	2.84003	1.79332	0.419923	172.758	2.89612	0.0792032	0.0644783	0.0266833	0.0566607	0.0537449	0.896193	0.516339	0.679312	0.558341	0.756555	178.162	0.056678	0.001987	X30080	FALSE	FALSE
17:44251636:A:C	FALSE	17	44251636	C	A	0.0621	0.0022	+++++	177.611	63.2	10.876	4	0.028	0	41605145	50436711	8831566	373_11	1769292	chr17_44251636_A_C	intron_variant	MODIFIER	SLC4A1	0.745486	0.977615	0.00963094	176.509	3.16202	0.0214024	0.0449256	0.000919168	0.063431	0.0537277	0.340073	0.552881	0.240482	0.700487	0.70143	4.04108	0.044639	0.0114	X30270	FALSE	FALSE
15:83903845:G:T	FALSE	15	83903845	T	G	0.0517	0.0018	+++++	177.553	0	2.053	4	0.726	0	80681923	86298236	5616313	300_8	413766	chr15_83903845_G_T	intron_variant	MODIFIER	ADAMTSL3	1.21565	0.531015	1.34514	172.969	3.85505	0.0338864	0.0267114	0.059732	0.0519947	0.0538188	0.805467	0.606868	0.713403	0.52142	0.601193	177.481	0.051742	0.001817	X50	FALSE	FALSE
20:50270731:C:T	FALSE	20	50270731	T	C	-0.073	0.0026	-----	177.336	5.9	4.252	4	0.373	0	49289494	51102908	1813414	374_10	74530	chr20_50270731_C_T	intron_variant	MODIFIER	PELATON	2.5484	3.1946	0.639086	166.817	7.50282	-0.103197	-0.112497	-0.0492361	-0.0721494	-0.094715	0.0486384	0.207744	0.137972	0.187118	0.230341	49.8727	-0.075177	0.005023	X30190	FALSE	FALSE
12:461674:G:A	FALSE	12	461674	A	G	0.0564	0.002	+++++	176.658	0	2.949	4	0.5664	0	0	1168737	1168737	325_1	122694	chr12_461674_G_A	intron_variant	MODIFIER	B4GALNT3	3.39197	2.92872	1.26121	166.605	5.66994	0.0664582	0.0982462	0.0593461	0.0558803	0.0682641	0.20105	0.727101	0.341216	0.582694	0.408454	176.585	0.056431	0.001987	alp	FALSE	FALSE
1:150611627:G:T	FALSE	1	150611627	T	G	-0.0682	0.0024	-----	175.538	35.3	6.183	4	0.1859	0	149256627	151883084	2626457	112_21	41771.5	chr1_150611627_G_T	intron_variant	MODIFIER	ENSA	0.0363568	0.163414	2.0307	174.472	1.3815	-0.00491447	-0.0156203	-0.083894	-0.0689519	-0.0390333	0.0250404	0.127141	0.278302	0.222321	0.171745	6.09268	-0.056642	0.011473	X30130	FALSE	FALSE
1:171970150:C:A	FALSE	1	171970150	A	C	-0.0698	0.0025	-----	175.495	0	2.572	4	0.6317	0	170576388	173025142	2448754	224_33	169385	chr1_171970150_C_A	5_prime_UTR_variant	MODIFIER	DNM3	4.51896	0.684839	1.6528	169.499	1.82661	-0.0800562	-0.0478768	-0.0756	-0.0701139	-0.0445403	0.823039	0.857779	0.762959	0.803898	0.813568	175.424	-0.06975	0.002464	X30080	FALSE	FALSE
22:50190508:G:A	FALSE	22	50190508	A	G	0.1077	0.0038	++?++	175.465	0	1.436	3	0.6971	0	49066104	51182988	2116884	375_8	65962	chr22_50190508_G_A	intron_variant	MODIFIER	TRABD	0.144717	0.0539882		173.761	2.59656	0.0328117	0.0172267		0.10775	0.123745	0.00672878	0.012811		0.0731275	0.030791	175.394	0.10766	0.003804	X30080	FALSE	FALSE
22:50190508:G:A	FALSE	22	50190508	A	G	0.1088	0.0038	+-?++	175.408	34.8	4.603	3	0.2033	0	49066104	51164090	2097986	376_7	75411	chr22_50190508_G_A	intron_variant	MODIFIER	TRABD	0.0612918	0.412276		174.033	2.8393	0.0150818	-0.100377		0.109019	0.130938	0.00672878	0.012811		0.0731281	0.030791	3.83716	0.098054	0.025798	X30090	FALSE	FALSE
12:111446804:T:C	FALSE	12	111446804	C	T	-0.0583	0.0021	--?-+	175.39	78.2	13.735	3	0.003288	0	109341007	113327443	3986436	377_20	112579	chr12_111446804_T_C	missense_variant	MODERATE	SH2B3	1.56128	4.33852		173.643	0.232462	-0.0832594	-0.115782		-0.0584401	0.01278	0.949563	0.347196		0.517604	0.892286	1.98957	-0.057628	0.022439	X30030	FALSE	FALSE
11:119203176:T:G	FALSE	11	119203176	G	T	0.0625	0.0022	+++++	175.102	0	3.928	4	0.4158	0	117949585	120995369	3045784	378_22	269301	chr11_119203176_T_G	upstream_gene_variant	MODIFIER	CBL	6.10095	2.4954	2.84559	161.188	6.16986	0.0861057	0.0821519	0.0911549	0.0615449	0.0718378	0.22596	0.324359	0.495523	0.271507	0.576053	175.03	0.062487	0.00221	X30090	FALSE	FALSE
5:40671087:G:A	FALSE	5	40671087	A	G	-0.1134	0.004	--?--	174.593	0	1.208	3	0.751	0	38869971	44353296	5483325	379_4	940546	chr5_40671087_G_A	intron_variant	MODIFIER	TTC33	3.77886	1.47472		169.401	1.93892	-0.0917893	-0.103788		-0.114381	-0.0924716	0.105371	0.0843396		0.0717356	0.0417219	174.521	-0.113431	0.004018	bun	FALSE	FALSE
19:35059974:C:T	FALSE	19	35059974	T	C	0.0814	0.0029	++-++	174.202	24.4	5.293	4	0.2586	0	32768667	36341720	3573053	355_5	504780	chr19_35059974_C_T	synonymous_variant	LOW	HPN	0.823362	0.62603	1.02524	171.716	2.91324	0.0808951	0.0534398	-0.252679	0.0816887	0.0792962	0.0201816	0.107626	0.0105764	0.174465	0.104926	8.0048	0.076407	0.013318	alb	FALSE	FALSE
1:91064702:C:T	FALSE	1	91064702	T	C	0.0722	0.0026	+++++	174.142	0	3.469	4	0.4825	0	90270837	93502505	3231668	380_17	821969	chr1_91064702_C_T	intergenic_variant	MODIFIER	-	4.42848	0.293915	0.343738	168.518	3.11768	0.0775233	0.0227816	0.0301602	0.0724536	0.0841132	0.189659	0.178977	0.150994	0.196734	0.0936631	174.071	0.072224	0.002562	igf1	FALSE	FALSE
11:61814184:G:A	FALSE	11	61814184	A	G	-0.0634	0.0023	+----	173.928	16.2	4.775	4	0.3112	0	61055360	62704379	1649019	381_8	65685.5	chr11_61814184_G_A	non_coding_transcript_exon_variant	MODIFIER	FADS1	0.17534	1.12689	1.09124	172.671	1.37946	0.0184056	-0.0617644	-0.0530118	-0.0639448	-0.0428003	0.0338739	0.177683	0.606032	0.280269	0.132249	12.1729	-0.057771	0.008034	X30070	FALSE	FALSE
X:79402196:T:C	FALSE	X	79402196	C	T	0.044	0.0016	+++++	173.523	2.7	4.111	4	0.3912	0	70481218	86982091	16500873	382_17	670542	chrX_79402196_T_C	intergenic_variant	MODIFIER	-	0.0187357	1.64927	0.396848	171.929	1.7255	0.00121448	0.0561705	0.0320878	0.044236	0.0360557	0.925366	0.760161	0.88678	0.635524	0.841766	49.363	0.04336	0.002912	X50	TRUE	FALSE
2:8622284:T:G	FALSE	2	8622284	G	T	0.0584	0.0021	+++++	173.431	59.1	9.774	4	0.04442	0	8049601	9133570	1083969	383_1	30698.5	chr2_8622284_T_G	intron_variant	MODIFIER	AC011747.1	2.57143	0.0578926	1.40509	163.679	9.8921	0.0499209	0.00451163	0.0590446	0.0580497	0.0941852	0.725789	0.3279	0.60506	0.382237	0.410233	7.85676	0.059254	0.010434	X30300	FALSE	FALSE
11:92975544:C:G	FALSE	11	92975544	G	C	0.0649	0.0023	+++++	172.81	0	2.39	4	0.6645	0	92006255	94741008	2734753	384_21	398088	chr11_92975544_C_G	intron_variant	MODIFIER	MTNR1B	0.424084	1.07206	0.867701	169.625	3.05275	0.0342195	0.0548621	0.043063	0.065612	0.049904	0.0499857	0.237766	0.438006	0.275248	0.387106	172.738	0.064926	0.002312	hba1c	FALSE	FALSE
16:56959412:C:A	FALSE	16	56959412	A	C	-0.0585	0.0021	-----	172.388	0	1.541	4	0.8193	0	55332988	57546692	2213704	385_5	519572	chr16_56959412_C_A	upstream_gene_variant	MODIFIER	CETP	2.37645	1.24448	1.59082	166.047	3.71765	-0.0442362	-0.0579005	-0.0920484	-0.0587075	-0.0564548	0.323585	0.257002	0.15192	0.324677	0.338731	172.318	-0.058483	0.002085	apob	FALSE	FALSE
6:32619436:T:C	FALSE	6	32619436	C	T	0.0579	0.0021	-++++	171.747	86.4	29.364	4	6.593e-06	1	24817524	36606910	11789386	386_5	1907219	chr6_32619436_T_C	regulatory_region_variant	MODIFIER	-	0.494395	2.20006	1.13604	174.806	1.24886	-0.0147583	0.0756357	0.05434	0.0598855	0.0280442	0.540099	0.645011	0.682547	0.623981	0.575907	1.57407	0.038196	0.017231	X30150	FALSE	FALSE
22:37066896:A:G	FALSE	22	37066896	G	A	0.0565	0.002	+++++	171.556	21.5	5.096	4	0.2776	0	35776460	37624185	1847725	156_5	366574	chr22_37066896_A_G	missense_variant	MODERATE	TMPRSS6	0.460863	3.34445	1.20078	167.13	2.523	0.021783	0.0939152	0.0539182	0.0568273	0.0430801	0.875665	0.533169	0.432771	0.561826	0.485253	15.603	0.054009	0.006585	X30270	FALSE	FALSE
19:19268740:C:T	FALSE	19	19268740	T	C	-0.1077	0.0039	-----	171.271	30.2	5.733	4	0.22	0	18430970	20905671	2474701	191_3	399580	chr19_19268740_C_T	missense_variant	MODERATE	TM6SF2	0.638792	2.89385	0.264113	165.038	5.61158	-0.0497904	-0.197533	-0.035719	-0.107977	-0.116933	0.0313485	0.050547	0.0632545	0.0749205	0.0958458	12.911	-0.104772	0.014121	trig	FALSE	FALSE
1:62646718:A:G	FALSE	1	62646718	G	A	0.0583	0.0021	++-++	171.22	61.9	10.489	4	0.03295	0	60704910	63714261	3009351	32_9	437132	chr1_62646718_A_G	intron_variant	MODIFIER	DOCK7	1.01794	0.22882	0.0697835	170.378	3.10349	0.0260147	0.0169862	-0.00624876	0.0595266	0.0486748	0.345376	0.769913	0.74686	0.646816	0.540814	3.64391	0.040384	0.010948	ldld	FALSE	FALSE
5:88884379:T:C	FALSE	5	88884379	C	T	-0.1192	0.0043	--?--	171.027	0	0.829	3	0.8425	0	87321779	90086851	2765072	387_10	180064	chr5_88884379_T_C	non_coding_transcript_exon_variant	MODIFIER	MEF2C	0.440809	1.17615		169.521	1.22701	-0.0824892	-0.205479		-0.119228	-0.104391	0.00678629	0.0137393		0.0590023	0.0173539	170.956	-0.119183	0.004266	X30110	FALSE	FALSE
4:38661274:G:A	FALSE	4	38661274	A	G	0.0687	0.0025	+++++	170.963	0	1.424	4	0.84	0	37423678	39577725	2154047	388_4	160572	chr4_38661274_G_A	intron_variant	MODIFIER	KLF3-AS1	2.56883	0.718449	0.679761	167.855	1.19395	0.055608	0.0536004	0.0908917	0.0691759	0.0477616	0.196804	0.121929	0.0415094	0.214216	0.087429	170.892	0.068711	0.00246	X30210	FALSE	FALSE
2:27508073:T:C	FALSE	2	27508073	C	T	-0.0577	0.0021	-----	170.772	0	0.753	4	0.9446	0	25210743	28870579	3659836	389_5	467412	chr2_27508073_T_C	missense_variant	MODERATE	GCKR	1.46687	1.20213	1.88389	164.473	4.1104	-0.0472831	-0.0502204	-0.0697282	-0.0576327	-0.0665144	0.866998	0.476208	0.515466	0.605442	0.752404	170.701	-0.0577	0.002067	ua	FALSE	FALSE
3:24293020:T:TTTTG	FALSE	3	24293020	TTTTG	T	0.0581	0.0021	+++++	170.521	15.2	4.718	4	0.3174	0	23730389	25869532	2139143	260_3	506940	chr3_24293020_T_TTTTG	intron_variant	MODIFIER	THRB	1.13676	3.44479	0.618301	165.425	3.00163	0.0321859	0.0966217	0.0385803	0.0584287	0.0506507	0.8147	0.599517	0.791942	0.671678	0.701501	22.9878	0.056257	0.0056	X30050	FALSE	FALSE
5:52792437:G:A	FALSE	5	52792437	A	G	0.1434	0.0051	+++++	170.344	0	3.63	4	0.4583	0	50890636	54888992	3998356	390_5	97377	chr5_52792437_G_A	intron_variant	MODIFIER	PELO	4.57893	0.113067	0.0647059	163.137	4.88206	0.215672	0.0394076	0.0335659	0.142374	0.177221	0.0211659	0.00966641	0.00554217	0.0410351	0.0331248	170.273	0.143442	0.005145	X30240	FALSE	FALSE
6:110399006:A:G	FALSE	6	110399006	G	A	-0.0552	0.002	-----	169.011	0	1.639	4	0.8017	0	108033883	111009597	2975714	391_11	877266	chr6_110399006_A_G	intron_variant	MODIFIER	DDO	1.40147	1.17606	0.737243	163.934	4.11273	-0.0358604	-0.0513367	-0.0384071	-0.0555567	-0.0572587	0.757016	0.389714	0.420358	0.447148	0.416712	168.941	-0.05523	0.001989	X30110	FALSE	FALSE
2:27508073:T:C	FALSE	2	27508073	C	T	-0.0615	0.0022	-----	168.578	29.8	5.694	4	0.2232	0	26188641	28936975	2748334	392_3	54735	chr2_27508073_T_C	missense_variant	MODERATE	GCKR	0.700554	1.30305	1.84168	160.999	7.15468	-0.0298637	-0.0551723	-0.0748023	-0.0612429	-0.0948432	0.867053	0.482575	0.512956	0.605598	0.752935	13.4664	-0.063889	0.008421	alb	FALSE	FALSE
16:20381010:G:A	FALSE	16	20381010	A	G	-0.0698	0.0025	+----	168.507	67	12.119	4	0.01649	0	19757914	21695272	1937358	393_4	345583	chr16_20381010_G_A	intron_variant	MODIFIER	PDILT	0.333816	3.94012	1.0954	163.37	4.48949	0.024822	-0.151149	-0.0702796	-0.0699651	-0.0702956	0.0506713	0.13957	0.14889	0.196919	0.218505	4.25055	-0.066164	0.016415	cys	FALSE	FALSE
19:4502189:T:C	FALSE	19	4502189	C	T	-0.0572	0.0021	-----	167.943	0	2.984	4	0.5605	0	3852840	5524088	1671248	100_3	186275	chr19_4502189_T_C	3_prime_UTR_variant	MODIFIER	PLIN4	1.52766	1.61549	1.14187	163.102	3.32345	-0.0323961	-0.0620498	-0.0550035	-0.057797	-0.0525265	0.409	0.545679	0.336627	0.573444	0.400514	167.872	-0.05722	0.002067	X30280	FALSE	FALSE
9:104899461:A:C	FALSE	9	104899461	C	A	-0.0621	0.0022	-----	167.848	72.8	14.732	4	0.005291	0	101348931	107632771	6283840	333_10	408610	chr9_104899461_A_C	intron_variant	MODIFIER	ABCA1	0.182611	1.97629	1.17014	166.04	3.49843	-0.00662013	-0.0779169	-0.0601375	-0.063487	-0.0548654	0.397117	0.25556	0.264237	0.265684	0.343709	3.91007	-0.049873	0.01298	chol	FALSE	FALSE
13:40428504:T:C	FALSE	13	40428504	C	T	-0.0579	0.0021	-----	167.686	24.3	5.287	4	0.2591	0	39817025	41655377	1838352	83_3	307697	chr13_40428504_T_C	intron_variant	MODIFIER	LINC00598	2.18541	0.140421	0.688359	162.999	4.59049	-0.0396795	-0.00949978	-0.0396349	-0.0585947	-0.0607192	0.455227	0.589166	0.703774	0.657422	0.537407	17.1061	-0.053121	0.006171	X30190	FALSE	FALSE
2:8616053:C:T	FALSE	2	8616053	T	C	0.0575	0.0021	+++++	167.488	46.6	7.495	4	0.1119	0	8049719	9134580	1084861	394_1	23903.5	chr2_8616053_C_T	intron_variant	MODIFIER	AC011747.1	2.57491	0.363252	2.15396	157.199	9.1306	0.0471644	0.0226976	0.0776632	0.0570562	0.0907267	0.64284	0.325815	0.573494	0.379921	0.406379	11.4517	0.060957	0.008758	X30240	FALSE	FALSE
3:196075972:C:CA	FALSE	3	196075972	CA	C	0.0649	0.0023	-++++	167.363	77.9	18.088	4	0.001186	0	195085459	197291922	2206463	395_23	112718	chr3_196075972_C_CA	intron_variant	MODIFIER	TFRC	0.179831	0.561914	0.854801	170.131	0.740022	-0.0104368	0.0314026	0.110219	0.0666529	0.0231449	0.102599	0.291125	0.035344	0.241039	0.218964	1.25473	0.035785	0.018696	X30070	FALSE	FALSE
3:24293020:T:TTTTG	FALSE	3	24293020	TTTTG	T	0.0575	0.0021	+++++	167.346	0.6	4.023	4	0.4028	0	23377866	25869532	2491666	265_4	330679	chr3_24293020_T_TTTTG	intron_variant	MODIFIER	THRB	0.92728	2.92893	0.991792	161.343	4.19545	0.028242	0.0888394	0.0543155	0.0576799	0.0618212	0.8147	0.599517	0.791942	0.671675	0.701501	132.199	0.057493	0.002343	X30040	FALSE	FALSE
12:120442330:C:T	FALSE	12	120442330	T	C	-0.0594	0.0022	-++--	167.34	78.6	18.693	4	0.000903	0	119189190	124424955	5235765	396_19	1.36474e+06	chr12_120442330_C_T	intron_variant	MODIFIER	AL021546.1	0.876211	0.201662	0.109123	170.536	0.632139	-0.039211	0.0152575	0.00808263	-0.0610945	-0.0190824	0.0916992	0.229909	0.49759	0.331946	0.283544	0.870444	-0.025425	0.017	X30290	FALSE	FALSE
19:53824059:C:A	FALSE	19	53824059	A	C	-0.0668	0.0024	-+---	167.096	40.1	6.678	4	0.1539	0	52354791	54378634	2023843	397_13	457346	chr19_53824059_C_A	missense_variant	MODERATE	NLRP12	3.98425	0.0231958	0.468896	163.826	1.77879	-0.0580002	0.00266107	-0.0349336	-0.0680431	-0.0404787	0.369432	0.117275	0.183962	0.210817	0.235747	9.51944	-0.056053	0.008894	X30130	FALSE	FALSE
6:31366186:T:C	FALSE	6	31366186	C	T	-0.0662	0.0024	----+	166.757	81	21.042	4	0.0003107	1	24538214	37590351	13052137	398_6	301904	chr6_31366186_T_C	upstream_gene_variant	MODIFIER	RNU6-283P	0.971922	0.0823398	0.00320331	170.545	0.488062	-0.0469574	-0.0106015	-0.000338831	-0.0677825	0.0219076	0.0668705	0.0744602	0.188208	0.226102	0.11943	0.530671	-0.02479	0.023657	X30130	FALSE	FALSE
1:159204893:T:C	FALSE	1	159204893	C	T	-0.53	0.0192	--?--	166.73	98.7	227.698	3	4.35e-49	0	158151703	162761692	4609989	399_26	1.2518e+06	chr1_159204893_T_C	5_prime_UTR_variant	MODIFIER	ACKR1	180.223	2.11917		33.0631	3.20698	-0.908168	-0.246279		-0.308766	-0.468091	0.884433	0.0219657		0.00169271	0.00327654	1.81231	-0.485952	0.200542	X30140	FALSE	FALSE
17:69085137:A:G	FALSE	17	69085137	G	A	-0.2054	0.0075	-??-?	166.55	0	0.23	1	0.6316	0	67931378	70172727	2241349	400_18	33084.5	chr17_69085137_A_G	missense_variant	MODERATE	ABCA6	0.315297			166.493		-0.121973			-0.20557		0.0019551			0.0224997		166.48	-0.205417	0.007452	alb	FALSE	FALSE
8:9326086:A:G	FALSE	8	9326086	G	A	0.0992	0.0036	+++++	166.04	33.8	6.044	4	0.1959	0	8727802	12257066	3529264	74_3	1166348	chr8_9326086_A_G	non_coding_transcript_exon_variant	MODIFIER	AC022784.1	8.93954	0.0410764	0.67748	153.936	5.80748	0.140904	0.00685891	0.114762	0.0981228	0.113274	0.876215	0.941345	0.97253	0.908576	0.884872	16.8081	0.10597	0.012424	hdl	FALSE	FALSE
10:69334748:T:C	FALSE	10	69334748	C	T	0.0905	0.0033	-+?++	165.924	14.2	3.498	3	0.3211	0	68071135	69993295	1922160	131_6	302533	chr10_69334748_T_C	intron_variant	MODIFIER	HK1	0.249087	1.29004		164.923	1.3357	-0.0426088	0.111041		0.0908194	0.0779914	0.0102873	0.058188		0.109073	0.0363088	9.57444	0.086163	0.013629	X30300	FALSE	FALSE
15:65789509:TA:T	FALSE	15	65789509	T	TA	-0.0622	0.0023	-----	164.996	63.4	10.933	4	0.02733	0	63467639	67240813	3773174	401_8	435283	chr15_65789509_TA_T	intron_variant	MODIFIER	DENND4A	0.363021	1.97154	1.67759	158.165	7.34176	-0.0130153	-0.0864305	-0.0785111	-0.0625726	-0.0794151	0.240108	0.20182	0.796418	0.240343	0.385758	6.5507	-0.059578	0.011593	X30040	FALSE	FALSE
14:100710432:G:A	FALSE	14	100710432	A	G	-0.0622	0.0023	-----	164.963	77.9	18.124	4	0.001167	0	99832955	105488192	5655237	402_13	1.95014e+06	chr14_100710432_G_A	regulatory_region_variant	MODIFIER	-	0.842762	1.03393	0.0255331	167.231	1.00163	-0.0233833	-0.0573652	-0.00206864	-0.0644143	-0.0238884	0.300437	0.186038	0.595429	0.247573	0.41916	1.96998	-0.036717	0.014385	X30090	FALSE	FALSE
12:111446804:T:C	FALSE	12	111446804	C	T	-0.0562	0.002	--?--	164.857	0	2.253	3	0.5217	0	109803551	113325764	3522213	403_20	117854	chr12_111446804_T_C	missense_variant	MODERATE	SH2B3	1.08899	0.394948		164.085	0.825124	-0.0657449	-0.0238919		-0.0565182	-0.0340035	0.949687	0.347612		0.517619	0.892861	164.788	-0.056207	0.00205	X30300	FALSE	FALSE
7:151716108:T:C	FALSE	7	151716108	C	T	-0.0612	0.0022	--?--	164.503	36	4.69	3	0.1959	0	150300408	152307412	2007004	193_21	412198	chr7_151716108_T_C	intron_variant	MODIFIER	PRKAG2	1.02659	0.873572		160.287	4.88973	-0.0405176	-0.0403391		-0.0611266	-0.105533	0.102369	0.402339		0.283001	0.0965619	8.51531	-0.062013	0.010452	X30010	FALSE	FALSE
5:52800100:C:A	FALSE	5	52800100	A	C	0.1425	0.0052	+++++	164.237	0	3.043	4	0.5507	0	51268747	53594641	2325894	404_5	368406	chr5_52800100_C_A	5_prime_UTR_variant	MODIFIER	PELO	0.650909	0.609822	0.151148	162.519	2.32289	0.062757	0.15793	0.0727961	0.143852	0.115372	0.0203997	0.00966641	0.00554217	0.0409891	0.0331248	164.166	0.142531	0.005207	X30280	FALSE	FALSE
5:52792437:G:A	FALSE	5	52792437	A	G	0.1407	0.0051	+++++	163.857	0	3.204	4	0.5244	0	50890636	54888992	3998356	405_6	97377	chr5_52792437_G_A	intron_variant	MODIFIER	PELO	4.54363	0.0874456	0.147074	157.182	4.2464	0.213629	0.0308393	0.0697441	0.139739	0.163451	0.0211659	0.00966641	0.00554217	0.041035	0.0331248	163.787	0.140657	0.005145	X30250	FALSE	FALSE
11:116778201:G:C	FALSE	11	116778201	C	G	-0.0784	0.0029	+----	163.777	89	36.413	4	2.379e-07	0	116068613	117849713	1781100	406_17	180962	chr11_116778201_G_C	3_prime_UTR_variant	MODIFIER	ZPR1	0.621903	0.248955	0.667226	165.413	6.38433	0.0209734	-0.0203278	-0.0424355	-0.0815984	-0.0875933	0.789568	0.829001	0.772385	0.86682	0.778588	1.30771	-0.044832	0.022796	X30110	FALSE	FALSE
10:59709780:T:C	FALSE	10	59709780	C	T	0.0652	0.0024	++?++	163.132	0	0.702	3	0.8726	0	57910210	60532194	2621984	407_4	488578	chr10_59709780_T_C	5_prime_UTR_variant	MODIFIER	SLC16A9	3.14335	1.8125		157.954	2.13983	0.0583411	0.0786601		0.0654246	0.0532392	0.762967	0.784366		0.768962	0.84385	163.062	0.065183	0.002389	ua	FALSE	FALSE
11:16338009:T:C	FALSE	11	16338009	C	T	0.1007	0.0037	++?+-	162.947	23.5	3.923	3	0.2699	0	15282601	16862176	1579575	381_5	265620	chr11_16338009_T_C	intron_variant	MODIFIER	SOX6	1.02097	1.68908		162.018	0.0703281	0.0815642	0.180396		0.100965	-0.0130033	0.0230619	0.029521		0.0830295	0.010989	5.27661	0.094179	0.020671	X30070	FALSE	FALSE
12:120442330:C:T	FALSE	12	120442330	T	C	-0.0587	0.0022	-++--	162.883	78.3	18.433	4	0.001015	0	119189190	122313750	3124560	403_21	309140	chr12_120442330_C_T	intron_variant	MODIFIER	AL021546.1	0.866656	0.240008	0.101903	165.996	0.659891	-0.0387858	0.0176117	0.00752196	-0.0603087	-0.0196539	0.0916992	0.229909	0.49759	0.331946	0.283544	0.86512	-0.025058	0.016827	X30300	FALSE	FALSE
18:23141009:G:T	FALSE	18	23141009	T	G	-0.0531	0.002	-----	162.616	55.7	9.038	4	0.06015	0	22071543	25396183	3324640	408_4	592854	chr18_23141009_G_T	intron_variant	MODIFIER	CABLES1	0.241441	0.45154	0.416698	162.601	2.13021	-0.0102919	-0.0246369	-0.0250189	-0.0542446	-0.0380569	0.211928	0.437802	0.546654	0.513362	0.46181	3.678	-0.037134	0.010012	X30080	FALSE	FALSE
8:105569300:A:T	FALSE	8	105569300	T	A	0.0592	0.0022	+++++	162.554	15.5	4.735	4	0.3156	0	104492542	106189495	1696953	204_15	228282	chr8_105569300_A_T	intron_variant	MODIFIER	ZFPM2	5.54882	0.214046	3.00619	152.833	4.28877	0.0708132	0.0143989	0.0962281	0.0589393	0.061234	0.376064	0.34404	0.432611	0.286637	0.353498	29.0154	0.060139	0.005306	X30110	FALSE	FALSE
1:203312047:G:C	FALSE	1	203312047	C	G	-0.0551	0.002	-----	161.907	0	1.024	4	0.9061	0	202729717	203867434	1137717	61_28	13471.5	chr1_203312047_G_C	downstream_gene_variant	MODIFIER	BTG2	1.88556	1.17757	0.255489	157.046	3.61946	-0.0590161	-0.0497899	-0.0207633	-0.0552563	-0.0544942	0.123404	0.539803	0.2	0.536484	0.422578	161.836	-0.055124	0.002028	X30260	FALSE	FALSE
17:28851873:CA:C	FALSE	17	28851873	C	CA	0.0649	0.0024	+++++	161.48	42.9	7.006	4	0.1356	0	27295485	31522670	4227185	409_5	557204	chr17_28851873_CA_C	intron_variant	MODIFIER	FAM222B	1.80603	1.87051	0.86725	157.839	2.70638	0.0345361	0.0756691	0.0480867	0.0664169	0.0455942	0.408155	0.240995	0.223374	0.197507	0.361332	10.6474	0.055464	0.008286	X30050	FALSE	FALSE
2:8622284:T:G	FALSE	2	8622284	G	T	0.0563	0.0021	+-+++	161.308	55.4	8.978	4	0.06164	0	8049601	9133570	1083969	410_1	30698.5	chr2_8622284_T_G	intron_variant	MODIFIER	AC011747.1	2.138	0.0113701	1.27625	153.122	8.63212	0.0447583	-0.000935812	0.0559131	0.0561011	0.0876607	0.725789	0.3279	0.60506	0.382237	0.410233	7.56309	0.055511	0.009981	X30290	FALSE	FALSE
16:72045090:TG:T	FALSE	16	72045090	T	TG	0.0691	0.0025	+++++	161.148	24.6	5.305	4	0.2574	0	68878950	73557701	4678751	411_7	826764	chr16_72045090_TG_T	intron_variant	MODIFIER	TXNL4B	1.1034	1.33723	0.206164	158.551	2.78858	0.0593765	0.0598964	0.0158182	0.0702576	0.047071	0.0514439	0.257456	0.27657	0.183694	0.395587	14.2241	0.061478	0.007871	ldld	FALSE	FALSE
17:69085137:A:G	FALSE	17	69085137	G	A	0.1846	0.0068	+??+?	160.903	0	0.393	1	0.5308	0	65194179	70665735	5471556	242_8	1155180	chr17_69085137_A_G	missense_variant	MODERATE	ABCA6	1.11178			160.309		0.285991			0.18442		0.00204607			0.0225559		160.832	0.1846	0.006814	ldld	FALSE	FALSE
16:88793701:CGGCCCCAAGCTGGCAGTTACTGGGGCGGAGCTCAGCCCGGG:C	FALSE	16	88793701	C	CGGCCCCAAGCTGGCAGTTACTGGGGCGGAGCTCAGCCCGGG	0.0558	0.0021	-++++	160.71	83.5	24.31	4	6.922e-05	0	87177213	90668501	3491288	412_13	129156	chr16_88793701_CGGCCCCAAGCTGGCAGTTACTGGGGCGGAGCTCAGCCCGGG_C	intergenic_variant	MODIFIER	-	0.217083	0.143057	3.19624	162.732	1.06592	-0.00879053	0.00998987	0.102137	0.0574899	0.0253763	0.673916	0.655485	0.588816	0.573086	0.596262	1.50331	0.035523	0.016503	hba1c	FALSE	FALSE
6:109304676:G:A	FALSE	6	109304676	A	G	-0.0549	0.002	-----	160.416	0	2.366	4	0.6687	0	108455848	111716570	3260722	98_18	781533	chr6_109304676_G_A	intron_variant	MODIFIER	CCDC162P	1.53734	0.821744	0.74629	156.407	3.31387	-0.0336686	-0.0386572	-0.0559405	-0.0552599	-0.0596114	0.3549	0.410323	0.122997	0.448248	0.226744	160.346	-0.054855	0.002028	X30070	FALSE	FALSE
15:88854596:A:G	FALSE	15	88854596	G	A	-0.136	0.005	-+?--	160.362	92.6	40.386	3	8.827e-09	0	87961260	91383330	3422070	300_9	817699	chr15_88854596_A_G	intron_variant	MODIFIER	ACAN	3.21448	0.00450796		164.244	2.98967	-0.0535417	0.000755325		-0.1484	-0.0964967	0.315092	0.0495795		0.0299392	0.0568279	1.87497	-0.084249	0.034037	X50	FALSE	FALSE
7:98291311:A:G	FALSE	7	98291311	G	A	0.0723	0.0027	+++++	159.536	16.9	4.811	4	0.3072	0	97305226	102764544	5459318	413_15	1743574	chr7_98291311_A_G	3_prime_UTR_variant	MODIFIER	BRI3	4.99295	2.38731	1.95249	151.498	2.23833	0.0806285	0.12072	0.0878601	0.0726042	0.0442436	0.772554	0.875726	0.766489	0.814874	0.681779	27.8548	0.07126	0.006421	shbg	FALSE	FALSE
2:8616053:C:T	FALSE	2	8616053	T	C	-0.0555	0.0021	-+---	159.451	57.5	9.402	4	0.05181	0	8049601	9142337	1092736	414_2	20084	chr2_8616053_C_T	intron_variant	MODIFIER	AC011747.1	1.41172	0.134898	2.96477	154.362	4.59639	-0.0318942	0.00976416	-0.0912922	-0.0560045	-0.0614048	0.643202	0.326402	0.572337	0.379807	0.406049	6.24187	-0.049573	0.009907	X30070	FALSE	FALSE
12:69350234:C:A	FALSE	12	69350234	A	C	0.1139	0.0042	-+?++	159.239	65.4	8.679	3	0.03387	0	68564127	70809300	2245173	415_16	336480	chr12_69350234_C_A	missense_variant	MODERATE	LYZ	0.924847	2.72646		157.522	1.46492	-0.147248	0.160908		0.114	0.144864	0.00623125	0.0701787		0.0611958	0.011031	1.72419	0.097416	0.041481	X30190	FALSE	FALSE
13:40428504:T:C	FALSE	13	40428504	C	T	-0.0561	0.0021	--+--	159.023	12.2	4.555	4	0.336	0	39817025	41603696	1786671	56_3	281856	chr13_40428504_T_C	intron_variant	MODIFIER	LINC00598	2.78004	0.869539	0.0275158	153.795	4.30485	-0.0454839	-0.03938	0.00240433	-0.0566729	-0.0585943	0.455227	0.589166	0.703774	0.657422	0.537407	30.3347	-0.054005	0.004657	X30130	FALSE	FALSE
1:156899922:G:A	FALSE	1	156899922	A	G	-0.0881	0.0033	-----	158.075	52	8.327	4	0.08032	0	156208711	157847377	1638666	59_25	128122	chr1_156899922_G_A	intron_variant	MODIFIER	PEAR1	13.3979	0.355794	5.84984	134.825	8.30561	-0.113954	-0.0306649	-0.138042	-0.0863501	-0.0888014	0.389004	0.126996	0.434731	0.0841723	0.324557	21.0117	-0.094726	0.009881	X30100	FALSE	FALSE
19:33263642:C:T	FALSE	19	33263642	T	C	-0.0965	0.0036	--+--	157.801	57.3	9.373	4	0.05241	0	32038740	35959762	3921022	272_7	735609	chr19_33263642_C_T	intergenic_variant	MODIFIER	-	0.092046	2.07702	0.0837069	157.576	1.17435	-0.0158893	-0.1367	0.0171849	-0.0980059	-0.0435749	0.0119623	0.0705533	0.0313384	0.0812278	0.0985747	3.0408	-0.072313	0.021792	X30040	FALSE	FALSE
4:38361641:T:C	FALSE	4	38361641	C	T	0.0578	0.0022	-++++	157.613	82.5	22.896	4	0.0001328	0	37451434	39451428	1999994	416_5	89790	chr4_38361641_T_C	intergenic_variant	MODIFIER	-	0.115699	2.04396	0.272112	160.778	0.51508	-0.00494714	0.0736595	0.0175653	0.0596835	0.0174754	0.727498	0.685406	0.471698	0.679757	0.769004	1.30617	0.032678	0.016629	X30120	FALSE	FALSE
22:19724571:C:T	FALSE	22	19724571	T	C	0.053	0.002	+++++	157.514	0	2.303	4	0.6803	0	19046891	22072595	3025704	290_2	835172	chr22_19724571_C_T	3_prime_UTR_variant	MODIFIER	GP1BB	1.61032	0.784381	0.754638	152.926	3.87228	0.0336857	0.0392088	0.0369217	0.0534457	0.0540697	0.582471	0.307835	0.501885	0.340065	0.500326	157.445	0.052957	0.001976	X30100	FALSE	FALSE
13:50531198:G:A	FALSE	13	50531198	A	G	-0.0543	0.002	--+--	157.396	39	6.56	4	0.161	0	45987958	53235062	7247104	417_7	919688	chr13_50531198_G_A	intron_variant	MODIFIER	DLEU1	2.032	0.331224	0.241867	157.068	0.301067	-0.0627711	-0.020518	0.0550884	-0.054898	-0.0141523	0.099384	0.276454	0.0198994	0.278404	0.127237	3.79351	-0.042769	0.011327	X50	FALSE	FALSE
20:50270731:C:T	FALSE	20	50270731	T	C	-0.0683	0.0026	-----	157.173	55.8	9.041	4	0.06008	0	49288500	51122108	1833608	418_11	65427	chr20_50270731_C_T	intron_variant	MODIFIER	PELATON	4.57281	3.39819	1.08273	145.649	7.10755	-0.14372	-0.113966	-0.0708575	-0.0670395	-0.0921579	0.0486384	0.207744	0.137972	0.187118	0.230341	9.99004	-0.088587	0.013695	X30130	FALSE	FALSE
17:63917810:C:T	FALSE	17	63917810	T	C	0.2806	0.0105	???+?	156.767	0	0	0	1	0	60905719	66882324	5976605	419_16	23788.5	chr17_63917810_C_T	missense_variant	MODERATE	GH1				156.767					0.280561					0.00984799		156.698	0.280561	0.010493	igf1	FALSE	FALSE
12:6177625:G:T	FALSE	12	6177625	T	G	-0.0525	0.002	-----	156.606	50	7.992	4	0.09186	0	5481659	10989694	5508035	93_4	2.05805e+06	chr12_6177625_G_T	intergenic_variant	MODIFIER	-	1.50654	0.348435	0.594474	156.448	0.860501	-0.0315144	-0.0223571	-0.0333747	-0.0536301	-0.022132	0.436508	0.299666	0.337889	0.49404	0.353008	4.80801	-0.038802	0.008975	X30080	FALSE	FALSE
2:27508073:T:C	FALSE	2	27508073	C	T	-0.0542	0.002	-----	156.553	0	2.409	4	0.661	0	26201150	28948115	2746965	420_5	66559.5	chr2_27508073_T_C	missense_variant	MODERATE	GCKR	1.47874	1.25426	0.363917	151.357	4.53986	-0.0460784	-0.0481362	-0.0211822	-0.0542561	-0.0679119	0.866916	0.476433	0.515708	0.605448	0.752152	156.483	-0.054171	0.002027	ggt	FALSE	FALSE
17:83132375:TC:T	FALSE	17	83132375	T	TC	-0.0533	0.002	-----	156.431	18.6	4.911	4	0.2965	0	80915611	83706566	2790955	336_16	821286	chr17_83132375_TC_T	upstream_gene_variant	MODIFIER	AC139099.2	0.864767	1.87921	0.865452	153.702	2.05916	-0.024076	-0.0662054	-0.0438856	-0.0540304	-0.0376794	0.290388	0.56143	0.614387	0.510368	0.445336	17.4031	-0.048959	0.005636	X30190	FALSE	FALSE
14:103378561:T:C	FALSE	14	103378561	C	T	0.0598	0.0022	+++++	156.21	0	0.693	4	0.9522	0	102264236	105306469	3042233	421_7	406792	chr14_103378561_T_C	upstream_gene_variant	MODIFIER	RPSAP5	2.6501	1.13784	0.79306	149.41	4.52617	0.0516031	0.0553337	0.040958	0.0600907	0.0607663	0.279772	0.766381	0.433726	0.737116	0.525557	156.14	0.059819	0.002241	X30130	FALSE	FALSE
11:61820833:A:G	FALSE	11	61820833	G	A	-0.0562	0.0021	-+---	156.209	60.7	10.165	4	0.03773	0	61034772	62586889	1552117	199_9	10002.5	chr11_61820833_A_G	intron_variant	MODIFIER	FADS2	0.484041	0.0734918	0.0762791	157.668	0.921101	-0.0256643	0.00579944	-0.00657046	-0.0572961	-0.0302329	0.0905696	0.288164	0.627172	0.348997	0.166336	1.6763	-0.0317	0.01374	chol	FALSE	FALSE
20:45928576:A:AAGAG	FALSE	20	45928576	AAGAG	A	-0.0693	0.0026	-----	155.889	5	4.211	4	0.3782	0	43591818	49016554	5424736	422_6	375610	chr20_45928576_A_AAGAG	non_coding_transcript_exon_variant	MODIFIER	AL162458.1	7.44708	2.22568	0.530553	146.857	2.01915	-0.0919994	-0.0990062	-0.0527771	-0.0691099	-0.0467194	0.309211	0.186628	0.098785	0.195844	0.225533	59.055	-0.069631	0.004268	hdl	FALSE	FALSE
8:41772929:G:A	FALSE	8	41772929	A	G	-0.0662	0.0025	-----	155.873	44.4	7.197	4	0.1258	0	40672340	43113075	2440735	423_5	119778	chr8_41772929_G_A	intron_variant	MODIFIER	ANK1	3.66905	0.487061	1.54643	152.887	0.645772	-0.0552043	-0.0333724	-0.0626736	-0.0675359	-0.0226318	0.482517	0.198292	0.507776	0.224836	0.179632	8.49694	-0.054916	0.009266	X30060	FALSE	FALSE
20:59023753:G:A	FALSE	20	59023753	A	G	-0.7245	0.0272	???-?	155.672	0	0	0	1	0	55903979	60988542	5084563	424_16	577492	chr20_59023753_G_A	missense_variant	MODERATE	TUBB1				155.672					-0.724509					0.00134472		155.603	-0.724509	0.027193	X30080	FALSE	FALSE
16:72045090:TG:T	FALSE	16	72045090	T	TG	0.067	0.0025	+++++	155.606	0	3.182	4	0.5278	0	68604992	73665946	5060954	385_7	909621	chr16_72045090_TG_T	intron_variant	MODIFIER	TXNL4B	1.48713	1.08085	0.546066	152.214	2.81905	0.0717633	0.0520749	0.0346029	0.0678809	0.0471052	0.0511945	0.25757	0.276616	0.183689	0.394936	155.536	0.066995	0.002515	apob	FALSE	FALSE
18:69858050:T:G	FALSE	18	69858050	G	T	0.0527	0.002	+++++	155.595	25.1	5.339	4	0.2543	0	68876316	70757003	1880687	425_6	41390.5	chr18_69858050_T_G	3_prime_UTR_variant	MODIFIER	CD226	0.744328	1.1744	0.727494	153.98	1.81333	0.0221181	0.0495901	0.0403806	0.0535484	0.0348013	0.277893	0.528964	0.654807	0.525576	0.489664	11.8888	0.045947	0.006471	X30110	FALSE	FALSE
4:74081277:A:C	FALSE	4	74081277	C	A	0.0556	0.0021	-++++	155.184	50.1	8.008	4	0.09128	0	72495555	74893974	2398419	426_11	386512	chr4_74081277_A_C	downstream_gene_variant	MODIFIER	AC093677.1	0.0300436	1.45753	0.393961	155.063	1.18848	-0.00271116	0.0591008	0.0232973	0.0565557	0.0282509	0.0561882	0.361121	0.525919	0.37719	0.329235	3.75685	0.040916	0.010898	X30000	FALSE	FALSE
13:42391558:C:T	FALSE	13	42391558	T	C	-0.0518	0.002	-----	153.428	0	1.016	4	0.9073	0	40211956	43343607	3131651	427_3	613776	chr13_42391558_C_T	intron_variant	MODIFIER	LINC02341	2.30595	0.931225	0.100891	149.391	2.60524	-0.0438267	-0.043817	-0.0137468	-0.0521115	-0.0464824	0.667561	0.679043	0.919884	0.511649	0.695122	153.359	-0.051795	0.001958	alp	FALSE	FALSE
12:49268608:C:T	FALSE	12	49268608	T	C	0.0972	0.0037	++?++	153.388	0	2.465	3	0.4817	0	48355801	52406460	4050659	8_11	1.11252e+06	chr12_49268608_C_T	intron_variant	MODIFIER	TUBA1C	0.996605	0.850046		150.925	2.55292	0.0843578	0.0785074		0.0983486	0.0650316	0.0204739	0.063498		0.0736338	0.11941	153.319	0.097231	0.003677	X30100	FALSE	FALSE
X:154536002:C:T	FALSE	X	154536002	T	C	-0.455	0.0172	-??-?	153.268	0	0.529	1	0.4669	0	152945200	156525332	3580132	428_5	199264	chrX_154536002_C_T	missense_variant	MODERATE	G6PD	151.409			2.58732		-0.45674			-0.367178		0.14648			4.97629e-05		153.198	-0.454954	0.01721	X30070	FALSE	FALSE
6:26098246:T:C	FALSE	6	26098246	C	T	0.1026	0.0039	+-?++	153.213	0	2.763	3	0.4296	1	24478283	36005118	11526835	211_5	4.14345e+06	chr6_26098246_T_C	3_prime_UTR_variant	MODIFIER	HFE	0.259541	0.274609		153.343	0.628776	0.0511264	-0.0766134		0.102838	0.178127	0.00774506	0.0121304		0.0770077	0.00240197	153.143	0.102601	0.003882	X30240	FALSE	FALSE
3:136213517:C:T	FALSE	3	136213517	T	C	-0.0659	0.0025	-----	153.05	32.9	5.962	4	0.202	0	135260518	137744203	2483685	429_11	288844	chr3_136213517_C_T	intergenic_variant	MODIFIER	-	6.61407	1.05763	0.160212	146.984	1.37361	-0.0861916	-0.0523899	-0.0170994	-0.0662965	-0.035608	0.70432	0.701867	0.866223	0.772216	0.763924	12.8052	-0.062071	0.008403	shbg	FALSE	FALSE
3:171015287:G:A	FALSE	3	171015287	A	G	-0.0626	0.0024	-----	153.029	64.9	11.397	4	0.02244	0	169991697	171645088	1653391	430_10	196894	chr3_171015287_G_A	intron_variant	MODIFIER	SLC2A2	0.735247	2.39723	0.0661522	149.015	5.06097	-0.0200947	-0.0840474	-0.00666763	-0.0634779	-0.075808	0.526216	0.31764	0.203909	0.290448	0.253298	5.10539	-0.053829	0.012036	glu	FALSE	FALSE
1:149934520:T:C	FALSE	1	149934520	C	T	0.0492	0.0019	-++++	152.983	53.9	8.674	4	0.06977	0	148322795	152661660	4338865	431_31	557708	chr1_149934520_T_C	missense_variant	MODERATE	MTMR11	0.285389	2.13277	1.9288	151.176	1.08936	-0.0218478	0.0760471	0.0749581	0.0495588	0.025596	0.0560444	0.285564	0.325252	0.407038	0.335002	3.75604	0.042967	0.011445	X50	FALSE	FALSE
12:6384185:A:G	FALSE	12	6384185	G	A	-0.0619	0.0023	-----	152.914	0	2.876	4	0.5788	0	5836163	7185322	1349159	415_4	126558	chr12_6384185_A_G	5_prime_UTR_variant	MODIFIER	LTBR	0.357465	2.60326	0.437065	147.085	4.90894	-0.0331015	-0.0841787	-0.036439	-0.0615318	-0.0844062	0.966651	0.634959	0.852594	0.75664	0.828255	152.844	-0.061859	0.002343	X30190	FALSE	FALSE
20:40551182:G:C	FALSE	20	40551182	C	G	0.1531	0.0058	++?++	152.69	0	2.91	3	0.4057	0	39565974	42371824	2805850	432_8	417717	chr20_40551182_G_C	regulatory_region_variant	MODIFIER	-	0.081959	1.9887		150.406	2.03416	0.0282116	0.163271		0.152859	0.331084	0.00309833	0.0473764		0.0309827	0.00331822	152.621	0.153068	0.005801	ldld	FALSE	FALSE
19:44908822:C:T	FALSE	19	44908822	T	C	0.0971	0.0037	+++++	152.361	68.6	12.74	4	0.01262	0	43148948	46406958	3258010	433_9	130869	chr19_44908822_C_T	missense_variant	MODERATE	APOE	1.95507	0.210956	4.34114	149.901	0.403878	0.0592151	0.0267336	0.207894	0.0985946	0.0304533	0.111284	0.067397	0.0810556	0.080133	0.042596	3.79516	0.081615	0.02161	X30070	FALSE	FALSE
7:50360284:G:A	FALSE	7	50360284	A	G	0.0515	0.002	+++++	152.295	0	3.289	4	0.5107	0	49839215	51329579	1490364	151_12	224113	chr7_50360284_G_A	intron_variant	MODIFIER	IKZF1	2.82028	1.91408	1.99752	146.971	1.54658	0.0452167	0.0672929	0.0747997	0.0518674	0.031083	0.48729	0.560899	0.348728	0.452722	0.451964	152.226	0.051533	0.001956	X30050	FALSE	FALSE
11:61820833:A:G	FALSE	11	61820833	G	A	-0.0544	0.0021	--+--	151.983	72.9	14.746	4	0.005258	0	61034772	62586889	1552117	174_10	10002.5	chr11_61820833_A_G	intron_variant	MODIFIER	FADS2	0.264052	0.16113	0.377709	154.786	0.38781	-0.0157751	-0.0117269	0.0262796	-0.0556694	-0.0160036	0.090326	0.28785	0.625912	0.348928	0.166166	0.71968	-0.021608	0.016513	apob	FALSE	FALSE
8:56209656:T:C	FALSE	8	56209656	C	T	-0.0707	0.0027	-----	151.971	40.4	6.707	4	0.1522	0	55158348	57734757	2576409	434_14	236896	chr8_56209656_T_C	intron_variant	MODIFIER	PLAG1	0.110031	0.656027	2.57583	145.925	5.99347	-0.0155788	-0.0400735	-0.153262	-0.0702819	-0.101247	0.0177648	0.182025	0.07914	0.132126	0.128036	7.66425	-0.075861	0.013541	X50	FALSE	FALSE
19:33263642:C:T	FALSE	19	33263642	T	C	-0.0946	0.0036	-----	151.886	37.8	6.429	4	0.1693	0	32038740	35959762	3921022	216_6	735609	chr19_33263642_C_T	intergenic_variant	MODIFIER	-	0.135322	1.94371	0.327869	150.957	1.25434	-0.0223465	-0.130058	-0.0556969	-0.0959241	-0.0452823	0.0119623	0.0705533	0.0313384	0.0812278	0.0985747	5.81879	-0.079676	0.016557	X30050	FALSE	FALSE
7:50268114:T:C	FALSE	7	50268114	C	T	-0.0558	0.0021	-----	150.996	0	2.655	4	0.6172	0	48832281	51323287	2491006	435_7	190330	chr7_50268114_T_C	intergenic_variant	MODIFIER	-	2.16998	0.458613	1.36942	147.198	2.28035	-0.0458689	-0.0264054	-0.0611901	-0.0564546	-0.0405781	0.244577	0.302122	0.334198	0.320143	0.488204	150.926	-0.055799	0.002127	X30130	FALSE	FALSE
10:69334748:T:C	FALSE	10	69334748	C	T	0.0833	0.0032	+-?++	150.759	64.6	8.465	3	0.03732	0	68616876	70042975	1426099	436_11	4822.5	chr10_69334748_T_C	intron_variant	MODIFIER	HK1	0.222774	0.653719		151.847	0.713355	0.0374476	-0.0691665		0.0840839	0.0501112	0.0102945	0.0582993		0.109114	0.0359591	0.723288	0.041419	0.031541	X30040	FALSE	FALSE
2:60385322:C:A	FALSE	2	60385322	A	C	0.0526	0.002	+++++	150.75	0	2.849	4	0.5835	0	59684494	62818388	3133894	344_9	866119	chr2_60385322_C_A	non_coding_transcript_exon_variant	MODIFIER	AC007381.1	1.1739	2.18873	0.66345	147.594	1.61155	0.0342722	0.082357	0.150662	0.0527194	0.0426851	0.176789	0.266988	0.012017	0.405722	0.169078	150.68	0.052552	0.002005	X30040	FALSE	FALSE
12:64644235:G:C	FALSE	12	64644235	C	G	-0.0827	0.0032	-----	150.688	0	1.669	4	0.7964	0	62105374	66032488	3927114	8_13	575304	chr12_64644235_G_C	intron_variant	MODIFIER	RASSF3	4.07592	1.50229	0.00369252	145.29	1.9419	-0.0674976	-0.0883648	-0.00162936	-0.0835057	-0.0642884	0.236427	0.113257	0.00848256	0.101252	0.0850288	150.62	-0.082663	0.003154	X30100	FALSE	FALSE
10:69334748:T:C	FALSE	10	69334748	C	T	0.0854	0.0033	+-?++	150.607	70.5	10.185	3	0.01706	0	68544764	70042975	1498211	437_9	40878.5	chr10_69334748_T_C	intron_variant	MODIFIER	HK1	0.27318	0.897233		151.837	0.748909	0.0467141	-0.0870508		0.0862244	0.0526394	0.0102873	0.058188		0.109073	0.0363088	0.540989	0.037701	0.035465	X30270	FALSE	FALSE
2:27508073:T:C	FALSE	2	27508073	C	T	-0.0526	0.002	-----	150.59	53.3	8.567	4	0.07288	0	26201414	28973995	2772581	438_4	79631.5	chr2_27508073_T_C	missense_variant	MODERATE	GCKR	0.559925	1.33633	0.172143	151.082	0.48448	-0.024307	-0.0527841	-0.0122073	-0.0536312	-0.0163023	0.866919	0.476253	0.515444	0.605452	0.75218	3.14795	-0.03683	0.010875	alp	FALSE	FALSE
2:212961427:T:A	FALSE	2	212961427	A	T	-0.0597	0.0023	-----	150.57	0	1.254	4	0.8691	0	212197087	214155363	1958276	197_34	214798	chr2_212961427_T_A	intron_variant	MODIFIER	AC093865.1	2.54917	1.07405	0.578081	145.148	3.51746	-0.0492238	-0.0533688	-0.0335408	-0.0600952	-0.0622485	0.280291	0.22822	0.657783	0.263922	0.229412	150.502	-0.059735	0.00228	X30210	FALSE	FALSE
6:16294491:C:G	FALSE	6	16294491	G	C	-0.0538	0.0021	-----	150.103	0	3.156	4	0.532	0	14567205	17217428	2650223	24_4	402174	chr6_16294491_C_G	intron_variant	MODIFIER	GMPR	3.11363	0.820057	0.321729	146.573	1.72335	-0.0737037	-0.0377249	-0.0304555	-0.0541058	-0.0348125	0.857775	0.484218	0.885957	0.382727	0.646012	150.034	-0.053753	0.002055	X30050	FALSE	FALSE
9:132989126:C:T	FALSE	9	132989126	T	C	0.2958	0.0113	???+?	149.775	0	0	0	1	0	131851333	134608898	2757565	439_22	240990	chr9_132989126_C_T	synonymous_variant	LOW	GFI1B				149.774					0.295751					0.00803112		149.706	0.295751	0.011319	X30110	FALSE	FALSE
17:35546753:A:G	FALSE	17	35546753	G	A	0.0539	0.0021	+++++	149.688	0	2.992	4	0.5591	0	34789714	36549409	1759695	440_7	122808	chr17_35546753_A_G	3_prime_UTR_variant	MODIFIER	SLFN14	2.31293	1.24143	2.35854	140.74	6.12366	0.0435329	0.0504905	0.0833455	0.0535972	0.0715729	0.653719	0.523124	0.498313	0.385478	0.509608	149.619	0.053913	0.002064	X30290	FALSE	FALSE
3:124722654:A:G	FALSE	3	124722654	G	A	0.0597	0.0023	+++++	149.597	48.8	7.816	4	0.09856	0	122540775	125457794	2917019	441_19	723370	chr3_124722654_A_G	3_prime_UTR_variant	MODIFIER	KALRN	1.01076	0.704857	0.297815	145.824	5.18272	0.0275803	0.0357063	0.0203583	0.0603518	0.08294	0.266391	0.388786	0.361923	0.247872	0.18616	6.74643	0.051922	0.00994	X30110	FALSE	FALSE
1:230168184:GGC:G	FALSE	1	230168184	G	GGC	0.0567	0.0022	+++++	149.361	10.1	4.45	4	0.3485	0	229380925	231072886	1691961	442_32	58721.5	chr1_230168184_GGC_G	intron_variant	MODIFIER	GALNT2	0.341806	0.28735	1.85479	146.538	2.90092	0.0203304	0.0188204	0.0834947	0.0572508	0.0488055	0.108194	0.633608	0.2656	0.612899	0.449739	24.271	0.054407	0.005265	apoa	FALSE	FALSE
7:101856650:G:A	FALSE	7	101856650	A	G	0.3626	0.0139	???+?	149.189	0	0	0	1	0	98056967	104215549	6158582	19_13	720392	chr7_101856650_G_A	intron_variant	MODIFIER	CUX1				149.188					0.362605					0.00484853		149.121	0.362605	0.013905	X30100	FALSE	FALSE
1:158617176:A:T	FALSE	1	158617176	T	A	-0.0586	0.0022	+----	149.107	84.8	26.387	4	2.643e-05	0	157488650	159429969	1941319	347_22	157866	chr1_158617176_A_T	intron_variant	MODIFIER	SPTA1	0.552451	0.0269336	0.408715	151.275	3.85417	0.0183879	-0.00220849	-0.0243428	-0.0604769	-0.0642699	0.240747	0.295679	0.453012	0.278555	0.241593	1.01077	-0.029789	0.017979	X30300	FALSE	FALSE
8:9326086:A:G	FALSE	8	9326086	G	A	0.095	0.0036	+-+++	148.955	36.6	6.313	4	0.1769	0	8673966	13291659	4617693	149_2	1.65673e+06	chr8_9326086_A_G	non_coding_transcript_exon_variant	MODIFIER	AC022784.1	7.39709	0.175116	0.256546	139.609	4.79323	0.12799	-0.0258644	0.0539801	0.094553	0.101738	0.876522	0.941649	0.972267	0.908572	0.884625	13.008	0.096721	0.012984	apoa	FALSE	FALSE
6:104929472:C:T	FALSE	6	104929472	T	C	0.0507	0.0019	+++++	148.893	0	3.398	4	0.4936	0	103977679	105730719	1753040	296_21	75273	chr6_104929472_C_T	intron_variant	MODIFIER	LIN28B-AS1	4.43997	0.560347	0.109721	144.013	2.21038	0.0599828	0.0306216	0.00820944	0.0509487	0.0421588	0.405841	0.295725	0.31656	0.320798	0.279346	148.823	0.05068	0.001945	X50	FALSE	FALSE
8:9326086:A:G	FALSE	8	9326086	G	A	0.0898	0.0034	+++++	148.83	37	6.347	4	0.1747	0	8598936	10641039	2042103	109_3	293902	chr8_9326086_A_G	non_coding_transcript_exon_variant	MODIFIER	AC022784.1	7.0965	0.361637	0.0210329	142.784	1.5291	0.118762	0.0450184	0.00543503	0.0902931	0.0494069	0.876576	0.940633	0.972732	0.90867	0.884768	10.8824	0.084557	0.012485	chol	FALSE	FALSE
20:44413724:C:T	FALSE	20	44413724	T	C	-0.1591	0.0061	-----	148.597	0	3.294	4	0.51	0	43591818	45135902	1544084	443_6	49864	chr20_44413724_C_T	missense_variant	MODERATE	HNF4A	1.29417	1.89352	1.83468	144.317	2.08824	-0.254012	-0.245033	-0.311097	-0.158772	-0.123705	0.0035515	0.0204124	0.0136	0.0311913	0.0259488	148.529	-0.159066	0.006112	apoa	FALSE	FALSE
16:72045090:TG:T	FALSE	16	72045090	T	TG	0.0667	0.0026	+++++	148.465	0	2.611	4	0.6248	0	66437877	73562719	7124842	444_7	2044792	chr16_72045090_TG_T	intron_variant	MODIFIER	TXNL4B	1.15015	1.29466	0.596347	144.948	2.89741	0.0611871	0.0589501	0.0366755	0.0675339	0.0481431	0.0513539	0.257633	0.276544	0.183717	0.39553	148.396	0.066668	0.002563	chol	FALSE	FALSE
11:119203176:T:G	FALSE	11	119203176	G	T	0.0569	0.0022	+++++	148.427	0	3.121	4	0.5377	0	118043167	120992327	2949160	288_26	314571	chr11_119203176_T_G	upstream_gene_variant	MODIFIER	CBL	3.51852	2.0784	3.03439	137.21	5.95189	0.0626046	0.0741815	0.0934191	0.0561585	0.0701837	0.22596	0.324359	0.495523	0.271505	0.576053	148.359	0.056918	0.002188	X30080	FALSE	FALSE
1:158617176:A:T	FALSE	1	158617176	T	A	-0.0596	0.0023	-----	148.339	37.2	6.373	4	0.173	0	157677399	159368222	1690823	445_13	94365.5	chr1_158617176_A_T	intron_variant	MODIFIER	SPTA1	0.648961	2.13071	1.83435	144.602	2.55625	-0.020434	-0.077549	-0.068908	-0.0603682	-0.0497461	0.240511	0.296695	0.452639	0.278561	0.241541	10.0063	-0.053725	0.008298	X30060	FALSE	FALSE
6:32686372:A:C	FALSE	6	32686372	C	A	-0.0759	0.0029	-----	148.18	10.4	4.462	4	0.3471	1	24538214	35945980	11407766	446_4	2444275	chr6_32686372_A_C	regulatory_region_variant	MODIFIER	-	0.91921	0.202867	0.292888	147.737	1.1891	-0.0461336	-0.0263288	-0.0385774	-0.0769579	-0.0425994	0.0676405	0.0634441	0.0559611	0.146632	0.115035	19.0807	-0.069997	0.007679	ast	FALSE	FALSE
17:44375697:A:C	FALSE	17	44375697	C	A	0.0505	0.0019	+++++	147.91	44.9	7.262	4	0.1227	0	41743188	48299184	6555996	31_11	645489	chr17_44375697_A_C	missense_variant	MODERATE	ITGA2B	1.67135	1.21438	2.49321	145.376	0.631806	0.0348778	0.0499439	0.0835943	0.0512081	0.0178974	0.367207	0.432974	0.441329	0.373941	0.343434	6.82934	0.044142	0.008394	X30100	FALSE	FALSE
1:155113422:C:A	FALSE	1	155113422	A	C	-0.0516	0.002	-----	147.839	31.7	5.853	4	0.2104	0	149099091	157595137	8496046	164_27	1766308	chr1_155113422_C_A	regulatory_region_variant	MODIFIER	-	0.719372	1.00373	0.846563	142.772	5.69385	-0.019571	-0.0428185	-0.0594413	-0.0519642	-0.0661009	0.364464	0.368967	0.873852	0.436479	0.496634	11.5737	-0.048914	0.006988	ggt	FALSE	FALSE
1:247876149:C:T	FALSE	1	247876149	T	C	-0.0555	0.0021	-----	147.66	12.3	4.56	4	0.3355	0	246954074	249397507	2443433	43_44	299642	chr1_247876149_C_T	missense_variant	MODERATE	TRIM58	2.64071	0.889164	0.559408	144.927	1.42706	-0.0928093	-0.0412358	-0.0376362	-0.0559463	-0.0316174	0.0692326	0.384003	0.224337	0.334376	0.339962	19.6659	-0.053111	0.005735	X30270	FALSE	FALSE
1:235942610:T:C	FALSE	1	235942610	C	T	-0.0841	0.0032	--?--	147.582	39.5	4.955	3	0.1751	0	234008068	236534112	2526044	112_38	671520	chr1_235942610_T_C	non_coding_transcript_exon_variant	MODIFIER	AL139161.1	0.0369028	0.393426		146.515	2.60633	-0.00528805	-0.0316218		-0.0845554	-0.116103	0.979345	0.867647		0.892081	0.963303	4.21911	-0.072878	0.018157	X30130	FALSE	FALSE
8:41772929:G:A	FALSE	8	41772929	A	G	-0.063	0.0024	-----	147.441	0	3.282	4	0.5118	0	40814874	42491142	1676268	447_7	119921	chr8_41772929_G_A	intron_variant	MODIFIER	ANK1	2.59483	0.85154	3.11518	141.685	2.12514	-0.045787	-0.0504856	-0.0969589	-0.0635049	-0.0505688	0.481554	0.198256	0.507952	0.224857	0.179868	147.373	-0.063009	0.002431	X30300	FALSE	FALSE
1:176553229:C:T	FALSE	1	176553229	T	C	0.0731	0.0028	++?++	147.42	0	1.275	3	0.7351	0	172919963	180421957	7501994	380_24	117731	chr1_176553229_C_T	intron_variant	MODIFIER	PAPPA2	0.475755	0.992195		145	2.52009	0.0552409	0.0549345		0.0736435	0.0557713	0.0180376	0.198674		0.153336	0.17871	147.352	0.073065	0.002819	igf1	FALSE	FALSE
19:19268740:C:T	FALSE	19	19268740	T	C	-0.0969	0.0037	-----	147.176	0	3.129	4	0.5364	0	17535258	20905671	3370413	48_7	48275.5	chr19_19268740_C_T	missense_variant	MODERATE	TM6SF2	0.583737	1.73606	0.513118	143.997	2.77554	-0.0472365	-0.141717	-0.058587	-0.09774	-0.0767531	0.0313886	0.0505089	0.0632239	0.0749108	0.0958503	147.107	-0.096852	0.003739	alp	FALSE	FALSE
10:77920676:A:T	FALSE	10	77920676	T	A	0.0588	0.0023	+++++	147.171	0	2.578	4	0.6308	0	77169304	78682959	1513655	448_12	5455.5	chr10_77920676_A_T	intron_variant	MODIFIER	DLG5	3.10502	0.729932	0.200269	142.267	3.24337	0.0714543	0.03614	0.0170552	0.0590814	0.0530929	0.130983	0.290347	0.181247	0.253349	0.28223	147.102	0.058762	0.002269	ggt	FALSE	FALSE
7:92779056:C:T	FALSE	7	92779056	T	C	-0.0868	0.0034	-----	146.939	9.9	4.439	4	0.3499	0	91715776	93572228	1856452	449_16	135054	chr7_92779056_C_T	intron_variant	MODIFIER	CDK6	3.06736	2.46479	3.32089	135.445	6.33462	-0.0572659	-0.0923355	-0.101961	-0.0871573	-0.110531	0.196975	0.21853	0.350613	0.0953929	0.123926	50.7087	-0.086362	0.005721	X30000	FALSE	FALSE
20:6632185:A:G	FALSE	20	6632185	G	A	-0.0483	0.0019	-----	146.804	0	3.525	4	0.4741	0	5681713	8462803	2781090	113_2	440073	chr20_6632185_A_G	regulatory_region_variant	MODIFIER	-	2.1169	2.15282	1.13757	142.778	1.45307	-0.0377978	-0.0682896	-0.0801059	-0.0487028	-0.0294972	0.505885	0.555361	0.893184	0.628079	0.571847	146.735	-0.048333	0.001869	X50	FALSE	FALSE
19:33263642:C:T	FALSE	19	33263642	T	C	0.0946	0.0037	+++++	146.115	4.7	4.196	4	0.3802	0	31594280	34053215	2458935	450_11	439894	chr19_33263642_C_T	intergenic_variant	MODIFIER	-	0.423572	1.88184	0.171177	144.365	1.6301	0.0595431	0.128471	0.0334348	0.09569	0.0543316	0.0119623	0.0705533	0.0313384	0.0812275	0.0985747	39.5801	0.092188	0.006933	X30010	FALSE	FALSE
6:126530014:C:T	FALSE	6	126530014	T	C	0.0472	0.0018	++-++	145.845	32.5	5.927	4	0.2047	0	125164394	128061988	2897594	296_27	83177	chr6_126530014_C_T	intron_variant	MODIFIER	AL356534.1	1.64318	0.829367	1.15526	142.913	2.5305	0.0434501	0.0369619	-0.149154	0.0474498	0.0451459	0.176768	0.567449	0.970037	0.499404	0.713571	7.08635	0.043654	0.008134	X50	FALSE	FALSE
7:92779056:C:T	FALSE	7	92779056	T	C	-0.0869	0.0034	-----	145.602	0	3.796	4	0.4343	0	91617988	93516921	1898933	358_15	211602	chr7_92779056_C_T	intron_variant	MODIFIER	CDK6	4.17589	2.07324	4.43624	132.514	6.03853	-0.0669618	-0.0844608	-0.122219	-0.086718	-0.108504	0.196977	0.218168	0.350708	0.0953989	0.123853	145.534	-0.086864	0.003372	X30140	FALSE	FALSE
7:130899925:C:G	FALSE	7	130899925	G	C	0.0569	0.0022	+++++	145.399	0	1.869	4	0.7598	0	129510309	131469639	1959330	73_16	409951	chr7_130899925_C_G	intron_variant	MODIFIER	AC016831.1	2.83245	0.406622	1.42269	140.828	2.26441	0.0600367	0.0261035	0.0600986	0.0572604	0.0431501	0.188132	0.275947	0.422443	0.303072	0.328683	145.331	0.056866	0.002209	igf1	FALSE	FALSE
9:114386150:G:T	FALSE	9	114386150	T	G	-0.053	0.0021	-----	145.155	52.1	8.345	4	0.07972	0	113578900	115214718	1635818	451_6	10659	chr9_114386150_G_T	intron_variant	MODIFIER	AKNA	0.295842	0.756749	2.12646	140.187	5.5081	-0.0110484	-0.0366588	-0.0746145	-0.0533433	-0.0672414	0.271587	0.606295	0.45606	0.485877	0.548253	6.7766	-0.048916	0.009342	alt	FALSE	FALSE
17:43848758:C:T	FALSE	17	43848758	T	C	-0.1569	0.0061	--?--	145.024	14.9	3.524	3	0.3177	0	41917929	46526981	4609052	452_9	373697	chr17_43848758_C_T	missense_variant	MODERATE	CD300LG	0.0504404	0.10261		141.014	5.53702	-0.0222984	-0.040227		-0.156157	-0.230184	0.00228311	0.00865979		0.0315819	0.0234024	13.4243	-0.163122	0.021535	apoa	FALSE	FALSE
5:31021251:A:G	FALSE	5	31021251	G	A	-0.0567	0.0022	-----	145.02	0	0.59	4	0.9642	0	30428643	31576609	1147966	453_2	18625	chr5_31021251_A_G	regulatory_region_variant	MODIFIER	-	3.01314	2.00976	1.01176	139.59	1.6581	-0.0565485	-0.079116	-0.0574573	-0.05667	-0.0515003	0.228461	0.212858	0.181005	0.280889	0.106898	144.952	-0.056738	0.002207	ggt	FALSE	FALSE
2:21008652:G:A	FALSE	2	21008652	A	G	0.0658	0.0026	+++++	144.896	5.4	4.227	4	0.3761	0	19628018	21823921	2195903	454_3	282682	chr2_21008652_G_A	missense_variant	MODERATE	APOB	0.678429	0.441431	1.23618	139.361	5.9441	0.0276601	0.0321432	0.0604746	0.0662933	0.073518	0.139748	0.197088	0.707079	0.204616	0.501938	51.3623	0.064833	0.004267	hdl	FALSE	FALSE
1:21687978:G:T	FALSE	1	21687978	T	G	0.0527	0.0021	+++++	144.65	20.8	5.052	4	0.282	0	21030954	22908842	1877888	133_2	281920	chr1_21687978_G_T	intron_variant	MODIFIER	USP48	1.85455	3.3366	0.563761	136.706	5.57925	0.0377207	0.095886	0.0331236	0.0524941	0.0685656	0.341887	0.416983	0.657831	0.453278	0.454027	19.2895	0.054013	0.005892	X30280	FALSE	FALSE
17:35557785:T:C	FALSE	17	35557785	C	T	0.0656	0.0026	+++++	144.567	0	1.553	4	0.8172	0	34941918	36506102	1564184	239_8	166225	chr17_35557785_T_C	missense_variant	MODERATE	SLFN14	2.52728	0.794003	0.88651	138.708	4.06193	0.0531252	0.0431192	0.0451561	0.0661933	0.0673952	0.203646	0.241181	0.340009	0.172953	0.219889	144.499	0.065638	0.002557	X30080	FALSE	FALSE
9:101456893:T:A	FALSE	9	101456893	A	T	-0.0541	0.0021	-----	144.415	0	3.493	4	0.4789	0	100830789	102449041	1618252	9_6	183022	chr9_101456893_T_A	regulatory_region_variant	MODIFIER	-	1.74068	2.01698	1.5872	140.176	1.77982	-0.0358485	-0.0768543	-0.0650838	-0.0545951	-0.0368116	0.62112	0.723897	0.595801	0.674008	0.684527	144.346	-0.054066	0.002108	alp	FALSE	FALSE
8:117172544:C:T	FALSE	8	117172544	T	C	-0.0575	0.0022	-----	144.221	0	2.334	4	0.6745	0	114959324	117724732	2765408	266_10	830516	chr8_117172544_C_T	missense_variant	MODERATE	SLC30A8	0.386695	0.918008	0.43127	141.564	2.96241	-0.0258241	-0.0481758	-0.0259724	-0.057943	-0.0562413	0.0766543	0.253552	0.450152	0.310529	0.236777	144.154	-0.057508	0.002243	hba1c	FALSE	FALSE
2:212961427:T:A	FALSE	2	212961427	A	T	-0.0583	0.0023	-----	144.202	0	2.808	4	0.5905	0	212197087	214211496	2014409	233_34	242864	chr2_212961427_T_A	intron_variant	MODIFIER	AC093865.1	2.50577	0.922743	0.291681	140.74	2.12195	-0.0483842	-0.0479595	-0.0194799	-0.0590558	-0.0460362	0.280291	0.22822	0.657783	0.263922	0.229412	144.134	-0.058329	0.002275	X30150	FALSE	FALSE
4:38661274:G:A	FALSE	4	38661274	A	G	0.0629	0.0025	+++++	143.879	0	1.724	4	0.7864	0	37423678	39628345	2204667	455_4	135262	chr4_38661274_G_A	intron_variant	MODIFIER	KLF3-AS1	2.06206	0.439766	0.181423	141.856	1.11107	0.0483439	0.0370304	0.0314906	0.0634344	0.0455014	0.196804	0.121929	0.0415094	0.214216	0.087429	143.812	0.06287	0.002455	X30150	FALSE	FALSE
12:111535554:A:G	FALSE	12	111535554	G	A	-0.0525	0.0021	--?--	143.548	0	0.675	3	0.879	0	109144426	113325764	4181338	456_14	300459	chr12_111535554_A_G	intron_variant	MODIFIER	ATXN2	0.353469	0.764317		142.355	1.26582	-0.0294204	-0.0391331		-0.0527018	-0.0455541	0.949746	0.347043		0.516738	0.892526	143.48	-0.052512	0.002053	X30240	FALSE	FALSE
3:172447937:C:T	FALSE	3	172447937	T	C	0.0561	0.0022	+++++	143.539	50.5	8.075	4	0.08887	0	171831000	173089688	1258688	457_22	12407	chr3_172447937_C_T	synonymous_variant	LOW	GHSR	0.212058	1.69965	0.0164343	143.437	1.04522	0.015663	0.0785186	0.00136806	0.0570076	0.0296058	0.062926	0.19072	0.433834	0.315835	0.224458	3.2262	0.041408	0.012051	igf1	FALSE	FALSE
17:44251636:A:C	FALSE	17	44251636	C	A	-0.0574	0.0022	-----	143.417	57.4	9.387	4	0.05212	0	43179040	45296515	2117475	458_3	13858.5	chr17_44251636_A_C	intron_variant	MODIFIER	SLC4A1	0.535908	0.40822	0.58634	142.343	3.08746	-0.0163461	-0.0234971	-0.0369032	-0.0587218	-0.0523895	0.339947	0.551244	0.241517	0.700536	0.700577	4.49429	-0.042992	0.010332	X30060	FALSE	FALSE
3:58412591:C:G	FALSE	3	58412591	G	C	0.0545	0.0021	++?++	143.332	0	2.889	3	0.4091	0	57448899	59071448	1622549	459_10	152418	chr3_58412591_C_G	intron_variant	MODIFIER	PXK	0.71539	1.95158		140.155	2.65439	0.0243581	0.0681489		0.0548044	0.0526783	0.199402	0.509441		0.372569	0.232285	143.264	0.05446	0.002131	ast	FALSE	FALSE
1:101279090:C:G	FALSE	1	101279090	G	C	-0.6469	0.0253	???--	143.228	0	0.008	1	0.9305	0	98440966	102209417	3768451	460_20	953898	chr1_101279090_C_G	intergenic_variant	MODIFIER	-				138.174	5.84595				-0.646458	-0.658575				0.00160093	0.00267584	143.16	-0.646874	0.025321	X30120	FALSE	FALSE
4:73167847:G:C	FALSE	4	73167847	C	G	-1.4765	0.0578	???-?	143.18	0	0	0	1	0	67964371	78156595	10192224	461_9	107364	chr4_73167847_G_C	intron_variant	MODIFIER	ANKRD17				143.18					-1.47651					0.000365407		143.112	-1.47651	0.057805	alb	FALSE	FALSE
3:188002899:C:T	FALSE	3	188002899	T	C	-0.0574	0.0022	-----	143.138	18	4.879	4	0.2999	0	187057046	188825480	1768434	462_18	61636	chr3_188002899_C_T	intron_variant	MODIFIER	AC092941.1	0.450029	2.90902	1.3194	138.998	2.49884	-0.019934	-0.0966004	-0.058171	-0.0577422	-0.0515379	0.142207	0.305472	0.411068	0.311831	0.221799	16.0911	-0.0556	0.00667	bun	FALSE	FALSE
19:16316300:A:G	FALSE	19	16316300	G	A	-0.062	0.0024	--+--	142.842	22.4	5.152	4	0.272	0	15617382	17193811	1576429	463_8	89296.5	chr19_16316300_A_G	intron_variant	MODIFIER	AC020911.2	2.07368	2.03255	0.232517	137.141	4.50863	-0.0399363	-0.0752304	0.0325766	-0.0624615	-0.0710852	0.591392	0.298399	0.0575472	0.216038	0.227337	17.7039	-0.059501	0.006789	X30210	FALSE	FALSE
1:158617176:A:T	FALSE	1	158617176	T	A	-0.0573	0.0022	+----	142.812	82.1	22.285	4	0.0001758	0	157586423	159429969	1843546	330_21	108980	chr1_158617176_A_T	intron_variant	MODIFIER	SPTA1	0.364115	0.101612	0.381457	143.819	4.27019	0.0134172	-0.00777579	-0.0233041	-0.058913	-0.0682863	0.240747	0.295679	0.453012	0.278555	0.241593	1.29078	-0.032529	0.016682	X30290	FALSE	FALSE
19:1855584:C:T	FALSE	19	1855584	T	C	-0.1479	0.0058	+-?--	142.706	74.1	11.565	3	0.009031	0	0	2492519	2492519	216_1	609324	chr19_1855584_C_T	intron_variant	MODIFIER	KLF16	1.43722	2.24957		142.146	0.832239	0.2462	-0.177583		-0.148757	-0.118642	0.00362319	0.0438173		0.0300715	0.00734414	0.899152	-0.090304	0.059043	X30050	FALSE	FALSE
19:11182791:C:T	FALSE	19	11182791	T	C	0.0931	0.0037	+++++	141.987	0	3.375	4	0.4972	0	9622524	11952793	2330269	464_5	395132	chr19_11182791_C_T	intron_variant	MODIFIER	KANK2	1.666	2.70552	0.411651	137.705	2.19852	0.0726289	0.205562	0.107133	0.0929436	0.103407	0.0579993	0.0409401	0.0137349	0.0844738	0.0389342	141.918	0.093123	0.003661	X30240	FALSE	FALSE
1:155215184:G:A	FALSE	1	155215184	A	G	0.0537	0.0021	+++++	141.879	0	0.699	4	0.9515	0	154315259	156859380	2544121	465_14	372136	chr1_155215184_G_A	non_coding_transcript_exon_variant	MODIFIER	GBAP1	3.40203	0.973589	1.59906	135.451	2.82482	0.0564146	0.0445915	0.0741381	0.0537641	0.0473811	0.335183	0.458679	0.246254	0.397859	0.38096	141.812	0.053712	0.002113	bun	FALSE	FALSE
7:100711557:A:G	FALSE	7	100711557	G	A	-0.279	0.011	-??--	141.83	66.7	6.01	2	0.04955	0	97534894	102094473	4559579	365_13	896874	chr7_100711557_A_G	downstream_gene_variant	MODIFIER	POP7	1.46885			142.154	0.0619239	-0.420441			-0.281128	-0.0186378	0.00138026			0.00884419	0.00408008	1.59033	-0.222183	0.099576	X30020	FALSE	FALSE
3:136213517:C:T	FALSE	3	136213517	T	C	-0.0553	0.0022	-----	141.754	37.9	6.442	4	0.1685	0	135260518	137938288	2677770	466_7	385886	chr3_136213517_C_T	intergenic_variant	MODIFIER	-	4.64244	0.318848	0.543246	138.44	0.832467	-0.062588	-0.0197343	-0.0451945	-0.0560669	-0.0225982	0.705295	0.700076	0.866358	0.77218	0.763706	8.65435	-0.048314	0.008072	tbil	FALSE	FALSE
13:113363723:C:A	FALSE	13	113363723	A	C	0.0477	0.0019	+++++	141.648	0	1.116	4	0.8917	0	112418529	114255673	1837144	467_10	26622	chr13_113363723_C_A	intron_variant	MODIFIER	GRTP1	3.36611	0.892758	0.60168	137.091	1.85205	0.0519953	0.0405722	0.0338642	0.0479617	0.0354451	0.428629	0.565355	0.351555	0.532134	0.55946	141.58	0.047721	0.001878	X30100	FALSE	FALSE
14:94378610:C:T	FALSE	14	94378610	T	C	0.1946	0.0077	++?+?	141.274	73.8	7.64	2	0.02192	0	93450872	95104558	1653686	468_8	100895	chr14_94378610_C_T	missense_variant	MODERATE	SERPINA1	3.62486	0.244622		139.927		0.676933	0.0763083		0.194175		0.00178389	0.0107884		0.0199276		1.51916	0.270045	0.124619	shbg	FALSE	FALSE
5:1285859:C:A	FALSE	5	1285859	A	C	0.0533	0.0021	+++++	141.095	25.4	5.364	4	0.252	0	580019	1905375	1325356	469_1	43162	chr5_1285859_C_A	intron_variant	MODIFIER	TERT	1.89397	0.101556	0.957552	139.295	1.55017	0.0487731	0.00722919	0.0466869	0.0541886	0.0316625	0.182137	0.381173	0.399859	0.323683	0.432107	11.0683	0.046779	0.006845	X30090	FALSE	FALSE
17:63911877:A:G	FALSE	17	63911877	G	A	0.0517	0.002	++-++	140.928	66.1	11.798	4	0.01891	0	60229673	66835839	6606166	270_12	379121	chr17_63911877_A_G	intron_variant	MODIFIER	CSHL1	2.56769	1.31456	1.20266	139.581	0.695937	0.0431113	0.0571467	-0.0869817	0.052518	0.0232455	0.492355	0.253504	0.0962946	0.271593	0.175615	2.46097	0.036426	0.012455	X50	FALSE	FALSE
10:69334748:T:C	FALSE	10	69334748	C	T	0.0835	0.0033	-+?++	140.914	0	2.338	3	0.5052	0	67853331	69993295	2139964	168_8	411435	chr10_69334748_T_C	intron_variant	MODIFIER	HK1	0.0775985	1.54915		139.57	1.25293	-0.015447	0.125571		0.0836186	0.0750431	0.0102873	0.058188		0.109073	0.0363088	140.845	0.083505	0.003296	X30240	FALSE	FALSE
4:143994688:C:T	FALSE	4	143994688	T	C	-0.0555	0.0022	+----	140.622	40	6.667	4	0.1546	0	142401659	145753769	3352110	470_16	83026	chr4_143994688_C_T	intron_variant	MODIFIER	AC107223.1	0.304812	1.63288	0.832035	136.715	4.40769	0.0213338	-0.0623527	-0.0952647	-0.0556644	-0.0625068	0.0562969	0.353677	0.0501205	0.308074	0.345045	6.33213	-0.052081	0.010326	X30290	FALSE	FALSE
7:100711557:A:G	FALSE	7	100711557	G	A	-0.2782	0.011	-??--	140.003	37.3	3.189	2	0.203	0	97534894	102114251	4579357	327_11	886984	chr7_100711557_A_G	downstream_gene_variant	MODIFIER	POP7	1.38979			139.64	0.387928	-0.407294			-0.279586	-0.0923954	0.00138026			0.00884419	0.00408008	4.06572	-0.249595	0.063519	X30030	FALSE	FALSE
7:151716108:T:C	FALSE	7	151716108	C	T	0.0563	0.0022	++?++	139.851	0	0.91	3	0.8229	0	150305380	152370466	2065086	471_22	378185	chr7_151716108_T_C	intron_variant	MODIFIER	PRKAG2	2.17132	1.12468		135.579	2.8145	0.0663729	0.0483701		0.0561283	0.0755279	0.103795	0.401169		0.283143	0.0968312	139.783	0.056331	0.002232	cys	FALSE	FALSE
18:46265917:CTT:C	FALSE	18	46265917	C	CTT	-0.0509	0.002	-----	139.747	0	3.388	4	0.4951	0	45471707	46803524	1331817	472_8	128302	chr18_46265917_CTT_C	3_prime_UTR_variant	MODIFIER	C18orf25	1.94415	2.73699	0.566846	135.701	1.51375	-0.0497152	-0.08312	-0.0676307	-0.0510618	-0.0312586	0.186118	0.540371	0.0592771	0.553341	0.554742	139.681	-0.050864	0.002016	X30270	FALSE	FALSE
2:21003688:A:G	FALSE	2	21003688	G	A	-0.0653	0.0026	-----	139.64	0	3.85	4	0.4267	0	19619774	21823921	2204147	473_3	281840	chr2_21003688_A_G	intron_variant	MODIFIER	APOB	1.65413	0.165043	1.00475	134.893	4.55324	-0.0428702	-0.0142336	-0.0524485	-0.0661667	-0.0634826	0.783422	0.80268	0.293333	0.795216	0.489087	139.572	-0.065269	0.002588	apoa	FALSE	FALSE
4:38361641:T:C	FALSE	4	38361641	C	T	0.0548	0.0022	++-++	139.463	84.7	26.121	4	2.992e-05	0	37451434	39417949	1966515	474_4	73050.5	chr4_38361641_T_C	intergenic_variant	MODIFIER	-	0.177671	2.07311	0.161396	143.561	0.00250874	0.00689182	0.0746357	-0.0114554	0.056937	0.000123172	0.727498	0.685406	0.471698	0.679757	0.769004	0.880265	0.026332	0.017471	X30180	FALSE	FALSE
2:60385322:C:A	FALSE	2	60385322	A	C	0.0505	0.002	+++++	139.256	0	2.492	4	0.6461	0	59727270	62818388	3091118	364_8	887507	chr2_60385322_C_A	non_coding_transcript_exon_variant	MODIFIER	AC007381.1	1.02897	2.31755	0.0561158	136.179	1.80866	0.0311729	0.084166	0.0184723	0.0506283	0.0456699	0.176789	0.266988	0.012017	0.405724	0.169078	139.189	0.050489	0.002005	X30050	FALSE	FALSE
9:5073770:G:T	FALSE	9	5073770	T	G	-1.241	0.0493	???-?	139.177	0	0	0	1	0	3591525	5573770	1982245	475_2	491122	chr9_5073770_G_T	missense_variant	MODERATE	JAK2				139.178					-1.24102					0.000398817		139.11	-1.24102	0.049286	X30180	FALSE	FALSE
12:93599490:C:A	FALSE	12	93599490	A	C	0.0552	0.0022	+++++	138.883	0	3.366	4	0.4986	0	92654762	94602065	1947303	258_26	28923.5	chr12_93599490_C_A	intergenic_variant	MODIFIER	-	1.91782	1.50131	0.690822	132.657	4.98514	0.057804	0.080073	0.0372754	0.0548372	0.0861268	0.106534	0.132796	0.337145	0.221417	0.145079	138.814	0.055249	0.002197	X50	FALSE	FALSE
3:128587914:G:A	FALSE	3	128587914	A	G	-0.0826	0.0033	-----	138.484	0	3.067	4	0.5467	0	127493154	130454236	2961082	476_5	385781	chr3_128587914_G_A	regulatory_region_variant	MODIFIER	-	0.736719	2.50551	1.87843	129.699	6.64945	-0.0383985	-0.105012	-0.0737225	-0.0828087	-0.0910437	0.0711401	0.164185	0.341274	0.106871	0.207296	138.417	-0.082599	0.003289	X30220	FALSE	FALSE
7:92779056:C:T	FALSE	7	92779056	T	C	-0.0832	0.0033	-----	138.432	49	7.836	4	0.09776	0	91310855	93515972	2205117	435_11	365642	chr7_92779056_C_T	intron_variant	MODIFIER	CDK6	4.73014	1.8051	0.233498	133.618	1.72197	-0.0776657	-0.0748824	-0.0160371	-0.0851964	-0.0515162	0.196977	0.218168	0.350708	0.0953989	0.123853	9.45973	-0.069677	0.011093	X30130	FALSE	FALSE
8:41772929:G:A	FALSE	8	41772929	A	G	-0.061	0.0024	-----	138.356	0	3.416	4	0.4908	0	40829962	42491142	1661180	477_7	112377	chr8_41772929_G_A	intron_variant	MODIFIER	ANK1	2.57787	0.903105	3.10981	132.945	1.74643	-0.0457428	-0.052791	-0.0976693	-0.06146	-0.0448461	0.481554	0.198256	0.507952	0.224857	0.179868	138.289	-0.060996	0.00243	X30290	FALSE	FALSE
1:205271017:A:G	FALSE	1	205271017	G	A	0.0508	0.002	++-++	138.22	65.6	11.644	4	0.0202	0	203721380	206193849	2472469	224_39	313402	chr1_205271017_A_G	intron_variant	MODIFIER	TMCC2	2.86414	0.361948	0.964562	137.666	0.414851	0.0635305	0.0221299	-0.0720837	0.051441	0.0177377	0.162583	0.329744	0.111216	0.38548	0.145088	1.64878	0.032826	0.014378	X30080	FALSE	FALSE
2:111462782:T:C	TRUE	2	111462782	C	T	-0.0581	0.0023	-----	138.196	23.7	5.243	4	0.2633	0	110102185	113616890	3514705	478_19	396756	chr2_111462782_T_C	intron_variant	MODIFIER	MIR4435-2HG	1.82576	0.115239	1.90073	133.363	4.01899	-0.0375746	-0.00868905	-0.0822567	-0.0587913	-0.0599064	0.489965	0.658176	0.25873	0.705646	0.601926	16.2052	-0.054505	0.006514	nap	TRUE	TRUE
17:35546753:A:G	FALSE	17	35546753	G	A	0.0518	0.0021	+++++	137.947	0	3.589	4	0.4644	0	34789714	36549409	1759695	479_7	122808	chr17_35546753_A_G	3_prime_UTR_variant	MODIFIER	SLFN14	2.18119	1.0039	2.49826	129.437	5.99479	0.0418791	0.0436402	0.0854537	0.0514061	0.0706059	0.653719	0.523124	0.498313	0.385478	0.509608	137.879	0.051753	0.002065	X30300	FALSE	FALSE
19:39728809:T:C	FALSE	19	39728809	C	T	0.0536	0.0021	+++++	137.719	10.1	4.45	4	0.3485	0	35209878	41315467	6105589	463_12	1.46614e+06	chr19_39728809_T_C	upstream_gene_variant	MODIFIER	AC006133.1	0.810991	0.78791	0.165608	134.447	4.0491	0.0261539	0.0402762	0.012735	0.0541447	0.0609842	0.793446	0.700298	0.304245	0.672205	0.683869	25.5936	0.051567	0.004855	X30210	FALSE	FALSE
1:247876149:C:T	FALSE	1	247876149	T	C	-0.052	0.0021	-----	137.672	0	2.38	4	0.6662	0	246699759	249397507	2697748	480_43	172484	chr1_247876149_C_T	missense_variant	MODERATE	TRIM58	1.46899	1.397	0.999933	134.839	1.33843	-0.0611297	-0.0555631	-0.0539027	-0.0524172	-0.0297758	0.0694732	0.383773	0.224317	0.334386	0.339245	137.604	-0.052047	0.002078	X30040	FALSE	FALSE
19:45238075:A:T	FALSE	19	45238075	T	A	-0.0567	0.0023	--?--	137.521	38.3	4.86	3	0.1824	0	40704592	47721307	7016715	397_10	1.02513e+06	chr19_45238075_A_T	intron_variant	MODIFIER	EXOC3L2	0.675763	0.279503		134.603	4.26963	-0.0236941	-0.0191714		-0.0573078	-0.0639488	0.178283	0.254281		0.260447	0.293523	8.49046	-0.050767	0.00857	X30130	FALSE	FALSE
20:40551182:G:C	FALSE	20	40551182	C	G	0.146	0.0058	++?++	137.498	0	2.255	3	0.5212	0	39704403	42201723	2497320	481_7	401881	chr20_40551182_G_C	regulatory_region_variant	MODIFIER	-	0.0788647	2.20116		135.252	1.61559	0.0272982	0.174541		0.145691	0.286552	0.0030929	0.0473049		0.0309812	0.00331126	137.431	0.14599	0.005834	chol	FALSE	FALSE
21:35026289:T:A	FALSE	21	35026289	A	T	-0.0991	0.004	--?--	137.337	4.4	3.137	3	0.371	0	34338891	35948901	1610010	482_3	117607	chr21_35026289_T_A	intron_variant	MODIFIER	RUNX1	0.879081	1.02301		133.378	4.26374	-0.128399	-0.111904		-0.0983539	-0.172475	0.00773136	0.0405808		0.0713679	0.0292704	27.7638	-0.102275	0.009232	X30210	FALSE	FALSE
12:9770233:A:T	FALSE	12	9770233	T	A	-0.0567	0.0023	-----	136.684	48.6	7.779	4	0.1	0	7558041	10981537	3423496	483_3	500444	chr12_9770233_A_T	intergenic_variant	MODIFIER	-	3.89825	0.980445	1.01806	133.85	0.397038	-0.0610479	-0.0539391	-0.0487066	-0.0576033	-0.0133294	0.259982	0.209978	0.523585	0.271229	0.282001	6.48392	-0.048405	0.009472	X30180	FALSE	FALSE
1:150611627:G:T	FALSE	1	150611627	T	G	-0.0604	0.0024	-----	136.676	0	2.759	4	0.599	0	149256627	151883084	2626457	110_24	41771.5	chr1_150611627_G_T	intron_variant	MODIFIER	ENSA	2.0611	0.615926	1.52347	133.198	1.79136	-0.129141	-0.0461628	-0.0708865	-0.0604543	-0.0459315	0.0250404	0.127141	0.278302	0.222321	0.171745	136.609	-0.060391	0.00242	X30190	FALSE	FALSE
17:4632019:G:A	FALSE	17	4632019	A	G	-0.1774	0.0071	--?--	136.08	0	2.038	3	0.5646	0	2418373	5837422	3419049	484_1	504122	chr17_4632019_G_A	missense_variant	MODERATE	ALOX15	1.39764	1.50273		134.006	1.00631	-0.34507	-0.268308		-0.177238	-0.123839	0.00196169	0.0106106		0.0208982	0.00944736	136.014	-0.177355	0.007124	X30210	FALSE	FALSE
19:45212459:C:T	FALSE	19	45212459	T	C	0.0528	0.0021	+++++	135.83	0	2.661	4	0.6161	0	43276942	46375257	3098315	261_13	386360	chr19_45212459_C_T	intron_variant	MODIFIER	MARK4	0.562208	1.73952	0.778383	129.452	5.85725	0.0409172	0.0636353	0.0753788	0.0522909	0.0760006	0.0460663	0.465095	0.0728087	0.337759	0.29703	135.763	0.05279	0.002122	X30110	FALSE	FALSE
17:1715069:T:C	FALSE	17	1715069	C	T	0.0684	0.0027	+-+++	135.762	71.4	14.005	4	0.00728	0	913133	2799873	1886740	400_1	141434	chr17_1715069_T_C	intron_variant	MODIFIER	MIR22HG	3.81119	0.000160036	4.8251	130.402	1.74132	0.0723009	-1.66867e-05	0.162357	0.0691814	0.0369878	0.198348	0.184092	0.199101	0.185953	0.356408	4.98018	0.064175	0.014551	alb	FALSE	FALSE
19:55027612:T:C	FALSE	19	55027612	C	T	0.0632	0.0025	+++++	135.664	0	1.78	4	0.7761	0	54436204	55895573	1459369	154_16	138276	chr19_55027612_T_C	synonymous_variant	LOW	GP6	1.04754	2.46716	0.207405	131.796	2.29609	0.0791351	0.093534	0.0410632	0.0633331	0.048771	0.973602	0.783141	0.970782	0.834803	0.790719	135.597	0.063239	0.002544	X30100	FALSE	FALSE
19:11182791:C:T	FALSE	19	11182791	T	C	0.0908	0.0037	+++++	135.21	0	1.631	4	0.8033	0	9622524	11952793	2330269	485_4	395132	chr19_11182791_C_T	intron_variant	MODIFIER	KANK2	1.85977	1.90877	0.226563	131.158	2.24623	0.0773823	0.165375	0.0653629	0.0906792	0.104472	0.0579993	0.0409401	0.0137349	0.0844736	0.0389342	135.143	0.090835	0.00366	X30250	FALSE	FALSE
14:69087518:T:C	FALSE	14	69087518	C	T	-0.1307	0.0053	--?--	134.812	0	2.466	3	0.4815	0	67137276	70262892	3125616	230_8	387434	chr14_69087518_T_C	intron_variant	MODIFIER	DCAF5	1.93342	0.785775		133.147	0.751514	-0.122592	-0.0849877		-0.131978	-0.0653561	0.0222567	0.047345		0.0332498	0.0223044	134.745	-0.130726	0.005276	X30100	FALSE	FALSE
7:1246931:G:T	FALSE	7	1246931	T	G	0.0554	0.0022	+++++	134.138	0	1.294	4	0.8624	0	77667	1908107	1830440	486_1	254044	chr7_1246931_G_T	regulatory_region_variant	MODIFIER	-	1.93477	0.72634	0.613792	128.346	4.76129	0.0550225	0.0361978	0.0350515	0.0554426	0.0641947	0.15324	0.611132	0.348236	0.688997	0.633223	134.072	0.055394	0.002241	bun	FALSE	FALSE
12:111446804:T:C	FALSE	12	111446804	C	T	-0.0506	0.002	--?--	134.085	0	1.928	3	0.5875	0	110343832	113310962	2967130	396_18	380593	chr12_111446804_T_C	missense_variant	MODERATE	SH2B3	0.639741	0.240644		133.642	0.860655	-0.0455233	-0.0160757		-0.050927	-0.035072	0.949687	0.347612		0.517619	0.892861	134.018	-0.050614	0.002048	X30290	FALSE	FALSE
17:61379228:C:T	FALSE	17	61379228	T	C	-0.0657	0.0027	-----	133.479	58.4	9.605	4	0.04763	0	56047253	61955726	5908473	487_12	2.37774e+06	chr17_61379228_C_T	non_coding_transcript_exon_variant	MODIFIER	BCAS3	2.62866	1.92017	2.7773	129.218	1.27851	-0.0435782	-0.0784544	-0.0913348	-0.06746	-0.0291883	0.499416	0.750189	0.519797	0.830018	0.649007	7.73247	-0.057162	0.010154	cre	FALSE	FALSE
10:100315722:G:A	FALSE	10	100315722	A	G	-0.0611	0.0025	--+--	133.457	80.3	20.269	4	0.0004419	0	99012012	101509904	2497892	40_19	54764	chr10_100315722_G_A	intron_variant	MODIFIER	PKD2L1	2.26725	0.430895	0.492953	135.654	0.373675	-0.0470576	-0.0248618	0.052353	-0.063667	-0.0113795	0.707844	0.352581	0.078935	0.170596	0.453977	1.40058	-0.032835	0.015967	X30100	FALSE	FALSE
20:32605014:G:C	FALSE	20	32605014	C	G	0.0566	0.0023	++?++	133.164	0	0.107	3	0.991	0	28007497	33589729	5582232	374_5	1806401	chr20_32605014_G_C	intron_variant	MODIFIER	NOL4L-DT	1.04438	1.12731		129.976	2.50047	0.0477513	0.058196		0.056622	0.058084	0.0746019	0.199926		0.260635	0.157602	133.098	0.056591	0.002298	X30190	FALSE	FALSE
11:61814184:G:A	FALSE	11	61814184	A	G	-0.0521	0.0021	-----	133.118	0	1.205	4	0.8773	0	61055360	67960516	6905156	145_13	2693754	chr11_61814184_G_A	non_coding_transcript_exon_variant	MODIFIER	FADS1	0.117563	1.0951	1.59428	130.384	1.75416	-0.0128823	-0.0603648	-0.0684779	-0.0520792	-0.0493133	0.0338739	0.177683	0.606032	0.280269	0.132249	133.052	-0.052064	0.002115	X30100	FALSE	FALSE
4:74097332:C:T	FALSE	4	74097332	T	C	-0.0512	0.0021	--+--	133.017	63.5	10.958	4	0.02703	0	72514333	75010955	2496622	488_7	334688	chr4_74097332_C_T	3_prime_UTR_variant	MODIFIER	CXCL2	0.301214	1.73686	0.067571	133.311	1.22574	-0.0125084	-0.0640437	0.0057399	-0.0524183	-0.02711	0.1949	0.586001	0.30684	0.601598	0.53708	2.63381	-0.034834	0.011434	X30200	FALSE	FALSE
X:22032220:G:GTT	TRUE	X	22032220	GTT	G	-0.0463	0.0019	-----	132.987	25.4	5.362	4	0.2521	0	20357803	22726411	2368608	489_4	490113	chrX_22032220_G_GTT	upstream_gene_variant	MODIFIER	PHEX	0.607596	1.20219	2.19803	129.04	3.10099	-0.0165929	-0.0467379	-0.073603	-0.0466723	-0.0464752	0.303097	0.297658	0.354277	0.342646	0.265419	12.6018	-0.043738	0.005972	phos	TRUE	TRUE
12:120442330:C:T	FALSE	12	120442330	T	C	-0.0536	0.0022	-+---	132.839	65.2	11.488	4	0.02159	0	119154897	122341030	3186133	490_11	305634	chr12_120442330_C_T	intron_variant	MODIFIER	AL021546.1	1.51324	0.0905365	0.191406	134.055	0.483034	-0.0561631	0.00758365	-0.0133232	-0.0548545	-0.0157435	0.09171	0.229909	0.49759	0.331946	0.283544	1.80931	-0.032682	0.013501	X30280	FALSE	FALSE
4:144024031:G:T	FALSE	4	144024031	T	G	0.0549	0.0022	+++++	132.53	61.1	10.287	4	0.03586	0	142058998	145660700	3601702	491_16	164182	chr4_144024031_G_T	intron_variant	MODIFIER	AC107223.1	0.697153	0.137605	0.218969	134.184	0.380043	0.049628	0.00967446	0.0364529	0.0561724	0.0127177	0.0455982	0.352605	0.0450405	0.311002	0.321403	1.76546	0.03484	0.014616	hba1c	FALSE	FALSE
12:120979061:C:T	FALSE	12	120979061	T	C	0.1473	0.006	++?++	132.399	0	2.088	3	0.5543	0	119556962	124508063	4951101	257_26	1.05345e+06	chr12_120979061_C_T	missense_variant	MODERATE	HNF1A	0.110691	1.35678		128.162	4.52659	0.0319904	0.15212		0.148942	0.119402	0.00434783	0.0304924		0.0290889	0.069483	132.333	0.147325	0.006	igf1	FALSE	FALSE
6:7727038:G:A	FALSE	6	7727038	A	G	0.0448	0.0018	+++++	132.331	0	3.78	4	0.4366	0	5854744	8409587	2554843	296_2	594872	chr6_7727038_G_A	missense_variant	MODERATE	BMP6	0.555428	1.80753	1.47289	129.255	1.93851	0.0188587	0.0623203	0.0681321	0.0451513	0.0347817	0.212078	0.410477	0.227127	0.468844	0.536216	132.265	0.04484	0.001827	X50	FALSE	FALSE
14:23120140:A:G	FALSE	14	23120140	G	A	0.0494	0.002	+++++	132.212	0	1.153	4	0.8857	0	22357703	23631999	1274296	492_2	125289	chr14_23120140_A_G	upstream_gene_variant	MODIFIER	CEBPE	1.49472	0.784149	0.915638	129.207	1.85426	0.0559263	0.0376021	0.0450996	0.049702	0.0358837	0.100565	0.496091	0.434906	0.559317	0.412243	132.146	0.049387	0.002013	X30190	FALSE	FALSE
22:32479884:G:A	FALSE	22	32479884	A	G	-0.0487	0.002	-----	131.695	45.6	7.354	4	0.1183	0	31838723	33043802	1205079	37_5	38621.5	chr22_32479884_G_A	intron_variant	MODIFIER	FBXO7	0.536575	2.40289	0.956733	128.844	2.44775	-0.0148664	-0.0774452	-0.0463505	-0.049387	-0.0409188	0.527835	0.552915	0.67672	0.601553	0.506583	6.93116	-0.042906	0.008093	X30040	FALSE	FALSE
12:120718238:A:T	FALSE	12	120718238	T	A	-0.0489	0.002	-----	131.654	36.9	6.343	4	0.175	0	119292677	122684095	3391418	493_19	270148	chr12_120718238_A_T	intron_variant	MODIFIER	UNC119B	0.394024	0.782737	0.317455	129.975	3.02663	-0.0124959	-0.0371482	-0.0358999	-0.0497114	-0.0476428	0.337014	0.455254	0.0754006	0.388904	0.484332	6.9788	-0.041345	0.007769	X30040	FALSE	FALSE
2:111429464:A:G	FALSE	2	111429464	G	A	0.0559	0.0023	++-++	131.516	38.4	6.489	4	0.1655	0	109060040	112632077	3572037	339_18	583406	chr2_111429464_A_G	non_coding_transcript_exon_variant	MODIFIER	MIR4435-2HG	1.92331	0.0142126	0.163386	131.037	0.862975	0.0450967	0.00120959	-0.0222471	0.0566898	0.0360576	0.241661	0.748236	0.932139	0.737178	0.903221	4.46451	0.043292	0.010443	X30010	FALSE	FALSE
9:88777771:TTC:T	FALSE	9	88777771	T	TTC	-0.1127	0.0046	+-?--	131.199	14.5	3.509	3	0.3196	0	88097273	89985788	1888515	494_9	263760	chr9_88777771_TTC_T	intron_variant	MODIFIER	AL390791.1	0.208844	2.23419		129.639	1.03324	0.0486667	-0.165232		-0.112821	-0.106538	0.00720194	0.0520916		0.0543846	0.0133992	8.7127	-0.111259	0.01852	hba1c	FALSE	FALSE
17:35557785:T:C	FALSE	17	35557785	C	T	-0.0604	0.0025	-----	131.132	0	2.59	4	0.6286	0	34816446	36506102	1689656	31_9	103489	chr17_35557785_T_C	missense_variant	MODERATE	SLFN14	2.07323	2.19748	0.590619	126.63	2.23746	-0.0469652	-0.083115	-0.0338454	-0.0610198	-0.0470358	0.203646	0.241181	0.340009	0.172952	0.219889	131.066	-0.060414	0.002473	X30100	FALSE	FALSE
6:130053316:T:A	FALSE	6	130053316	A	T	-0.0506	0.0021	-----	130.967	0	3.649	4	0.4556	0	128932307	134045789	5113482	296_28	1435732	chr6_130053316_T_A	intron_variant	MODIFIER	L3MBTL3	2.62713	1.25993	1.41251	127.059	1.44663	-0.0659641	-0.0586474	-0.145185	-0.0506314	-0.0329554	0.880541	0.782235	0.959973	0.735728	0.734661	130.9	-0.050582	0.002071	X50	FALSE	FALSE
19:39728809:T:C	FALSE	19	39728809	C	T	0.0521	0.0021	+++++	130.745	0	3.37	4	0.4979	0	36039131	41294997	5255866	495_9	1061745	chr19_39728809_T_C	upstream_gene_variant	MODIFIER	AC006133.1	0.954435	0.5886	0.265327	128.432	2.75994	0.0291209	0.0325245	0.0187354	0.0528085	0.0487683	0.793446	0.700298	0.304245	0.672205	0.683869	130.678	0.052132	0.002137	X30150	FALSE	FALSE
18:23141009:G:T	FALSE	18	23141009	T	G	0.046	0.0019	+-+++	130.697	57.7	9.45	4	0.05079	0	21992436	24071232	2078796	127_2	109175	chr18_23141009_G_T	intron_variant	MODIFIER	CABLES1	1.18197	0.147524	0.678502	131.315	0.657704	0.0335029	-0.00971351	0.0359418	0.0469599	0.0173249	0.211928	0.437802	0.546654	0.513361	0.46181	2.57135	0.030648	0.010206	X30100	FALSE	FALSE
14:65020976:T:C	FALSE	14	65020976	C	T	0.048	0.002	++-++	130.357	64.8	11.35	4	0.0229	0	63912634	66415453	2502819	496_7	143068	chr14_65020976_T_C	intron_variant	MODIFIER	FNTB	0.51208	1.65396	0.251828	131.044	0.679968	0.0183296	0.0688664	-0.0190103	0.0489992	0.0190076	0.196687	0.265689	0.232328	0.448028	0.334294	2.05325	0.031428	0.012002	X30040	FALSE	FALSE
17:4632019:G:A	FALSE	17	4632019	A	G	-0.1731	0.0071	--?--	130.132	11.1	3.375	3	0.3374	0	2418373	5837422	3419049	497_1	504122	chr17_4632019_G_A	missense_variant	MODERATE	ALOX15	2.10429	1.29225		127.907	1.00759	-0.444858	-0.242108		-0.172832	-0.124025	0.00196169	0.0106106		0.0208982	0.00944736	11.9228	-0.176562	0.024828	X30150	FALSE	FALSE
3:47046347:T:A	FALSE	3	47046347	A	T	0.0498	0.002	++-++	129.801	79.9	19.861	4	0.0005319	0	44830209	51021126	6190917	498_9	879320	chr3_47046347_T_A	intron_variant	MODIFIER	SETD2	0.167801	1.78076	1.23327	129.027	3.72012	0.00659852	0.0641633	-0.0603512	0.0508844	0.0533588	0.675052	0.416046	0.270519	0.398504	0.457514	1.42453	0.030323	0.014585	X30120	FALSE	FALSE
20:25293293:A:G	FALSE	20	25293293	G	A	-0.0478	0.002	-----	129.785	4.6	4.192	4	0.3807	0	24237231	27227703	2990472	499_6	439174	chr20_25293293_A_G	intron_variant	MODIFIER	PYGB	1.04015	0.222961	0.16107	127.936	2.66529	-0.0248931	-0.0149015	-0.0215151	-0.0484959	-0.0440902	0.447258	0.310026	0.923745	0.440942	0.467553	42.3176	-0.046492	0.003378	alp	FALSE	FALSE
10:44911160:T:C	FALSE	10	44911160	C	T	0.0478	0.002	+++++	129.437	0	2.67	4	0.6145	0	44011925	47331976	3320051	436_7	760790	chr10_44911160_T_C	intron_variant	MODIFIER	AL353801.2	2.54775	0.548915	0.521271	126.574	1.51915	0.0422292	0.0284794	0.0294261	0.0484768	0.03071	0.470497	0.558299	0.37229	0.582073	0.54314	129.371	0.047811	0.00197	X30040	FALSE	FALSE
7:28167681:G:T	FALSE	7	28167681	T	G	-0.0485	0.002	-----	129.333	26.1	5.414	4	0.2474	0	24715219	29353491	4638272	310_9	1133326	chr7_28167681_G_T	intron_variant	MODIFIER	JAZF1	1.70421	0.434938	0.15476	128.993	0.352136	-0.0500742	-0.0287891	-0.0418007	-0.0491272	-0.0124252	0.876196	0.809215	0.983303	0.705602	0.762622	6.28058	-0.04123	0.008212	X50	FALSE	FALSE
21:35015509:C:T	FALSE	21	35015509	T	C	-0.0959	0.004	--?--	129.084	0	1.374	3	0.7117	0	34338891	35948901	1610010	500_3	128387	chr21_35015509_C_T	intron_variant	MODIFIER	RUNX1	1.47477	1.92516		125.582	1.99791	-0.111334	-0.167924		-0.0953924	-0.109828	0.020367	0.0405808		0.0711469	0.029325	129.018	-0.095862	0.003955	X30150	FALSE	FALSE
4:143973522:T:G	FALSE	4	143973522	G	T	-0.053	0.0022	-----	129.06	16.7	4.803	4	0.3081	0	142401659	145753769	3352110	501_13	104192	chr4_143973522_T_G	intron_variant	MODIFIER	AC107223.1	0.348065	1.15133	1.21712	125.426	3.77211	-0.0151965	-0.0495547	-0.122269	-0.0533359	-0.0573932	0.142289	0.352729	0.0501205	0.308114	0.338845	15.4823	-0.051043	0.006249	X30300	FALSE	FALSE
5:156964617:T:C	FALSE	5	156964617	C	T	0.05	0.0021	+++++	128.996	0	2.416	4	0.6597	0	155598599	157698537	2099938	162_13	316049	chr5_156964617_T_C	upstream_gene_variant	MODIFIER	TIMD4	1.2045	0.721205	1.31364	125.389	2.78821	0.0287418	0.0367459	0.0656609	0.0504844	0.0478289	0.342845	0.623068	0.720319	0.634686	0.652704	128.932	0.05003	0.002065	chol	FALSE	FALSE
4:6889708:G:A	FALSE	4	6889708	A	G	-0.0632	0.0026	++---	128.991	72.2	14.407	4	0.006102	0	6253306	8256222	2002916	502_1	365056	chr4_6889708_G_A	intergenic_variant	MODIFIER	-	0.115003	1.21779	1.36907	129.08	1.91639	0.0143846	0.0803544	-0.0588468	-0.0642396	-0.049931	0.0246147	0.111586	0.536993	0.175423	0.152649	1.04439	-0.032886	0.019414	X30110	FALSE	FALSE
9:133266456:T:C	FALSE	9	133266456	C	T	-0.0613	0.0025	-----	128.967	0	2.411	4	0.6606	0	132625646	134023026	1397380	503_12	57880	chr9_133266456_T_C	intron_variant	MODIFIER	ABO	1.79032	0.397771	1.92147	125.62	1.59478	-0.0583104	-0.027384	-0.0928913	-0.061646	-0.0459023	0.902318	0.795988	0.805785	0.81554	0.854257	128.901	-0.06131	0.00253	apob	FALSE	FALSE
17:7559652:A:G	FALSE	17	7559652	G	A	-0.0625	0.0026	-----	128.717	43.8	7.116	4	0.1299	0	6508900	8506024	1997124	122_3	52190	chr17_7559652_A_G	missense_variant	MODERATE	TNFSF12-TNFSF13	6.76543	0.878503	2.48717	121.144	1.25961	-0.0875167	-0.0517799	-0.087747	-0.0626587	-0.0304759	0.32637	0.793755	0.627513	0.7888	0.653706	10.8934	-0.062211	0.009181	nap	FALSE	FALSE
1:25257119:C:G	FALSE	1	25257119	G	C	-0.0499	0.0021	--+--	128.578	62.8	10.743	4	0.02961	0	24429491	27558630	3129139	43_7	736942	chr1_25257119_C_G	intron_variant	MODIFIER	RSRP1	0.180429	0.331934	0.703641	130.271	0.348862	-0.0174583	-0.0212665	0.0981991	-0.0508858	-0.0125374	0.0438099	0.295868	0.0356627	0.405941	0.253156	0.996551	-0.025724	0.015676	X30270	FALSE	FALSE
19:54173495:T:C	FALSE	19	54173495	C	T	-0.0479	0.002	-----	128.507	41.7	6.86	4	0.1435	0	53599839	54720018	1120179	48_13	13566.5	chr19_54173495_T_C	3_prime_UTR_variant	MODIFIER	MBOAT7	0.636159	3.01742	0.821166	122.8	4.81617	-0.019017	-0.0940041	-0.0480948	-0.0478149	-0.0616322	0.682205	0.693931	0.749035	0.561036	0.484053	8.48049	-0.048874	0.008256	alp	FALSE	FALSE
19:33263642:C:T	FALSE	19	33263642	T	C	-0.0892	0.0037	--+--	128.357	16	4.763	4	0.3125	0	32038740	35571480	3532740	286_8	541468	chr19_33263642_C_T	intergenic_variant	MODIFIER	-	1.37765	0.71826	0.195377	126.817	1.78845	-0.14022	-0.0688104	0.0386962	-0.0901042	-0.0585334	0.0121807	0.0710766	0.0315663	0.0812445	0.0982572	12.3128	-0.082615	0.01142	X30260	FALSE	FALSE
8:60733792:C:CA	FALSE	8	60733792	CA	C	0.0626	0.0026	+++++	128.293	22.3	5.149	4	0.2723	0	59669712	61397370	1727658	504_12	200251	chr8_60733792_C_CA	intron_variant	MODIFIER	CHD7	5.67001	1.13448	0.182375	123.543	0.537846	0.068767	0.0563129	0.0182989	0.0633024	0.0222113	0.372375	0.23064	0.135377	0.186614	0.13898	16.0258	0.058669	0.007053	X30200	FALSE	FALSE
1:184054395:A:C	FALSE	1	184054395	C	A	0.0462	0.0019	+++++	128.276	0	0.867	4	0.9292	0	182299732	185395998	3096266	431_37	206530	chr1_184054395_A_C	missense_variant	MODERATE	TSEN15	1.05822	0.709166	1.458	123.33	3.86627	0.0362157	0.0396902	0.0589976	0.0461118	0.0552225	0.130129	0.2274	0.466377	0.347885	0.335428	128.21	0.046226	0.001913	X50	FALSE	FALSE
7:44847477:A:G	FALSE	7	44847477	G	A	-0.0482	0.002	-----	128.208	0	0.185	4	0.996	0	43863553	45623608	1760055	505_10	103896	chr7_44847477_A_G	intron_variant	MODIFIER	H2AZ2	1.36123	1.20375	0.915086	123.869	2.85068	-0.040997	-0.049093	-0.053738	-0.0482049	-0.0510964	0.160283	0.465837	0.218897	0.434012	0.269666	128.143	-0.048204	0.001995	X30090	FALSE	FALSE
14:55226857:C:T	FALSE	14	55226857	T	C	-0.0825	0.0034	--?--	127.932	0	0.469	3	0.9256	0	54206280	56239622	2033342	230_5	3906	chr14_55226857_C_T	upstream_gene_variant	MODIFIER	AL158801.5	0.900665	1.13932		124.718	2.72864	-0.119377	-0.102731		-0.0825165	-0.0742144	0.00908673	0.0571853		0.0837991	0.0991187	127.867	-0.082489	0.003418	X30100	FALSE	FALSE
10:69334748:T:C	FALSE	10	69334748	C	T	0.0793	0.0033	-+?++	127.87	7	3.225	3	0.3583	0	68066823	69993295	1926472	124_6	304689	chr10_69334748_T_C	intron_variant	MODIFIER	HK1	0.293451	0.859481		127.462	0.935178	-0.0489522	0.084821		0.0797047	0.0615916	0.0102873	0.058188		0.109073	0.0363088	13.8541	0.076492	0.009931	X30290	FALSE	FALSE
1:125079549:C:A	TRUE	1	125079549	A	C	-0.4033	0.0167	???-?	127.719	0	0	0	1	0	116642154	125676603	9034449	173_14	3.92017e+06	chr1_125079549_C_A	intergenic_variant	MODIFIER	-				127.72					-0.403265					0.00380852		127.654	-0.403265	0.016725	ua	TRUE	TRUE
12:29282547:G:A	FALSE	12	29282547	A	G	-0.0475	0.002	-----	127.714	11.3	4.51	4	0.3413	0	28459581	30000148	1540567	93_8	52682.5	chr12_29282547_G_A	non_coding_transcript_exon_variant	MODIFIER	AC009318.1	1.22621	0.159008	1.33271	122.939	4.83617	-0.0292358	-0.0105146	-0.0557482	-0.0476327	-0.0627504	0.664079	0.443929	0.50377	0.459423	0.482428	23.8742	-0.046692	0.004557	X30080	FALSE	FALSE
8:143928115:A:G	FALSE	8	143928115	G	A	-0.0483	0.002	-----	127.188	0	0.12	4	0.9983	0	143387044	145405523	2018479	204_21	468168	chr8_143928115_A_G	intron_variant	MODIFIER	PLEC	1.52125	0.923315	0.585144	122.73	3.32505	-0.0481375	-0.0419899	-0.0444045	-0.0482668	-0.0517946	0.857373	0.47215	0.157163	0.429273	0.378522	127.122	-0.048286	0.002007	X30110	FALSE	FALSE
2:210675783:C:A	FALSE	2	210675783	A	C	0.0525	0.0022	+--++	126.928	59.2	9.808	4	0.04379	0	209098763	211539758	2440995	506_37	356522	chr2_210675783_C_A	missense_variant	MODERATE	CPS1	1.41148	0.0214053	0.0553643	126.947	1.7035	0.03028	-0.00173055	-0.0056862	0.0539441	0.0359641	0.360479	0.322642	0.175519	0.3157	0.30138	3.06323	0.035196	0.010561	cre	FALSE	FALSE
9:5073770:G:T	TRUE	9	5073770	T	G	1.152	0.048	???+?	126.745	0	0	0	1	0	4573770	5573770	1000000	439_2	0	chr9_5073770_G_T	missense_variant	MODERATE	JAK2				126.745					1.15196					0.000398106		126.68	1.15196	0.047962	X30110	TRUE	TRUE
11:61820833:A:G	FALSE	11	61820833	G	A	0.0497	0.0021	+++++	126.638	0	3.051	4	0.5493	0	61034772	63263297	2228525	259_10	328202	chr11_61820833_A_G	intron_variant	MODIFIER	FADS2	1.31122	0.927829	1.48399	121.068	4.60683	0.052119	0.0453791	0.0676198	0.0492323	0.0809537	0.0905484	0.288164	0.627172	0.348993	0.166317	126.573	0.049677	0.002069	alp	FALSE	FALSE
7:28684757:G:T	FALSE	7	28684757	T	G	0.053	0.0022	+++++	126.625	0	3.263	4	0.5149	0	27699908	29351379	1651471	449_8	159114	chr7_28684757_G_T	intron_variant	MODIFIER	CREB5	2.30768	0.953264	0.0326788	123.477	2.15725	0.0394056	0.0427111	0.00356749	0.0538095	0.0423706	0.581666	0.39417	0.159991	0.290819	0.299967	126.559	0.052992	0.002207	X30000	FALSE	FALSE
19:12889433:T:C	FALSE	19	12889433	C	T	-0.0489	0.002	-----	126.451	66.8	12.066	4	0.01687	0	11910253	14584671	2674418	450_6	358029	chr19_12889433_T_C	upstream_gene_variant	MODIFIER	GCDH	0.765447	0.168704	1.25273	127.727	0.319351	-0.0199693	-0.0119915	-0.0754044	-0.0502731	-0.011233	0.461065	0.305421	0.149152	0.390971	0.282722	2.12746	-0.031978	0.011948	X30010	FALSE	FALSE
11:308426:G:C	FALSE	11	308426	C	G	0.0475	0.002	+-?++	126.447	56.9	6.963	3	0.07309	0	0	884908	884908	259_1	134028	chr11_308426_G_C	synonymous_variant	LOW	IFITM2	3.45038	0.0334031		124.351	1.29905	0.0970537	-0.00256051		0.0475703	0.036647	0.910793	0.629288		0.508695	0.825406	3.26964	0.04503	0.013003	alp	FALSE	FALSE
17:59828957:A:C	FALSE	17	59828957	C	A	-0.0477	0.002	-+---	126.299	52	8.329	4	0.08026	0	58847284	61062579	2215295	172_14	125974	chr17_59828957_A_C	intron_variant	MODIFIER	VMP1	0.442612	0.0417026	0.122715	126.761	1.6609	-0.019571	0.00311626	-0.00910612	-0.048764	-0.0329837	0.146653	0.538619	0.411404	0.555409	0.48504	2.80354	-0.031753	0.010041	X30110	FALSE	FALSE
12:54318524:G:A	FALSE	12	54318524	A	G	-0.048	0.002	+-+--	126.25	59	9.752	4	0.04483	0	53555637	55229038	1673401	108_11	73813.5	chr12_54318524_G_A	intron_variant	MODIFIER	COPZ1	0.114351	0.888561	0.264884	126.112	2.24078	0.00731844	-0.0407627	0.0190378	-0.0487669	-0.0463806	0.896193	0.516339	0.679312	0.558342	0.756555	1.98182	-0.031369	0.012244	X30110	FALSE	FALSE
17:43848758:C:T	FALSE	17	43848758	T	C	0.1406	0.0059	++?++	126.228	19	3.704	3	0.2953	0	41745073	44795756	3050683	507_8	578344	chr17_43848758_C_T	missense_variant	MODERATE	CD300LG	0.0536275	1.7836		125	1.23078	0.022311	0.336659		0.141215	0.0898181	0.00227671	0.0092418		0.0314405	0.0233676	8.13416	0.134256	0.023198	trig	FALSE	FALSE
17:69085137:A:G	FALSE	17	69085137	G	A	0.1609	0.0067	+??+?	125.863	0	0.538	1	0.4633	0	65194179	70676185	5482006	188_10	1149955	chr17_69085137_A_G	missense_variant	MODERATE	ABCA6	1.08434			125.326		0.278276			0.160689		0.00205955			0.0225415		125.799	0.160896	0.006723	apob	FALSE	FALSE
15:78270761:A:C	FALSE	15	78270761	C	A	-0.0485	0.002	-----	125.842	0	0.75	4	0.9451	0	75675458	79370613	3695155	157_11	747726	chr15_78270761_A_C	intron_variant	MODIFIER	DNAJA4	3.52662	1.30867	0.915355	120.328	2.02766	-0.0526129	-0.0536556	-0.0441364	-0.0486008	-0.0372987	0.467966	0.379688	0.60721	0.415846	0.470515	125.778	-0.048459	0.002025	X30070	FALSE	FALSE
12:57433199:A:G	FALSE	12	57433199	G	A	-0.0567	0.0024	--+--	125.818	46.7	7.512	4	0.1112	0	55966236	58737301	2771065	508_12	81430.5	chr12_57433199_A_G	intron_variant	MODIFIER	AC126614.1	0.252163	2.28384	0.175618	125.376	0.567654	-0.0159526	-0.105403	0.0229863	-0.0572819	-0.0276213	0.0793224	0.149924	0.0700822	0.242165	0.0908388	2.70728	-0.044664	0.014421	ua	FALSE	FALSE
19:48703417:G:A	FALSE	19	48703417	A	G	0.0474	0.002	+++++	125.812	0	2.544	4	0.6367	0	46561334	50050533	3489199	509_13	397484	chr19_48703417_G_A	stop_gained	HIGH	FUT2	2.0163	2.3276	0.229547	121.989	1.62961	0.0371905	0.0714519	0.0854324	0.0477786	0.0326794	0.502743	0.435332	0.00749154	0.508699	0.319412	125.746	0.047443	0.001983	ggt	FALSE	FALSE
8:118951308:A:G	FALSE	8	118951308	G	A	0.0473	0.002	+++++	125.745	0	1.331	4	0.8561	0	118177799	119906826	1729027	161_14	91004.5	chr8_118951308_A_G	intron_variant	MODIFIER	TNFRSF11B	0.553147	0.473727	1.40012	123.218	1.99881	0.0364287	0.0272476	0.0690941	0.0475265	0.0390937	0.937806	0.690351	0.769788	0.542387	0.657598	125.68	0.047321	0.001978	alp	FALSE	FALSE
1:234717659:A:G	FALSE	1	234717659	G	A	0.0482	0.002	+++++	125.516	15.2	4.717	4	0.3176	0	234025374	235520706	1495332	50_28	55381	chr1_234717659_A_G	intron_variant	MODIFIER	AL160408.6	2.28551	0.124915	1.6875	122.841	1.27188	0.0583715	0.00877796	0.0816919	0.0485049	0.0294611	0.845705	0.540897	0.765927	0.519978	0.655408	14.4796	0.046036	0.005839	chol	FALSE	FALSE
X:106773038:A:T	FALSE	X	106773038	T	A	0.2088	0.0087	?+?+?	125.162	0	0.773	1	0.3794	0	100135207	111166027	11030820	510_13	1122421	chrX_106773038_A_T	missense_variant	MODERATE	RNF128		2.06824		123.826			0.156881		0.209897			0.0369811		0.00954075		125.097	0.208757	0.008747	cre	TRUE	FALSE
5:150122240:C:T	FALSE	5	150122240	T	C	-0.0512	0.0021	-----	125.153	0	0.923	4	0.9212	0	149391760	150770190	1378430	511_16	41265	chr5_150122240_C_T	intron_variant	MODIFIER	PDGFRB	0.503141	0.9927	0.279763	121.524	3.62439	-0.0307506	-0.0465158	-0.0289967	-0.0512359	-0.0585087	0.0646204	0.322226	0.111557	0.323009	0.284021	125.088	-0.051191	0.002145	X30190	FALSE	FALSE
14:103380379:G:A	FALSE	14	103380379	A	G	0.0536	0.0022	+++++	125.023	0	1.809	4	0.7708	0	102789696	104421780	1632084	492_11	225359	chr14_103380379_G_A	intergenic_variant	MODIFIER	-	2.75948	1.10637	0.435099	117.852	5.35073	0.0476936	0.0554739	0.0265343	0.053551	0.0666671	0.404108	0.766009	0.434434	0.737177	0.525775	124.958	0.053589	0.002247	X30190	FALSE	FALSE
12:31844701:C:A	FALSE	12	31844701	A	C	0.0546	0.0023	++-++	124.987	70.1	13.397	4	0.009492	0	30831676	32683264	1851588	257_7	87231	chr12_31844701_C_A	regulatory_region_variant	MODIFIER	-	0.280822	0.915682	0.386171	125.351	2.38938	0.0102519	0.0464171	-0.0321818	0.0561464	0.04506	0.291539	0.25322	0.165051	0.26607	0.31134	2.08311	0.034607	0.013099	igf1	FALSE	FALSE
11:306920:T:A	FALSE	11	306920	A	T	-0.0481	0.002	--?--	124.793	20.5	3.775	3	0.2868	0	0	836744	836744	512_1	111452	chr11_306920_T_A	upstream_gene_variant	MODIFIER	IFITM2	0.0660668	0.261762		124.598	1.41555	-0.00510718	-0.016788		-0.0485777	-0.0392094	0.920205	0.632167		0.511764	0.825251	7.60081	-0.042384	0.0076	X30190	FALSE	FALSE
3:122294618:C:T	FALSE	3	122294618	T	C	-0.0768	0.0032	-----	124.783	54.4	8.767	4	0.0672	0	121069094	123124152	2055058	513_8	197995	chr3_122294618_C_T	downstream_gene_variant	MODIFIER	CASR	1.75188	0.0190361	0.879819	123.556	1.96782	-0.108652	-0.00168261	-0.132765	-0.0781882	-0.0496719	0.0304678	0.26705	0.0293031	0.12913	0.185629	3.99553	-0.062462	0.016056	phos	FALSE	FALSE
16:30474072:G:C	FALSE	16	30474072	C	G	0.0482	0.002	++-++	124.627	16.3	4.778	4	0.3108	0	27582353	32193037	4610684	514_6	586377	chr16_30474072_G_C	missense_variant	MODERATE	ITGAL	0.543849	0.95348	0.157467	120.879	4.69742	0.0213988	0.0422851	-0.026533	0.0482421	0.0696919	0.177879	0.550633	0.953302	0.516231	0.736948	13.3435	0.047617	0.006306	X30120	FALSE	FALSE
5:154647656:A:G	FALSE	5	154647656	G	A	0.0793	0.0033	+++++	124.547	19.1	4.941	4	0.2934	0	153897876	155849323	1951447	515_19	225944	chr5_154647656_A_G	intergenic_variant	MODIFIER	-	0.256166	2.72615	0.394688	120.257	3.7258	0.0296959	0.143649	0.0299841	0.0794733	0.0878661	0.020819	0.0885629	0.173893	0.094916	0.100316	13.6211	0.078102	0.010232	X30050	FALSE	FALSE
10:45577429:C:T	FALSE	10	45577429	T	C	0.0921	0.0039	++-++	124.544	31.1	5.808	4	0.2139	0	44011925	47331976	3320051	516_8	94521.5	chr10_45577429_C_T	intron_variant	MODIFIER	MARCHF8	1.57623	0.253788	0.359749	124.217	0.638624	0.115997	0.0394799	-0.0544769	0.0928113	0.0564133	0.0184035	0.0399183	0.0384072	0.0701511	0.0229028	3.50643	0.074793	0.020733	X30050	FALSE	FALSE
18:60161902:T:C	FALSE	18	60161902	C	T	0.0554	0.0023	+++++	124.349	0	2.353	4	0.6712	0	58708996	61932752	3223756	517_16	158972	chr18_60161902_T_C	upstream_gene_variant	MODIFIER	RNU4-17P	5.17804	1.00474	1.16075	115.488	4.3718	0.0815749	0.0539532	0.0665258	0.0547427	0.0598666	0.19644	0.198633	0.165827	0.233125	0.359512	124.284	0.055359	0.002327	X21001	FALSE	FALSE
9:96430637:A:C	FALSE	9	96430637	C	A	-0.0553	0.0023	-----	124.274	61.4	10.369	4	0.03465	0	95707464	98604944	2897480	439_16	725567	chr9_96430637_A_C	intergenic_variant	MODIFIER	-	0.552531	0.868393	1.43766	124.832	0.0646901	-0.0192737	-0.045163	-0.0612229	-0.056648	-0.00372661	0.213768	0.261975	0.560556	0.236607	0.130073	2.62371	-0.038394	0.012631	X30110	FALSE	FALSE
13:113363723:C:A	FALSE	13	113363723	A	C	0.0469	0.002	+++++	124.148	8	4.347	4	0.361	0	112424107	114587689	2163582	367_9	142175	chr13_113363723_C_A	intron_variant	MODIFIER	GRTP1	1.30188	2.93844	1.2882	119.711	1.97662	0.0290835	0.0879177	0.0588543	0.0471806	0.0373297	0.428629	0.565355	0.351555	0.532134	0.55946	30.3034	0.046335	0.003998	X30110	FALSE	FALSE
6:41918953:C:CA	FALSE	6	41918953	CA	C	-0.0484	0.002	+----	124.03	79.7	19.72	4	0.0005671	0	41156186	42632856	1476670	98_10	24432	chr6_41918953_C_CA	intron_variant	MODIFIER	MED20	0.245857	0.170546	0.0547922	126.209	2.61093	0.00842956	-0.0118	-0.00420624	-0.0500503	-0.0435564	0.42328	0.343669	0.401272	0.424631	0.484822	1.08611	-0.024453	0.014061	X30070	FALSE	FALSE
7:1246931:G:T	FALSE	7	1246931	T	G	0.0523	0.0022	+++++	123.971	23.2	5.205	4	0.2669	0	95102	1944069	1848967	371_1	227346	chr7_1246931_G_T	regulatory_region_variant	MODIFIER	-	0.665316	0.59905	0.133462	122.964	2.05814	0.0256991	0.0315504	0.0102683	0.053302	0.0384781	0.15324	0.611132	0.348141	0.689009	0.633223	10.5447	0.045131	0.006777	cre	FALSE	FALSE
8:105569300:A:T	FALSE	8	105569300	T	A	-0.0514	0.0022	-----	123.914	0	0.692	4	0.9523	0	103895102	106161572	2266470	518_12	540963	chr8_105569300_A_T	intron_variant	MODIFIER	ZFPM2	4.17567	0.801307	0.849538	116.902	3.47632	-0.060723	-0.0394123	-0.0423157	-0.0513108	-0.0540792	0.376064	0.34404	0.432611	0.286636	0.353498	123.85	-0.051436	0.002166	X30090	FALSE	FALSE
11:73235234:T:C	FALSE	11	73235234	C	T	0.1138	0.0048	++?++	123.854	45.4	5.497	3	0.1388	0	72170759	75200643	3029884	519_4	450467	chr11_73235234_T_C	missense_variant	MODERATE	P2RY2	2.55146	0.154745		122.121	1.44142	0.288166	0.0312866		0.114372	0.0748958	0.00594276	0.0279226		0.0496437	0.0409021	4.29653	0.107435	0.02649	X30220	FALSE	FALSE
X:39850941:C:T	FALSE	X	39850941	T	C	0.039	0.0016	+++++	123.842	0	0.942	4	0.9185	0	39277013	40383611	1106598	520_4	20629	chrX_39850941_C_T	upstream_gene_variant	MODIFIER	AL592164.1	0.639257	1.1888	0.599415	120.717	2.60203	0.0229914	0.040469	0.0304739	0.0392495	0.0351114	0.120269	0.48199	0.679076	0.408108	0.471603	123.777	0.03902	0.001644	X30080	TRUE	FALSE
3:128599154:G:A	FALSE	3	128599154	A	G	-0.0771	0.0032	+----	123.699	76.7	17.152	4	0.001806	0	127507238	130770633	3263395	521_16	539782	chr3_128599154_G_A	intergenic_variant	MODIFIER	-	0.0260732	5.05264	1.19671	120.72	2.24601	0.00197033	-0.157922	-0.0571992	-0.0789017	-0.0484547	0.924533	0.835071	0.650472	0.893115	0.788226	3.55464	-0.064846	0.017834	X30200	FALSE	FALSE
12:54304624:G:A	FALSE	12	54304624	A	G	-0.0804	0.0034	--?--	123.312	0	2.846	3	0.4159	0	53503112	55072020	1568908	522_5	17058	chr12_54304624_G_A	intron_variant	MODIFIER	COPZ1	0.410272	0.282136		123.63	0.201303	-0.0573069	-0.040492		-0.081067	-0.0194539	0.0127099	0.046231		0.0996718	0.0324774	123.248	-0.08045	0.003396	X30070	FALSE	FALSE
7:20464342:T:C	FALSE	7	20464342	C	T	-0.055	0.0023	-----	123.304	0	1.641	4	0.8014	0	19652741	21847265	2194524	523_4	285661	chr7_20464342_T_C	intergenic_variant	MODIFIER	-	2.34978	1.55887	0.694433	119.578	1.39515	-0.0484805	-0.0676966	-0.0406858	-0.0555015	-0.0365111	0.252423	0.242554	0.254717	0.245925	0.209371	123.239	-0.055039	0.002324	X30150	FALSE	FALSE
7:28684757:G:T	FALSE	7	28684757	T	G	0.0527	0.0022	+++++	122.635	0	2.377	4	0.6668	0	26155596	29351379	3195783	524_4	931270	chr7_28684757_G_T	intron_variant	MODIFIER	CREB5	5.38179	0.35759	0.577368	115.097	3.7355	0.0656279	0.0210419	0.0443505	0.0524548	0.0586386	0.581699	0.394639	0.15967	0.290792	0.30024	122.57	0.052665	0.00223	X30200	FALSE	FALSE
11:61820833:A:G	FALSE	11	61820833	G	A	0.0507	0.0021	+++++	122.412	0	1.723	4	0.7865	0	61146538	63162863	2016325	21_9	333868	chr11_61820833_A_G	intron_variant	MODIFIER	FADS2	1.63147	1.83572	0.604049	119.504	0.987335	0.0592229	0.0720361	0.0373758	0.050857	0.0319252	0.0904845	0.288005	0.626992	0.348996	0.166169	122.347	0.050739	0.00215	trig	FALSE	FALSE
5:150122240:C:T	FALSE	5	150122240	T	C	-0.0504	0.0021	-----	122.384	0	1.146	4	0.8868	0	149412997	151693083	2280086	525_17	430800	chr5_150122240_C_T	intron_variant	MODIFIER	PDGFRB	0.793762	0.813676	0.0561079	119.64	2.74272	-0.0424408	-0.0396377	-0.00691724	-0.0505822	-0.0497895	0.0646204	0.322226	0.111557	0.323009	0.284021	122.319	-0.050366	0.002134	X30130	FALSE	FALSE
16:79721549:G:A	FALSE	16	79721549	A	G	0.0503	0.0021	++-++	122.374	19.2	4.949	4	0.2925	0	79071111	81331340	2260229	526_15	479676	chr16_79721549_G_A	non_coding_transcript_exon_variant	MODIFIER	MAFTRR	1.56933	1.55446	0.21227	119.797	2.04209	0.0402746	0.0683536	-0.0164833	0.0505467	0.0574584	0.204667	0.239917	0.256033	0.305397	0.11704	10.7111	0.047758	0.007112	alp	FALSE	FALSE
7:20463046:T:C	FALSE	7	20463046	C	T	-0.0553	0.0023	-----	122.266	0	3.128	4	0.5367	0	19639825	21845072	2205247	527_4	279402	chr7_20463046_T_C	intergenic_variant	MODIFIER	-	0.90514	1.32005	0.16428	120.838	1.14616	-0.0426145	-0.0609006	-0.0133549	-0.055911	-0.0344139	0.0794484	0.24274	0.242925	0.245572	0.174148	122.201	-0.055305	0.002345	X30210	FALSE	FALSE
6:26098246:T:C	FALSE	6	26098246	C	T	0.0915	0.0039	+-?++	122.225	0	2.933	3	0.4021	1	24644014	35364522	10720508	306_4	3906022	chr6_26098246_T_C	3_prime_UTR_variant	MODIFIER	HFE	0.343757	0.449837		122.491	0.229379	0.0637788	-0.112426		0.0918064	0.0806723	0.00774506	0.0121304		0.0770075	0.00240197	122.16	0.091532	0.003882	X30250	FALSE	FALSE
22:32479884:G:A	FALSE	22	32479884	A	G	-0.0469	0.002	-----	122.167	0	3.32	4	0.5058	0	31950093	33043802	1093709	27_5	17063.5	chr22_32479884_G_A	intron_variant	MODIFIER	FBXO7	1.40801	2.02615	0.820557	118.751	1.83542	-0.0288259	-0.0692007	-0.0415378	-0.0474414	-0.0340931	0.527835	0.552915	0.67672	0.601553	0.506583	122.103	-0.046887	0.001989	X30050	FALSE	FALSE
17:69085137:A:G	FALSE	17	69085137	G	A	0.1615	0.0069	+??+?	122.112	0	0.694	1	0.4047	0	67329974	70662526	3332552	349_12	88887	chr17_69085137_A_G	missense_variant	MODERATE	ABCA6	1.16964			121.537		0.296649			0.161256		0.00204248			0.0225505		122.048	0.161497	0.006852	chol	FALSE	FALSE
20:40551182:G:C	FALSE	20	40551182	C	G	0.1348	0.0057	-+?++	122.02	15.7	3.557	3	0.3134	0	39415326	42372715	2957389	528_9	342838	chr20_40551182_G_C	regulatory_region_variant	MODIFIER	-	0.128847	1.62324		120.457	1.72885	-0.0421756	0.144007		0.134734	0.296721	0.00311875	0.0473126		0.0309915	0.0033389	7.16517	0.135641	0.025121	apob	FALSE	FALSE
5:171857638:G:GC	FALSE	5	171857638	GC	G	0.044	0.0019	++-++	121.738	46.7	7.5	4	0.1117	0	170833105	174136620	3303515	352_40	627224	chr5_171857638_G_GC	downstream_gene_variant	MODIFIER	FBXW11	0.954844	1.47699	0.231334	120.784	1.4749	0.0225967	0.0564207	-0.015167	0.0447788	0.0344605	0.569079	0.648914	0.609103	0.624541	0.758575	4.30361	0.034737	0.008557	X50	FALSE	FALSE
5:39400203:C:T	FALSE	5	39400203	T	C	0.0488	0.0021	++-++	121.524	57.6	9.429	4	0.05122	0	38410662	41070370	2659708	529_3	340313	chr5_39400203_C_T	intron_variant	MODIFIER	DAB2	1.84915	0.839707	0.279199	121.559	0.399834	0.04188	0.0392031	-0.027784	0.0498998	0.0126635	0.229247	0.484528	0.125302	0.411768	0.336258	2.84719	0.034441	0.010791	cre	FALSE	FALSE
7:100642673:A:G	FALSE	7	100642673	G	A	-0.0485	0.0021	-----	121.495	54.6	8.813	4	0.06595	0	98643369	101636456	2993087	342_13	502760	chr7_100642673_A_G	intron_variant	MODIFIER	TFR2	0.428905	0.276788	0.0295891	121.855	1.83457	-0.0140023	-0.0182374	-0.00276704	-0.0497506	-0.0362772	0.678571	0.698849	0.772856	0.624111	0.628332	3.09145	-0.033207	0.00991	X30070	FALSE	FALSE
18:49583585:A:G	FALSE	18	49583585	G	A	0.2066	0.0088	++?++	121.415	0	1.078	3	0.7823	0	48353167	51039605	2686438	530_3	112801	chr18_49583585_A_G	missense_variant	MODERATE	LIPG	0.662473	0.357892		120.675	0.90489	0.188012	0.0969212		0.20761	0.153503	0.00233427	0.0114964		0.0133421	0.00507726	121.35	0.20658	0.00879	chol	FALSE	FALSE
1:203312047:G:C	FALSE	1	203312047	C	G	-0.0476	0.002	-----	121.246	0	0.314	4	0.9889	0	202729717	203865193	1135476	43_33	14592	chr1_203312047_G_C	downstream_gene_variant	MODIFIER	BTG2	1.73902	1.08933	0.771814	116.144	3.56895	-0.0559217	-0.0467475	-0.0478897	-0.0473869	-0.0538575	0.123448	0.539803	0.2	0.536483	0.422578	121.182	-0.047569	0.002025	X30270	FALSE	FALSE
7:151716108:T:C	FALSE	7	151716108	C	T	0.0545	0.0023	++?++	121.109	0	1.541	3	0.6728	0	151194923	152370466	1175543	486_13	66586.5	chr7_151716108_T_C	intron_variant	MODIFIER	PRKAG2	2.08314	1.26501		116.639	3.13596	0.0655475	0.0528062		0.0541784	0.0826051	0.103736	0.400943		0.283152	0.0969095	121.044	0.054525	0.002323	bun	FALSE	FALSE
5:132369766:C:G	FALSE	5	132369766	G	C	-0.0445	0.0019	-----	121.096	0	2.946	4	0.5669	0	129690605	133287844	3597239	51_14	880542	chr5_132369766_C_G	5_prime_UTR_variant	MODIFIER	SLC22A5	1.68142	0.849914	1.27539	117.319	2.58336	-0.0344479	-0.0384993	-0.147775	-0.0445357	-0.0601024	0.602945	0.475863	0.964185	0.52076	0.844903	121.032	-0.044545	0.001898	X30100	FALSE	FALSE
10:69334748:T:C	FALSE	10	69334748	C	T	0.0762	0.0032	++?++	121.075	0	2.803	3	0.4229	0	68748217	69955351	1207134	531_12	17036	chr10_69334748_T_C	intron_variant	MODIFIER	HK1	0.00244001	1.59543		118.735	2.46435	0.000510755	0.126424		0.0759126	0.113485	0.0102945	0.0582993		0.109114	0.0359591	121.011	0.076192	0.003246	X30010	FALSE	FALSE
2:24014842:G:A	FALSE	2	24014842	A	G	-0.0695	0.003	-----	120.975	0	2.033	4	0.7297	0	23043266	26425864	3382598	410_2	719723	chr2_24014842_G_A	intron_variant	MODIFIER	MFSD2B	0.798164	0.773235	0.950223	118.62	1.95516	-0.0419031	-0.0488738	-0.0926196	-0.0701813	-0.0529765	0.0662173	0.172669	0.0650602	0.134892	0.141716	120.909	-0.069464	0.002961	X30290	FALSE	FALSE
10:112998590:C:T	FALSE	10	112998590	T	C	0.0557	0.0024	+-+++	120.947	48.8	7.808	4	0.09885	0	110408287	113660330	3252043	532_6	964282	chr10_112998590_C_T	intron_variant	MODIFIER	TCF7L2	1.42543	0.163008	0.193197	117.25	5.13141	0.0343587	-0.0122955	0.0402475	0.056243	0.0726621	0.30019	0.272204	0.032224	0.290129	0.302251	5.55768	0.048576	0.010356	glu	FALSE	FALSE
12:4221902:C:CTT	FALSE	12	4221902	CTT	C	0.0557	0.0024	+++++	120.644	0	0.123	4	0.9982	0	2355518	4764415	2408897	533_1	661936	chr12_4221902_C_CTT	intergenic_variant	MODIFIER	-	3.65537	0.848439	0.915638	114.938	2.36546	0.0603697	0.0514553	0.0504685	0.0556722	0.056288	0.239821	0.175269	0.219133	0.212349	0.150092	120.579	0.055733	0.002379	X30050	FALSE	FALSE
5:95827745:G:A	FALSE	5	95827745	A	G	-0.0703	0.003	----+	120.495	72.1	14.342	4	0.00628	0	95277162	96977350	1700188	273_13	299511	chr5_95827745_G_A	downstream_gene_variant	MODIFIER	RHOBTB3	3.30728	2.07759	2.1457	117.863	0.132315	-0.0626857	-0.14853	-0.168276	-0.0712272	0.0084873	0.216152	0.0589462	0.0527711	0.128621	0.0890962	3.21178	-0.065362	0.019073	X30290	FALSE	FALSE
12:4221049:C:T	FALSE	12	4221049	T	C	0.056	0.0024	+++++	120.493	0	1.323	4	0.8575	0	2355518	4752664	2397146	493_1	666958	chr12_4221049_C_T	regulatory_region_variant	MODIFIER	-	3.45188	0.702618	1.1827	116.26	1.0717	0.0588807	0.0456806	0.0574113	0.0562784	0.0342797	0.240051	0.174898	0.250471	0.20957	0.14895	120.429	0.055974	0.002391	X30040	FALSE	FALSE
17:44251636:A:C	FALSE	17	44251636	C	A	-0.0516	0.0022	++---	120.292	80.5	20.518	4	0.0003946	0	42954363	47288237	4333874	213_9	869664	chr17_44251636_A_C	intron_variant	MODIFIER	SLC4A1	0.319478	0.012924	0.306553	122.169	3.02234	0.0112568	0.00101929	-0.0229338	-0.0533088	-0.0525615	0.340073	0.552881	0.240482	0.700488	0.70143	1.08039	-0.026989	0.015574	X30240	FALSE	FALSE
18:60161902:T:C	FALSE	18	60161902	C	T	0.0548	0.0023	+++++	119.983	0	2.021	4	0.7319	0	58708996	61932752	3223756	534_16	158972	chr18_60161902_T_C	upstream_gene_variant	MODIFIER	RNU4-17P	4.82256	0.962536	1.09461	111.411	4.44211	0.078798	0.0526608	0.064188	0.0541574	0.0603171	0.197127	0.197839	0.166127	0.233086	0.359815	119.919	0.054758	0.002344	X23104	FALSE	FALSE
2:218135259:G:A	FALSE	2	218135259	A	G	-0.4495	0.0193	???-?	119.87	0	0	0	1	0	216563114	219800805	3237691	535_27	46700.5	chr2_218135259_G_A	missense_variant	MODERATE	CXCR2				119.869					-0.449545					0.00290615		119.805	-0.449545	0.019252	X30140	FALSE	FALSE
1:62604866:AGTTAATGTG:A	FALSE	1	62604866	A	AGTTAATGTG	-0.0485	0.0021	--+--	119.699	44.5	7.205	4	0.1255	0	61864446	63431133	1566687	39_15	42923.5	chr1_62604866_AGTTAATGTG_A	3_prime_UTR_variant	MODIFIER	ANGPTL3	1.8677	2.53249	0.320826	115.548	3.00386	-0.036133	-0.0947661	0.0249819	-0.0487941	-0.0478596	0.428916	0.220015	0.207352	0.352487	0.425797	6.85403	-0.045048	0.008549	X30110	FALSE	FALSE
2:240571486:G:A	FALSE	2	240571486	A	G	0.0677	0.0029	+++++	119.644	0	1.158	4	0.885	0	239813946	242231853	2417907	246_38	451414	chr2_240571486_G_A	intron_variant	MODIFIER	RNPEPL1	2.13695	0.57216	0.384462	117.018	1.37396	0.111172	0.0639791	0.0910529	0.0675076	0.0656069	0.0330113	0.0571853	0.0164939	0.134467	0.0515178	119.579	0.067714	0.002903	X30080	FALSE	FALSE
4:143994688:C:T	FALSE	4	143994688	T	C	-0.0513	0.0022	+----	119.575	60	10.01	4	0.04026	0	142199388	145753769	3554381	536_14	18109.5	chr4_143994688_C_T	intron_variant	MODIFIER	AC107223.1	0.756657	1.57238	1.08318	116.697	3.61866	0.0429092	-0.060839	-0.114978	-0.0515115	-0.0559656	0.0562969	0.353677	0.0501205	0.308073	0.345045	2.96818	-0.044529	0.013612	X30240	FALSE	FALSE
1:230166065:T:G	FALSE	1	230166065	G	T	-0.0486	0.0021	-----	119.509	0	0.798	4	0.9388	0	229380925	231180377	1799452	182_23	114586	chr1_230166065_T_G	intron_variant	MODIFIER	GALNT2	1.50931	0.758068	0.716858	116.454	2.00074	-0.052203	-0.0374892	-0.0440158	-0.0489015	-0.037549	0.119965	0.623161	0.267504	0.61253	0.450945	119.445	-0.04861	0.002085	trig	FALSE	FALSE
1:112665417:T:C	FALSE	1	112665417	C	T	0.0463	0.002	+++++	119.415	0	0.402	4	0.9823	0	111530643	113221089	1690446	39_21	289551	chr1_112665417_T_C	intron_variant	MODIFIER	CAPZA1	2.3003	1.02659	1.15576	113.722	3.41426	0.0412305	0.0445046	0.054708	0.0462208	0.0529562	0.523867	0.509283	0.347549	0.525998	0.632467	119.35	0.046276	0.001986	X30110	FALSE	FALSE
10:69334748:T:C	FALSE	10	69334748	C	T	0.0775	0.0033	++?++	119.128	0	1.317	3	0.7252	0	68596717	70042975	1446258	537_3	14902	chr10_69334748_T_C	intron_variant	MODIFIER	HK1	0.236829	1.48328		116.918	1.99444	0.0431521	0.124587		0.0772266	0.105477	0.0103502	0.0608407		0.111147	0.0361864	119.063	0.077504	0.00333	bild	FALSE	FALSE
4:81244006:T:C	FALSE	4	81244006	C	T	0.0458	0.002	+++++	118.924	0	1.629	4	0.8037	0	79802704	82890800	3088096	235_17	102746	chr4_81244006_T_C	intergenic_variant	MODIFIER	-	2.32191	1.75084	0.421167	115.451	1.14221	0.0480537	0.0688483	0.0331077	0.0459555	0.0302086	0.742768	0.280834	0.158509	0.304708	0.214689	118.861	0.045837	0.001971	X50	FALSE	FALSE
8:60733792:C:CA	FALSE	8	60733792	CA	C	0.0598	0.0026	+++++	118.536	0	2.005	4	0.7348	0	59080372	61505376	2425004	538_10	440918	chr8_60733792_C_CA	intron_variant	MODIFIER	CHD7	4.32715	1.16535	0.187138	113.836	1.2169	0.0566041	0.0572659	0.0187818	0.0604626	0.0397014	0.372375	0.23064	0.135377	0.186614	0.13898	118.472	0.059839	0.002577	X30140	FALSE	FALSE
19:43648948:A:G	FALSE	19	43648948	G	A	-0.0655	0.0028	--?--	118.189	0	0.134	3	0.9875	0	42939494	44156941	1217447	539_12	100730	chr19_43648948_A_G	missense_variant	MODERATE	PLAUR	0.592256	0.459415		115.77	2.58659	-0.0662157	-0.0474426		-0.0655696	-0.0640299	0.0143665	0.0802308		0.155812	0.133956	118.125	-0.065487	0.002825	X30140	FALSE	FALSE
17:58281068:C:T	FALSE	17	58281068	T	C	-0.0998	0.0043	--?--	118.119	0	2.488	3	0.4774	0	56864982	61687097	4822115	337_14	994972	chr17_58281068_C_T	upstream_gene_variant	MODIFIER	MPO	0.130862	0.276641		118.522	0.141699	-0.031138	-0.0358177		-0.100522	-0.030442	0.00605816	0.0543559		0.0580902	0.00715378	118.055	-0.099827	0.004307	X30130	FALSE	FALSE
5:177388765:G:C	FALSE	5	177388765	C	G	0.0511	0.0022	++-++	117.73	1	4.04	4	0.4007	0	176486538	178713812	2227274	529_14	211410	chr5_177388765_G_C	intron_variant	MODIFIER	SLC34A1	1.73052	1.8463	0.0996246	113.918	2.79447	0.077794	0.0721386	-0.00938511	0.0511718	0.0470956	0.0535902	0.302453	0.202801	0.31179	0.347169	77.6761	0.051054	0.002723	cre	FALSE	FALSE
17:44251636:A:C	FALSE	17	44251636	C	A	-0.051	0.0022	++---	117.57	81.3	21.375	4	0.0002667	0	42954363	47289236	4334873	248_10	870164	chr17_44251636_A_C	intron_variant	MODIFIER	SLC4A1	0.212291	0.239904	0.320271	120.374	2.19	0.007994	0.0154218	-0.0234031	-0.0529119	-0.0432012	0.340073	0.552881	0.240482	0.700487	0.70143	0.851487	-0.023244	0.015781	X30250	FALSE	FALSE
10:69334748:T:C	FALSE	10	69334748	C	T	0.0734	0.0032	+-?++	117.513	55.4	6.732	3	0.08095	0	68596717	70042975	1446258	516_13	14902	chr10_69334748_T_C	intron_variant	MODIFIER	HK1	0.327241	0.288935		118.757	0.102853	0.0510192	-0.0365936		0.0742903	0.0102605	0.0102945	0.0582993		0.109114	0.0359591	0.777992	0.037993	0.027477	X30050	FALSE	FALSE
2:8616053:C:T	FALSE	2	8616053	T	C	-0.0476	0.0021	-----	117.458	40.3	6.706	4	0.1523	0	7922899	9130459	1207560	540_1	89374	chr2_8616053_C_T	intron_variant	MODIFIER	AC011747.1	5.15865	0.0316477	0.769042	109.387	5.49898	-0.0706773	-0.00255866	-0.0396934	-0.0470144	-0.0682591	0.64284	0.325815	0.573494	0.379921	0.406379	9.82076	-0.05172	0.00807	X30270	FALSE	FALSE
3:123346931:A:G	FALSE	3	123346931	G	A	-0.0558	0.0024	--?--	117.353	0	0.271	3	0.9655	0	122618097	123976769	1358672	541_14	49498	chr3_123346931_A_G	intron_variant	MODIFIER	ADCY5	2.29481	0.769497		112.715	3.2398	-0.0654246	-0.0519867		-0.0556322	-0.0609914	0.142684	0.151539		0.243506	0.222085	117.289	-0.055822	0.002416	hba1c	FALSE	FALSE
14:103100498:C:G	FALSE	14	103100498	G	C	0.0525	0.0023	+++++	117.283	0	2.69	4	0.611	0	101413891	106297971	4884080	542_16	755433	chr14_103100498_C_G	missense_variant	MODERATE	EXOC3L4	1.25293	2.64767	0.850238	111.972	3.26057	0.0354959	0.0932272	0.047481	0.052512	0.0559521	0.195192	0.246565	0.245523	0.241684	0.261995	117.219	0.052526	0.002274	X30080	FALSE	FALSE
1:118321993:A:G	FALSE	1	118321993	G	A	-0.0477	0.0021	-----	117.272	0	2.787	4	0.5941	0	117200242	120231832	3031590	431_28	394044	chr1_118321993_A_G	intergenic_variant	MODIFIER	-	3.38658	1.61775	2.25721	109.316	3.75783	-0.0648652	-0.0612799	-0.0796921	-0.04705	-0.0562815	0.177593	0.309215	0.350869	0.26219	0.308319	117.208	-0.047702	0.002066	X50	FALSE	FALSE
8:23874713:G:A	FALSE	8	23874713	A	G	0.0468	0.002	+++++	117.078	0	3.636	4	0.4575	0	23194039	24684475	1490436	543_5	64544	chr8_23874713_G_A	intergenic_variant	MODIFIER	-	0.925565	1.4302	0.182724	114.547	2.40065	0.0244161	0.0584907	0.0139071	0.0471776	0.0572689	0.325161	0.345153	0.290058	0.412927	0.145026	117.014	0.046819	0.002029	cys	FALSE	FALSE
16:28494339:G:C	FALSE	16	28494339	C	G	0.0665	0.0029	++?++	117.073	0	2.507	3	0.4741	0	27769597	32067645	4298048	544_6	1424282	chr16_28494339_G_C	5_prime_UTR_variant	MODIFIER	CLN3	2.83106	0.792603		110.398	5.36428	0.118581	0.0435083		0.0663556	0.0676609	0.0411778	0.24081		0.130145	0.389076	117.009	0.066521	0.002883	X30080	FALSE	FALSE
1:159204893:T:C	FALSE	1	159204893	C	T	-0.4435	0.0192	--?--	117.047	98.3	175.542	3	8.091e-38	0	155499378	163267326	7767948	545_24	178459	chr1_159204893_T_C	5_prime_UTR_variant	MODIFIER	ACKR1	130.568	1.45827		22.5875	2.79996	-0.78073	-0.191731		-0.252191	-0.429534	0.884403	0.0219087		0.0016908	0.00326406	1.72689	-0.416185	0.177039	X30000	FALSE	FALSE
19:4454086:C:T	FALSE	19	4454086	T	C	-0.0521	0.0023	-----	116.987	0	1.973	4	0.7408	0	2637571	6196951	3559380	359_2	36825	chr19_4454086_C_T	missense_variant	MODERATE	UBXN6	2.65609	0.58464	0.852267	112.074	3.21476	-0.0774243	-0.0365107	-0.0923801	-0.0517617	-0.0621014	0.0963699	0.216262	0.0539759	0.275038	0.198805	116.923	-0.052106	0.002259	X30270	FALSE	FALSE
16:28494339:G:C	FALSE	16	28494339	C	G	-0.0641	0.0028	--?--	116.903	0	0.767	3	0.8573	0	27612089	32123178	4511089	546_7	1.37329e+06	chr16_28494339_G_C	5_prime_UTR_variant	MODIFIER	CLN3	1.32138	0.927794		112.646	3.73283	-0.073519	-0.0480148		-0.0645134	-0.0547507	0.0411778	0.24081		0.130146	0.389076	116.84	-0.064077	0.002779	X30100	FALSE	FALSE
17:46018101:T:C	FALSE	17	46018101	C	T	0.055	0.0024	+++++	116.833	3.1	4.129	4	0.3889	0	44478211	50436711	5958500	547_10	1439360	chr17_46018101_T_C	intron_variant	MODIFIER	MAPT	0.285826	0.224476	1.07895	116.684	0.53555	0.029173	0.0157728	0.0532084	0.0557593	0.0236209	0.0286404	0.281842	0.292648	0.229817	0.113644	35.3094	0.053529	0.004269	X30010	FALSE	FALSE
9:95468642:AT:A	FALSE	9	95468642	A	AT	0.044	0.0019	+++++	116.745	0	2.789	4	0.5937	0	90947930	99669474	8721544	548_17	159940	chr9_95468642_AT_A	intron_variant	MODIFIER	PTCH1	1.34423	1.38087	0.826275	111.523	4.32417	0.0298996	0.0520151	0.043715	0.043912	0.065625	0.647674	0.396111	0.308554	0.339173	0.247763	116.68	0.044032	0.001911	X50	FALSE	FALSE
1:26695422:G:C	FALSE	1	26695422	C	G	-0.1622	0.007	+-?--	116.697	58	7.138	3	0.06764	0	24753604	28510776	3757172	549_4	63232	chr1_26695422_G_C	intron_variant	MODIFIER	ARID1A	0.45341	1.45173		115.324	2.36667	0.152756	-0.433523		-0.161836	-0.299875	0.00222987	0.00456432		0.0236339	0.00511883	1.59019	-0.179073	0.08026	shbg	FALSE	FALSE
1:234717659:A:G	FALSE	1	234717659	G	A	0.0462	0.002	+++++	116.493	42.5	6.952	4	0.1384	0	234028619	235502402	1473783	32_25	47851.5	chr1_234717659_A_G	intron_variant	MODIFIER	AL160408.6	3.13408	0.146967	2.23989	113.21	1.04822	0.0703743	0.0101061	0.0971878	0.0463298	0.0258799	0.845551	0.540959	0.766184	0.519989	0.655458	5.8979	0.045125	0.009307	ldld	FALSE	FALSE
10:103175836:G:C	FALSE	10	103175836	C	G	-0.0475	0.0021	-----	116.124	14.4	4.675	4	0.3223	0	100831343	103985663	3154320	168_14	767333	chr10_103175836_G_C	non_coding_transcript_exon_variant	MODIFIER	MARCKSL1P1	1.92131	0.325558	0.0188383	114.328	1.86837	-0.038307	-0.0198189	-0.00154341	-0.0483569	-0.0359454	0.384474	0.415656	0.552289	0.389581	0.459111	17.2795	-0.04377	0.005058	X30240	FALSE	FALSE
5:173860848:G:A	FALSE	5	173860848	A	G	-0.0469	0.002	-----	115.416	0	2.478	4	0.6486	0	173297079	174644998	1347919	273_22	110190	chr5_173860848_G_A	intergenic_variant	MODIFIER	-	1.91989	1.32159	2.27501	109.542	3.15209	-0.0369779	-0.0548295	-0.0931105	-0.0468199	-0.0492646	0.458259	0.400493	0.258313	0.406082	0.468383	115.352	-0.046896	0.002047	X30290	FALSE	FALSE
X:154536002:C:T	FALSE	X	154536002	T	C	0.4008	0.0175	+??+?	115.297	0	0.522	1	0.47	0	153030123	156525332	3495209	225_12	241726	chrX_154536002_C_T	missense_variant	MODERATE	G6PD	113.972			1.99265		0.402618			0.313557		0.146742			5.06024e-05		115.233	0.400785	0.017504	X30240	TRUE	FALSE
12:4221902:C:CTT	FALSE	12	4221902	CTT	C	-0.0557	0.0024	-----	115.149	4.3	4.18	4	0.3822	0	1811078	4797115	2986037	550_1	917806	chr12_4221902_C_CTT	intergenic_variant	MODIFIER	-	4.92666	0.42198	2.49937	106.922	3.58072	-0.0737136	-0.0311378	-0.100034	-0.0548957	-0.0728276	0.239821	0.175269	0.219133	0.212348	0.150092	45.0701	-0.056943	0.004007	X30010	FALSE	FALSE
1:16981759:T:C	FALSE	1	16981759	C	T	0.0417	0.0018	+++++	115.01	67.9	12.466	4	0.0142	0	15677886	17969392	2291506	431_5	158120	chr1_16981759_T_C	intron_variant	MODIFIER	AL049569.1	5.16713	0.145007	1.2084	112.367	0.412372	0.0892841	0.00901798	0.0599405	0.0419083	0.0119469	0.161203	0.483357	0.237649	0.521224	0.467938	3.10691	0.040423	0.012028	X50	FALSE	FALSE
1:11982386:C:T	FALSE	1	11982386	T	C	-0.0452	0.002	-----	114.996	32.6	5.938	4	0.2038	0	11266028	12612810	1346782	551_5	42967	chr1_11982386_C_T	intron_variant	MODIFIER	MFN2	0.466722	0.680887	1.18657	114.113	1.36702	-0.0141673	-0.0358173	-0.0560537	-0.046115	-0.0295249	0.583218	0.324359	0.667295	0.466834	0.591394	6.99485	-0.037963	0.007124	X30090	FALSE	FALSE
17:4937573:G:A	FALSE	17	4937573	A	G	-0.0853	0.0037	-----	114.963	49.7	7.958	4	0.09314	0	3476854	6202291	2725437	172_2	98000.5	chr17_4937573_G_A	3_prime_UTR_variant	MODIFIER	SLC25A11	3.54681	1.79752	0.712725	112.148	0.192573	-0.0637095	-0.098235	-0.086728	-0.0875096	-0.0135949	0.231712	0.121612	0.0483035	0.0734438	0.0647372	6.65336	-0.071047	0.013706	X30110	FALSE	FALSE
14:74162443:C:T	FALSE	14	74162443	T	C	-0.0715	0.0031	-+---	114.907	72.7	14.633	4	0.005527	0	72310287	74973970	2663683	252_7	520314	chr14_74162443_C_T	intron_variant	MODIFIER	LIN52	0.500379	0.356274	0.900181	117.063	0.420371	-0.0384975	0.0380101	-0.093122	-0.0736337	-0.0166437	0.0376697	0.0805793	0.0551367	0.116989	0.172234	1.21599	-0.040265	0.021475	X30070	FALSE	FALSE
12:120454575:A:AT	FALSE	12	120454575	AT	A	-0.0486	0.0021	-++--	114.533	78.3	18.396	4	0.001032	0	119446351	124595807	5149456	456_15	1566504	chr12_120454575_A_AT	intron_variant	MODIFIER	GATC	0.508139	0.527774	0.469496	117.512	0.70692	-0.0246908	0.0322639	0.027485	-0.0501519	-0.0206104	0.108194	0.248105	0.507952	0.348246	0.287677	0.431021	-0.014815	0.016549	X30240	FALSE	FALSE
5:95827745:G:A	FALSE	5	95827745	A	G	-0.0683	0.003	----+	113.81	72.1	14.33	4	0.006312	0	95277162	96977350	1700188	283_11	299511	chr5_95827745_G_A	downstream_gene_variant	MODIFIER	RHOBTB3	2.81588	2.07259	1.99865	111.757	0.163698	-0.0568517	-0.147536	-0.159175	-0.0693731	0.0102256	0.216152	0.0589462	0.0527711	0.128621	0.0890962	2.96704	-0.062151	0.019003	X30300	FALSE	FALSE
2:60410521:G:A	FALSE	2	60410521	A	G	0.0465	0.002	+++++	113.554	0	0.497	4	0.9738	0	59684494	62846691	3162197	247_10	855072	chr2_60410521_G_A	intron_variant	MODIFIER	MIR4432HG	2.07934	0.780931	0.0330293	110.869	1.32786	0.0398048	0.0419623	0.012296	0.046737	0.0379721	0.459792	0.277672	0.0113253	0.414166	0.174841	113.491	0.046479	0.002046	X30260	FALSE	FALSE
14:64807532:T:C	FALSE	14	64807532	C	T	0.0477	0.0021	+++++	113.461	68.5	12.719	4	0.01274	0	63600256	65703455	2103199	552_6	155676	chr14_64807532_T_C	intron_variant	MODIFIER	SPTB	2.40202	0.271786	0.569087	114.073	0.0106795	0.0435101	0.0167237	0.0327815	0.0491538	0.000441669	0.412676	0.43423	0.365783	0.338419	0.457714	2.20725	0.031543	0.011522	X30270	FALSE	FALSE
19:47873738:T:C	FALSE	19	47873738	C	T	-0.0652	0.0029	-----	113.217	40.8	6.758	4	0.1492	0	47294095	48473707	1179612	553_5	10163	chr19_47873738_T_C	intron_variant	MODIFIER	SULT2A1	0.948603	4.4927	0.560781	109.36	1.2091	-0.0901128	-0.138214	-0.213848	-0.0649256	-0.0413745	0.98069	0.789401	0.99427	0.835032	0.857653	5.72637	-0.072533	0.015208	vitd	FALSE	FALSE
12:120718238:A:T	FALSE	12	120718238	T	A	-0.0453	0.002	-----	113.192	0	3.362	4	0.4992	0	119292677	122645738	3353061	533_19	250970	chr12_120718238_A_T	intron_variant	MODIFIER	UNC119B	0.69631	0.799042	0.487331	111.033	2.49739	-0.0190034	-0.0372312	-0.0499164	-0.0459058	-0.0422805	0.337014	0.455254	0.0754006	0.388906	0.484332	113.129	-0.045307	0.001997	X30050	FALSE	FALSE
1:36478315:C:G	FALSE	1	36478315	G	C	-0.0465	0.0021	-----	113.166	8.7	4.382	4	0.3568	0	34670626	37051849	2381223	399_8	617078	chr1_36478315_C_G	intron_variant	MODIFIER	CSF3R	3.54037	2.16605	0.359324	109.186	0.687916	-0.0512857	-0.0737955	-0.0231601	-0.046795	-0.0203874	0.564216	0.561057	0.626415	0.576635	0.706531	26.63	-0.045634	0.004209	X30140	FALSE	FALSE
12:111569952:C:T	FALSE	12	111569952	T	C	0.0469	0.0021	++?++	113.161	0	2.129	3	0.5462	0	109555214	113325764	3770550	554_16	129463	chr12_111569952_C_T	intron_variant	MODIFIER	ATXN2	0.385801	1.89552		110.093	2.65054	0.0284808	0.0711918		0.0466235	0.0714965	0.946111	0.347357		0.516765	0.89182	113.098	0.046882	0.002067	X30200	FALSE	FALSE
1:235942610:T:C	FALSE	1	235942610	C	T	0.0751	0.0033	++?++	112.914	23.7	3.93	3	0.2691	0	235107615	236527975	1420360	555_14	124815	chr1_235942610_T_C	non_coding_transcript_exon_variant	MODIFIER	AL139161.1	0.545414	1.4799		112.53	0.0273986	0.0547743	0.0786225		0.0757688	0.00287101	0.979345	0.867647		0.892081	0.963303	5.85381	0.06641	0.013754	X30160	FALSE	FALSE
7:149190850:A:G	FALSE	7	149190850	G	A	0.0469	0.0021	+++++	112.754	0	1.009	4	0.9084	0	148439329	151085486	2646157	527_24	571558	chr7_149190850_A_G	upstream_gene_variant	MODIFIER	ZNF282	2.78626	0.764393	0.462241	107.564	3.31926	0.0565728	0.0371905	0.046484	0.0466184	0.0598999	0.238114	0.624348	0.907075	0.613678	0.766328	112.692	0.04689	0.002071	X30210	FALSE	FALSE
16:85902783:T:TGGTGGCTGCA	FALSE	16	85902783	TGGTGGCTGCA	T	0.0467	0.0021	+++++	112.73	0	1.614	4	0.8063	0	85057274	86505617	1448343	556_12	121338	chr16_85902783_T_TGGTGGCTGCA	5_prime_UTR_variant	MODIFIER	IRF8	0.183199	0.626961	0.485813	110.139	3.03135	0.0134836	0.03181	0.0359669	0.0469259	0.0476024	0.923898	0.4879	0.821462	0.443584	0.515454	112.667	0.046661	0.002061	X30200	FALSE	FALSE
10:9287072:AT:A	FALSE	10	9287072	A	AT	-0.052	0.0023	+----	112.618	68.9	12.863	4	0.01196	0	7533343	10086065	2552722	557_1	477368	chr10_9287072_AT_A	downstream_gene_variant	MODIFIER	LINC00709	0.0313304	0.689395	0.98339	113.589	1.37776	0.00140284	-0.0433151	-0.0511348	-0.0535735	-0.033338	0.363929	0.219467	0.362797	0.327396	0.310307	2.2186	-0.035444	0.012907	ca	FALSE	FALSE
13:112711977:T:C	FALSE	13	112711977	C	T	0.0822	0.0036	+++++	112.481	0	3.747	4	0.4413	0	112125946	114832692	2706746	558_11	767342	chr13_112711977_T_C	intron_variant	MODIFIER	ATP11A	1.20156	1.44815	0.119346	111.245	0.645626	0.0548647	0.0989652	0.0212081	0.0833082	0.0384415	0.0821449	0.0951066	0.0455466	0.0885136	0.0568289	112.419	0.082211	0.003636	hba1c	FALSE	FALSE
5:148819824:G:GAGGCTCAA	FALSE	5	148819824	GAGGCTCAA	G	0.0462	0.002	-+?++	112.388	0	1.906	3	0.5921	0	148293570	149389347	1095777	263_15	21634.5	chr5_148819824_G_GAGGCTCAA	intergenic_variant	MODIFIER	-	0.00211184	0.555157		111.249	1.83568	-0.000229145	0.0296034		0.0464811	0.0454424	0.948938	0.639613		0.552696	0.809196	112.325	0.046236	0.002046	X30210	FALSE	FALSE
22:50532837:T:C	FALSE	22	50532837	C	T	-0.0477	0.0021	++---	111.907	87	30.735	4	3.467e-06	0	49662890	51183133	1520243	559_9	109826	chr22_50532837_T_C	upstream_gene_variant	MODIFIER	TYMP	0.770176	0.36892	0.581826	117.032	1.18579	0.0199593	0.0226629	-0.0335411	-0.0500351	-0.0282049	0.482862	0.671185	0.672479	0.672346	0.690404	0.438684	-0.016119	0.017764	X30010	FALSE	FALSE
19:17141573:T:TC	FALSE	19	17141573	TC	T	0.0476	0.0021	+++++	111.836	55.4	8.967	4	0.06194	0	16501605	18907968	2406363	560_5	563214	chr19_17141573_T_TC	intron_variant	MODIFIER	MYO9B	1.5819	1.85552	0.420123	111.191	0.170332	0.0402431	0.0724389	0.0272366	0.0485048	0.00631578	0.699943	0.301697	0.336791	0.391187	0.378702	3.54161	0.038006	0.010475	hba1c	FALSE	FALSE
2:111429464:A:G	FALSE	2	111429464	G	A	-0.0517	0.0023	-+---	111.726	17.8	4.869	4	0.301	0	109528431	112115196	2586765	247_16	607650	chr2_111429464_A_G	non_coding_transcript_exon_variant	MODIFIER	MIR4435-2HG	2.11785	0.0367957	0.145648	110.993	0.487912	-0.0492691	0.00310562	-0.0208939	-0.0523572	-0.0242358	0.241131	0.747157	0.931807	0.737232	0.90381	8.99203	-0.045943	0.007518	X30260	FALSE	FALSE
18:60161902:T:C	FALSE	18	60161902	C	T	0.0526	0.0023	+++++	111.553	0	3.147	4	0.5336	0	58708996	61932752	3223756	561_8	158972	chr18_60161902_T_C	upstream_gene_variant	MODIFIER	RNU4-17P	4.00297	2.04562	0.213969	105.515	2.48852	0.0704447	0.0839227	0.0192109	0.0525014	0.0429167	0.196321	0.198808	0.165752	0.233128	0.359973	111.49	0.052593	0.002336	X49	FALSE	FALSE
19:16388758:C:T	FALSE	19	16388758	T	C	0.0618	0.0027	+++++	111.492	68.2	12.59	4	0.01347	0	14950091	20243487	5293396	562_7	1208031	chr19_16388758_C_T	intron_variant	MODIFIER	EPS15L1	0.531341	0.698409	1.51273	111.923	1.13397	0.0151245	0.050912	0.0679927	0.0641065	0.0375365	0.598431	0.873045	0.682547	0.840358	0.864679	3.1763	0.045998	0.01351	X30200	FALSE	FALSE
5:177372991:T:C	FALSE	5	177372991	C	T	-0.0512	0.0023	-----	111.314	44.2	7.163	4	0.1275	0	176420219	178298392	1878173	563_13	13685.5	chr5_177372991_T_C	downstream_gene_variant	MODIFIER	RGS14	0.876594	0.219085	0.458083	111.205	1.40855	-0.0232602	-0.01465	-0.0337048	-0.05267	-0.0317512	0.496144	0.360518	0.23812	0.333184	0.416333	4.9728	-0.038746	0.008793	phos	FALSE	FALSE
15:43735687:T:C	FALSE	15	43735687	C	T	0.1445	0.0064	++?++	111.152	0	1.42	3	0.7008	0	39592887	45209702	5616815	564_1	1.33439e+06	chr15_43735687_T_C	intron_variant	MODIFIER	CATSPER2P1	0.287026	1.58584		109.098	1.7153	0.075742	0.106445		0.145079	0.200875	0.00373614	0.0863825		0.0257236	0.0070158	111.09	0.144483	0.006428	trig	FALSE	FALSE
1:101279090:C:G	FALSE	1	101279090	G	C	-0.5741	0.0256	???--	111.047	28.1	1.391	1	0.2382	0	98705540	102209417	3503877	565_22	821612	chr1_101279090_C_G	intergenic_variant	MODIFIER	-				109.36	2.60215				-0.579824	-0.415021				0.00160093	0.00267584	18.7006	-0.552538	0.061256	X30180	FALSE	FALSE
19:16316300:A:G	FALSE	19	16316300	G	A	-0.0545	0.0024	--+--	111.001	39.4	6.605	4	0.1583	0	14957470	17179252	2221782	495_6	247939	chr19_16316300_A_G	intron_variant	MODIFIER	AC020911.2	1.56827	1.40852	0.60704	107.225	3.61578	-0.0333535	-0.059425	0.0682506	-0.0550556	-0.0626567	0.591392	0.298399	0.0575472	0.216038	0.227337	7.72844	-0.049592	0.008812	X30150	FALSE	FALSE
2:27508073:T:C	FALSE	2	27508073	C	T	-0.0499	0.0022	-----	110.815	32	5.884	4	0.208	0	26316376	28873954	2557578	566_4	87092	chr2_27508073_T_C	missense_variant	MODERATE	GCKR	0.66343	0.765429	3.09823	108.494	0.778817	-0.0288997	-0.0385972	-0.101812	-0.0502404	-0.0247648	0.867209	0.482582	0.513193	0.60562	0.752964	6.86407	-0.046292	0.008778	ca	FALSE	FALSE
5:56143024:C:T	FALSE	5	56143024	T	C	-0.0595	0.0027	-----	110.244	0	1.214	4	0.8758	0	55576166	56771754	1195588	567_7	30936	chr5_56143024_C_T	intron_variant	MODIFIER	ANKRD55	0.37012	1.91622	0.03823	107.062	2.5462	-0.0311158	-0.0779724	-0.0164884	-0.0593525	-0.0716354	0.0429816	0.268694	0.00873016	0.20525	0.112645	110.182	-0.059496	0.002658	nap	FALSE	FALSE
19:19268740:C:T	FALSE	19	19268740	T	C	0.0878	0.0039	+++++	110.228	0	1.897	4	0.7546	0	17223047	20869092	3646045	568_6	222670	chr19_19268740_C_T	missense_variant	MODERATE	TM6SF2	1.47639	1.30588	0.118511	106.15	3.3111	0.0893144	0.118947	0.0169053	0.0880219	0.0862815	0.0313886	0.0505089	0.0632545	0.074923	0.095954	110.165	0.087766	0.003921	alt	FALSE	FALSE
1:25419154:C:T	FALSE	1	25419154	T	C	0.0451	0.002	+++++	110.09	70.9	13.753	4	0.008126	0	24600710	26175459	1574749	284_7	31069.5	chr1_25419154_C_T	intron_variant	MODIFIER	RHCE	0.648129	2.71334	3.69007	107.53	0.373078	0.0219203	0.0823344	0.11927	0.0455179	0.012098	0.208765	0.462867	0.246466	0.55381	0.347133	3.45569	0.046298	0.012944	X30070	FALSE	FALSE
6:31263328:T:C	FALSE	6	31263328	C	T	-0.0564	0.0025	-----	110.048	40.3	6.7	4	0.1526	1	25500000	37590887	12090887	569_6	282116	chr6_31263328_T_C	intergenic_variant	MODIFIER	-	0.983504	0.160714	0.904781	109.998	0.735993	-0.0311195	-0.0179773	-0.054757	-0.0577639	-0.0226062	0.828698	0.907111	0.795047	0.808948	0.768512	5.02457	-0.043861	0.009896	X30190	TRUE	FALSE
1:234717659:A:G	FALSE	1	234717659	G	A	0.0443	0.002	+++++	109.947	0	3.91	4	0.4183	0	234028619	235476665	1448046	22_24	34983	chr1_234717659_A_G	intron_variant	MODIFIER	AL160408.6	3.15015	0.177392	1.24323	106.428	1.54706	0.070375	0.0119249	0.0672849	0.0443048	0.0332652	0.846004	0.540878	0.766164	0.519899	0.655314	109.884	0.044258	0.00198	apob	FALSE	FALSE
1:152312600:CACTG:C	FALSE	1	152312600	C	CACTG	0.157	0.007	+-?++	109.381	0	1.588	3	0.6621	0	150098467	153688197	3589730	570_8	419268	chr1_152312600_CACTG_C	frameshift_variant	HIGH	FLG	0.908995	0.0435195		108.695	0.903089	0.231246	-0.0218661		0.157483	0.112059	0.002414	0.00575625		0.0239268	0.0112198	109.319	0.156957	0.00704	vitd	FALSE	FALSE
12:120462471:C:T	FALSE	12	120462471	T	C	-0.048	0.0022	-++--	109.182	79.8	19.847	4	0.0005354	0	119446351	124595807	5149456	362_17	1558608	chr12_120462471_C_T	3_prime_UTR_variant	MODIFIER	GATC	0.533494	0.684154	0.454637	112.506	0.497519	-0.0275168	0.0396081	0.0265614	-0.0496688	-0.0159687	0.0919948	0.229909	0.498313	0.33183	0.283432	0.321563	-0.012413	0.017451	X30250	FALSE	FALSE
2:111429464:A:G	FALSE	2	111429464	G	A	-0.051	0.0023	--+--	109.109	18.2	4.889	4	0.2989	0	110151114	112078242	1927128	540_15	314786	chr2_111429464_A_G	non_coding_transcript_exon_variant	MODIFIER	MIR4435-2HG	0.64599	0.237799	0.00215228	109.231	0.958049	-0.0222561	-0.0168717	0.000351202	-0.0518361	-0.0392327	0.241161	0.747157	0.931807	0.73723	0.90381	8.17718	-0.043801	0.007547	X30270	FALSE	FALSE
6:26019978:CT:C	FALSE	6	26019978	C	CT	0.0464	0.0021	+++++	109.099	62.8	10.739	4	0.02966	1	24366267	34000000	9633733	571_3	3.16316e+06	chr6_26019978_CT_C	upstream_gene_variant	MODIFIER	H1-1	0.415304	0.215438	0.550168	110.922	0.173456	0.0133035	0.0154992	0.038404	0.047713	0.00768804	0.268463	0.2118	0.195229	0.258536	0.159431	1.66855	0.027358	0.011893	tbil	FALSE	FALSE
2:31580756:C:T	FALSE	2	31580756	T	C	0.1269	0.0057	-+?++	109.02	39.7	4.975	3	0.1737	0	30745549	33878185	3132636	572_2	731111	chr2_31580756_C_T	missense_variant	MODERATE	SRD5A2	0.152609	1.85774		108.593	0.408954	-0.0522044	0.478435		0.126922	0.118342	0.00316292	0.00542064		0.039635	0.00310673	1.31129	0.129658	0.06581	tes	FALSE	FALSE
2:96541584:G:A	FALSE	2	96541584	A	G	0.046	0.0021	+++++	108.717	39.6	6.622	4	0.1572	0	91186004	99349039	8163035	197_14	1.27406e+06	chr2_96541584_G_A	intron_variant	MODIFIER	ARID5A	0.862818	0.0343879	0.138962	108.895	1.20206	0.0231217	0.00284522	0.0103098	0.0470397	0.0321179	0.62526	0.270104	0.404245	0.387321	0.231215	4.28511	0.034329	0.008477	X30210	FALSE	FALSE
19:3179886:G:T	FALSE	19	3179886	T	G	-0.2707	0.0122	?----	108.587	0	1.96	3	0.5808	0	1606334	3919967	2313633	539_2	416736	chr19_3179886_G_T	missense_variant	MODERATE	S1PR4		0.494866	0.630329	106.879	2.18616		-0.162432	-0.146971	-0.273897	-0.217078		0.00688757	0.0139151	0.00701442	0.00819135	108.524	-0.270716	0.012187	X30140	FALSE	FALSE
16:11132922:A:G	FALSE	16	11132922	G	A	-0.0517	0.0023	-----	108.316	16.4	4.786	4	0.31	0	10402475	12233034	1830559	573_3	184832	chr16_11132922_A_G	intron_variant	MODIFIER	CLEC16A	0.496935	1.17181	0.699042	107.812	0.535442	-0.0424149	-0.0494679	-0.0687523	-0.052405	-0.0171185	0.0358297	0.365786	0.0731132	0.250272	0.268294	9.89294	-0.046607	0.007243	X30150	FALSE	FALSE
9:273178:G:GA	FALSE	9	273178	GA	G	0.0507	0.0023	+-+++	108.176	69.1	12.948	4	0.01153	0	0	1249386	1249386	439_1	351515	chr9_273178_G_GA	intron_variant	MODIFIER	DOCK8	0.22938	0.15515	0.595141	108.608	2.62072	0.0081707	-0.0110642	0.0444273	0.0520936	0.0547054	0.587532	0.689751	0.825401	0.755373	0.802198	1.97297	0.033432	0.013086	X30110	FALSE	FALSE
10:102948494:T:C	FALSE	10	102948494	C	T	-0.0458	0.0021	-----	108.123	19.6	4.973	4	0.29	0	100831343	103985663	3154320	181_11	539991	chr10_102948494_T_C	intron_variant	MODIFIER	CNNM2	1.46811	0.113833	0.0750898	106.55	2.2294	-0.0323209	-0.00800635	-0.00573624	-0.0466315	-0.0399011	0.371113	0.418688	0.565301	0.391365	0.45872	12.2228	-0.04098	0.005687	X30250	FALSE	FALSE
12:120713259:CTCTCTTG:C	FALSE	12	120713259	C	CTCTCTTG	-0.0455	0.0021	-----	107.845	0	0.518	4	0.9717	0	119442809	122794344	3351535	574_20	405318	chr12_120713259_CTCTCTTG_C	splice_region_variant	LOW	UNC119B	2.27516	1.4862	0.446632	102.252	3.51714	-0.0440535	-0.0584118	-0.0498568	-0.0452581	-0.0531039	0.337512	0.45489	0.0759036	0.389066	0.484918	107.784	-0.045472	0.002054	X30260	FALSE	FALSE
19:33263642:C:T	FALSE	19	33263642	T	C	-0.0838	0.0038	--+--	107.839	64.8	11.36	4	0.0228	0	32717163	33783685	1066522	575_7	13218	chr19_33263642_C_T	intergenic_variant	MODIFIER	-	0.486551	3.31858	1.05183	103.533	3.99068	-0.0666215	-0.181759	0.135368	-0.0836163	-0.0933769	0.0119432	0.070551	0.0313679	0.0812341	0.0986785	3.05217	-0.081883	0.024621	X30220	FALSE	FALSE
5:60816122:A:G	FALSE	5	60816122	G	A	-0.0537	0.0024	-----	107.588	22.7	5.177	4	0.2696	0	59774339	63192976	3418637	51_4	667536	chr5_60816122_A_G	intron_variant	MODIFIER	ELOVL7	5.36827	1.99058	0.518588	99.1063	4.05246	-0.0912325	-0.0945237	-0.0485398	-0.0527739	-0.0609938	0.843685	0.854066	0.904807	0.816483	0.714667	15.3889	-0.060113	0.007383	X30100	FALSE	FALSE
18:9618456:CA:C	FALSE	18	9618456	C	CA	-0.0475	0.0021	-----	107.587	0	1.074	4	0.8983	0	8541965	10153727	1611762	127_1	270610	chr18_9618456_CA_C	intron_variant	MODIFIER	PPP4R1-AS1	2.98435	0.554991	0.193	104.103	1.57848	-0.0627849	-0.0308848	-0.0399267	-0.0474333	-0.0418869	0.821889	0.704048	0.972667	0.738023	0.829018	107.524	-0.047456	0.002146	X30100	FALSE	FALSE
2:219254060:T:G	FALSE	2	219254060	G	T	0.0719	0.0033	+++++	107.478	41.8	6.869	4	0.143	0	217403699	219934550	2530851	52_34	584936	chr2_219254060_T_G	intron_variant	MODIFIER	TUBA4A	1.77419	1.30597	1.49226	99.8946	6.81535	0.0370852	0.0758563	0.0846067	0.0726079	0.0954352	0.336496	0.138322	0.152451	0.0977113	0.191492	12.2691	0.069728	0.009656	X30110	FALSE	FALSE
19:48703417:G:A	FALSE	19	48703417	A	G	0.045	0.002	++-++	107.394	0	1.145	4	0.8871	0	48067707	50200262	2132555	10_12	430568	chr19_48703417_G_A	stop_gained	HIGH	FUT2	1.44103	0.927429	0.0538978	103.889	2.90031	0.0309711	0.0424894	-0.0252493	0.0452598	0.0484989	0.502626	0.435356	0.00748069	0.508696	0.319412	107.332	0.045022	0.002038	chol	FALSE	FALSE
8:129711482:A:G	FALSE	8	129711482	G	A	-0.0493	0.0022	-----	107.289	0	2.468	4	0.6504	0	128970260	130978484	2008224	434_30	262890	chr8_129711482_A_G	intron_variant	MODIFIER	AC103718.1	1.48418	1.68086	1.61375	103.316	1.78603	-0.0416756	-0.0794673	-0.0693149	-0.0495849	-0.034272	0.805247	0.161878	0.732388	0.203228	0.402216	107.227	-0.049336	0.002235	X50	FALSE	FALSE
5:156964617:T:C	FALSE	5	156964617	C	T	0.0453	0.0021	+++++	107.164	0	1.82	4	0.7688	0	155940099	157698537	1758438	148_14	145299	chr5_156964617_T_C	upstream_gene_variant	MODIFIER	TIMD4	1.55702	0.488265	1.58901	103.657	2.12639	0.0339026	0.0275318	0.0742178	0.0455991	0.0406392	0.342745	0.622877	0.720531	0.634669	0.652472	107.102	0.045312	0.002054	ldld	FALSE	FALSE
15:43434427:A:C	FALSE	15	43434427	C	A	-0.1429	0.0065	--?--	107.04	0	1.212	3	0.7501	0	41579254	45209702	3630448	576_3	39949	chr15_43434427_A_C	intron_variant	MODIFIER	TP53BP1	0.054395	2.63062		104.435	1.31555	-0.0175021	-0.14149		-0.143134	-0.167562	0.00370153	0.0888258		0.0254144	0.00722624	106.977	-0.142867	0.006479	igf1	FALSE	FALSE
3:185830875:G:A	FALSE	3	185830875	A	G	0.0597	0.0027	+++++	106.951	53.9	8.674	4	0.06979	0	183238224	186629850	3391626	132_37	896838	chr3_185830875_G_A	intergenic_variant	MODIFIER	-	0.115962	0.818692	0.698118	107.906	0.320545	0.010379	0.0559122	0.0564656	0.0611115	0.0130824	0.0436146	0.115627	0.111391	0.129093	0.169472	2.3731	0.041573	0.014531	X50	FALSE	FALSE
20:45923216:T:C	FALSE	20	45923216	C	T	0.0554	0.0025	+++++	106.928	0	1.946	4	0.7456	0	44866352	47478214	2611862	577_7	249067	chr20_45923216_T_C	downstream_gene_variant	MODIFIER	AL162458.1	2.41023	0.411841	0.460439	103.893	1.82792	0.0460226	0.0286474	0.0398165	0.0561859	0.0410812	0.307064	0.206526	0.139305	0.198739	0.245222	106.867	0.055382	0.002513	trig	FALSE	FALSE
6:160247154:CCT:C	FALSE	6	160247154	C	CCT	0.0656	0.003	+++++	106.848	0	3.956	4	0.412	0	158848621	161389611	2540990	578_22	128038	chr6_160247154_CCT_C	intron_variant	MODIFIER	SLC22A2	2.94655	0.386328	0.691062	100.54	5.12174	0.0732044	0.0453078	0.0653696	0.064809	0.114288	0.114186	0.065283	0.0852245	0.13719	0.0847682	106.785	0.065574	0.002976	cre	FALSE	FALSE
4:3442204:A:G	FALSE	4	3442204	G	A	-0.0474	0.0022	-----	106.611	26.4	5.433	4	0.2457	0	2311118	4094842	1783724	579_2	239224	chr4_3442204_A_G	intron_variant	MODIFIER	HGFAC	2.32573	0.130715	0.466569	105.369	0.844283	-0.0438888	-0.00899895	-0.0278319	-0.0483602	-0.0222448	0.500191	0.511203	0.517287	0.616252	0.583547	9.08994	-0.040746	0.006628	shbg	FALSE	FALSE
8:105569300:A:T	FALSE	8	105569300	T	A	0.0455	0.0021	+++++	106.538	0	1.591	4	0.8105	0	104617662	106193358	1575696	580_16	163790	chr8_105569300_A_T	intron_variant	MODIFIER	ZFPM2	3.69233	0.396821	1.11999	101.817	1.75191	0.0559368	0.0233833	0.0506097	0.0455494	0.0354956	0.376064	0.34404	0.432611	0.286637	0.353498	106.476	0.045458	0.002066	X30100	FALSE	FALSE
8:9325592:A:AAGAAGAAAGGG	FALSE	8	9325592	AAGAAGAAAGGG	A	0.0757	0.0034	+--++	106.533	0	3.579	4	0.466	0	7730708	12842321	5111613	581_1	960922	chr8_9325592_A_AAGAAGAAAGGG	intron_variant	MODIFIER	AC022784.1	3.43132	0.0155377	0.0882432	101.044	4.2148	0.0684513	-0.00243971	-0.0230737	0.0760102	0.0908409	0.838087	0.942685	0.982082	0.9085	0.890058	106.471	0.075688	0.00344	crp	FALSE	FALSE
18:79400235:A:C	FALSE	18	79400235	C	A	0.0445	0.002	+++++	106.243	0	0.794	4	0.9393	0	78890335	80018071	1127736	582_11	53968	chr18_79400235_A_C	intron_variant	MODIFIER	NFATC1	1.80199	0.672293	1.23918	101.188	3.5147	0.0452454	0.0330736	0.0582809	0.0443618	0.0539714	0.180093	0.507736	0.344761	0.486246	0.337472	106.181	0.044544	0.002028	cre	FALSE	FALSE
6:26098246:T:C	FALSE	6	26098246	C	T	0.0851	0.0039	+-?++	106.132	0.2	3.007	3	0.3905	1	24644014	36439390	11795376	89_6	4443456	chr6_26098246_T_C	3_prime_UTR_variant	MODIFIER	HFE	0.0132804	0.327541		106.649	0.12796	0.00320306	-0.088481		0.0855119	0.0487196	0.00774506	0.0121304		0.0770075	0.00240197	53.7527	0.08478	0.005452	X30290	FALSE	FALSE
1:62490191:C:T	FALSE	1	62490191	T	C	0.0451	0.0021	+--++	106.035	51.2	8.193	4	0.08477	0	60704910	63467445	2762535	22_9	404014	chr1_62490191_C_T	intron_variant	MODIFIER	DOCK7	0.629121	0.0213448	0.137159	105.778	2.29208	0.0187474	-0.00190113	-0.0116441	0.0461465	0.0405056	0.329116	0.770439	0.746232	0.645993	0.540902	3.09456	0.031886	0.00951	apob	FALSE	FALSE
15:43735687:T:C	FALSE	15	43735687	C	T	0.1504	0.0069	+-?++	105.873	75.5	12.253	3	0.006565	0	41616743	45209702	3592959	583_3	322464	chr15_43735687_T_C	intron_variant	MODIFIER	CATSPER2P1	0.0691147	0.0873339		107.305	1.74093	0.0234008	-0.011476		0.153558	0.212656	0.00353179	0.0850759		0.0258365	0.00695873	1.13039	0.099415	0.055655	alb	FALSE	FALSE
20:54116080:TACACACACACACACACACACAC:T	FALSE	20	54116080	T	TACACACACACACACACACACAC	-0.0632	0.0029	-----	105.799	0	2.483	4	0.6478	0	53459572	54703361	1243789	584_4	34613.5	chr20_54116080_TACACACACACACACACACACAC_T	intergenic_variant	MODIFIER	-	2.11452	1.31348	0.157775	102.556	1.90181	-0.11782	-0.0668868	-0.0271514	-0.0633235	-0.0475812	0.0329927	0.210656	0.0501319	0.168734	0.195863	105.737	-0.063159	0.002881	ca	FALSE	FALSE
1:198575712:C:A	FALSE	1	198575712	A	C	0.1264	0.0058	+++++	105.785	0	3.33	4	0.5041	0	196873250	199976477	3103227	480_31	150848	chr1_198575712_C_A	regulatory_region_variant	MODIFIER	-	0.0440725	1.61686	2.16354	101.224	3.24789	0.0109486	0.133369	0.109892	0.128786	0.0944576	0.0063262	0.0549573	0.1336	0.0284655	0.0732782	105.724	0.126446	0.005768	X30040	FALSE	FALSE
6:41957421:G:A	FALSE	6	41957421	A	G	0.0515	0.0024	+++++	105.74	0	1.392	4	0.8455	0	41105365	42632856	1527491	306_6	88310.5	chr6_41957421_G_A	intron_variant	MODIFIER	CCND3	1.29623	1.15769	0.370174	103.249	1.61826	0.0824017	0.0549663	0.0251299	0.0516759	0.0441737	0.0354144	0.256634	0.277108	0.251485	0.159647	105.678	0.051536	0.002352	X30250	FALSE	FALSE
X:110471955:A:T	TRUE	X	110471955	T	A	-0.0363	0.0017	-----	105.728	0	1.026	4	0.9059	0	109929478	111596869	1667391	585_7	291218	chrX_110471955_A_T	upstream_gene_variant	MODIFIER	AC000113.1	1.48994	0.391236	0.156866	103.016	2.34602	-0.0287654	-0.018427	-0.0384411	-0.0364997	-0.0393401	0.698188	0.452498	0.0177443	0.394396	0.229215	105.667	-0.036322	0.001657	apob	TRUE	TRUE
14:60509819:C:A	FALSE	14	60509819	A	C	-0.0408	0.0019	-----	105.686	0	0.824	4	0.9352	0	58298587	61616622	3318035	586_7	552214	chr14_60509819_C_A	missense_variant	MODERATE	SIX6	0.997272	0.365876	0.772757	102.644	2.71058	-0.0501197	-0.019966	-0.0466505	-0.0408073	-0.0429747	0.0765042	0.502803	0.21409	0.610822	0.431189	105.625	-0.040786	0.001861	X50	FALSE	FALSE
6:32622587:C:T	FALSE	6	32622587	T	C	0.0623	0.0028	++-++	105.287	58.6	9.653	4	0.04669	1	24647290	38068012	13420722	75_6	1264936	chr6_32622587_C_T	TF_binding_site_variant	MODIFIER	-	1.7605	1.78056	0.691608	104.245	0.632033	0.0521509	0.131007	-0.0753353	0.0631657	0.0271802	0.135821	0.0638741	0.0628916	0.148121	0.119093	2.60296	0.048667	0.016087	X30260	TRUE	FALSE
2:113083453:A:G	FALSE	2	113083453	G	A	0.0445	0.002	+++++	105.242	29.8	5.701	4	0.2226	0	111209094	113911398	2702304	221_11	523207	chr2_113083453_A_G	upstream_gene_variant	MODIFIER	RNU6-1180P	5.41212	1.11835	1.53817	96.1152	4.7464	0.0656832	0.0461142	0.110775	0.0435775	0.0629185	0.461597	0.403092	0.0707022	0.402998	0.365478	13.2525	0.051855	0.006893	crp	FALSE	FALSE
7:50360284:G:A	FALSE	7	50360284	A	G	-0.0437	0.002	-----	105.15	73.7	15.21	4	0.004286	0	49827041	51315003	1487962	193_11	210738	chr7_50360284_G_A	intron_variant	MODIFIER	IKZF1	0.352144	0.2301	3.74221	104.944	0.582457	-0.0112254	-0.0146496	-0.112086	-0.0447656	-0.0161362	0.48729	0.560899	0.348728	0.452723	0.451964	2.27499	-0.034667	0.012432	X30010	FALSE	FALSE
17:28851873:CA:C	FALSE	17	28851873	C	CA	0.0522	0.0024	+++++	105.024	0	0.68	4	0.9538	0	27815145	29636749	1821604	587_5	125926	chr17_28851873_CA_C	intron_variant	MODIFIER	FAM222B	3.02759	1.09617	0.788484	99.9529	2.33589	0.0475619	0.0540854	0.0451353	0.0527043	0.041917	0.408155	0.240995	0.223374	0.197504	0.361332	104.962	0.052247	0.002392	X30040	FALSE	FALSE
17:20031650:A:C	FALSE	17	20031650	C	A	0.0427	0.002	+++++	105	0	3.594	4	0.4637	0	15966573	21881361	5914788	587_4	1107683	chr17_20031650_A_C	intron_variant	MODIFIER	SPECC1	0.64392	1.62973	1.48623	101.56	2.38633	0.0204496	0.0601013	0.096982	0.0428255	0.0434047	0.241948	0.539918	0.103911	0.521421	0.332934	104.936	0.042731	0.001957	X30040	FALSE	FALSE
22:32496320:A:C	FALSE	22	32496320	C	A	-0.0489	0.0022	-+---	104.951	56.3	9.143	4	0.05762	0	27283835	33024112	5740277	128_2	2.34235e+06	chr22_32496320_A_C	intron_variant	MODIFIER	FBXO7	0.338436	0.0828588	0.425708	104.346	2.93101	-0.0124892	0.00634737	-0.026451	-0.0500599	-0.04755	0.268035	0.354625	0.601205	0.272883	0.383979	3.18976	-0.034758	0.010183	X30260	FALSE	FALSE
15:90035310:G:A	FALSE	15	90035310	A	G	0.14	0.0064	++?++	104.943	0	2.161	3	0.5397	0	88541470	91566025	3024555	354_11	18437.5	chr15_90035310_G_A	intron_variant	MODIFIER	ZNF710	0.546434	0.495473		101.174	4.50629	0.139408	0.0602835		0.140257	0.166047	0.00304808	0.047902		0.0218777	0.0320966	104.883	0.140025	0.006414	X30100	FALSE	FALSE
11:76582682:G:T	FALSE	11	76582682	T	G	0.0438	0.002	+--++	104.796	61.2	10.306	4	0.03557	0	75227692	77208897	1981205	588_14	364388	chr11_76582682_G_T	intergenic_variant	MODIFIER	-	0.496112	0.0435274	0.0898669	103.665	3.83825	0.0154983	-0.00319205	-0.00675279	0.0446367	0.0548523	0.345777	0.545048	0.485849	0.477479	0.492082	2.53872	0.030778	0.010328	X30210	FALSE	FALSE
4:143987933:G:T	FALSE	4	143987933	T	G	-0.0478	0.0022	-----	104.638	48.3	7.731	4	0.1019	0	142199388	145753769	3554381	589_10	11354.5	chr4_143987933_G_T	intron_variant	MODIFIER	AC107223.1	0.0455284	0.770198	1.75216	102.001	3.34981	-0.00258975	-0.0375767	-0.15362	-0.0481351	-0.0533445	0.135695	0.353108	0.0510843	0.307918	0.345213	4.43438	-0.04325	0.010474	X30250	FALSE	FALSE
20:20086057:C:T	FALSE	20	20086057	T	C	-0.0494	0.0023	-----	104.493	0	1.751	4	0.7814	0	19504701	22708507	3203806	590_4	1020547	chr20_20086057_C_T	intron_variant	MODIFIER	CFAP61	0.356063	1.02657	0.287653	100.887	3.85419	-0.0204264	-0.0483205	-0.0284923	-0.0495203	-0.0580546	0.0872503	0.314583	0.132574	0.277895	0.349416	104.431	-0.049432	0.002269	igf1	FALSE	FALSE
19:3179886:G:T	FALSE	19	3179886	T	G	-0.264	0.0121	?+---	104.455	42.6	5.223	3	0.1562	0	502825	5580189	5077364	591_1	138379	chr19_3179886_G_T	missense_variant	MODERATE	S1PR4		0.231634	0.918525	102.687	2.95535		0.0873765	-0.189137	-0.26703	-0.258739		0.00686966	0.013902	0.00700976	0.00816016	5.23605	-0.225867	0.04979	X30000	FALSE	FALSE
10:44911160:T:C	FALSE	10	44911160	C	T	-0.0438	0.002	-----	104.141	43.8	7.118	4	0.1298	0	43028672	47827566	4798894	531_9	516959	chr10_44911160_T_C	intron_variant	MODIFIER	AL353801.2	1.23189	2.57609	0.722075	102.306	0.571701	-0.027342	-0.0795314	-0.0385102	-0.044497	-0.0157974	0.470497	0.558299	0.37229	0.582073	0.54314	5.66088	-0.038048	0.008029	X30010	FALSE	FALSE
19:11239812:C:T	FALSE	19	11239812	T	C	-0.1168	0.0054	-+---	104.128	8.9	4.392	4	0.3555	0	10382048	11912704	1530656	183_3	92436	chr19_11239812_C_T	missense_variant	MODERATE	ANGPTL8	9.44079	0.171123	1.61805	87.1695	9.09244	-0.123381	0.0411045	-0.0768064	-0.1171	-0.128075	0.191844	0.0212371	0.241333	0.0347264	0.147811	57.75	-0.116468	0.007221	apoa	FALSE	FALSE
3:129061921:A:G	FALSE	3	129061921	G	A	0.7284	0.0335	???+?	103.967	0	0	0	1	0	127105101	131551044	4445943	11_16	266152	chr3_129061921_A_G	missense_variant	MODERATE	GP9				103.965					0.728443					0.000833535		103.904	0.728443	0.033523	X30100	TRUE	FALSE
18:60161902:T:C	FALSE	18	60161902	C	T	0.0509	0.0023	+++++	103.86	0	0.392	4	0.9832	0	59401310	61571705	2170395	592_11	324606	chr18_60161902_T_C	upstream_gene_variant	MODIFIER	RNU4-17P	3.15432	0.855124	0.855942	97.5975	3.57946	0.0615584	0.0484504	0.0542216	0.0506908	0.0532605	0.196442	0.198808	0.165752	0.233136	0.359935	103.799	0.050941	0.002346	X48	FALSE	FALSE
20:32605014:G:C	FALSE	20	32605014	C	G	0.0497	0.0023	++?++	103.827	0	2.977	3	0.3952	0	31136552	33408171	2271619	418_6	332652	chr20_32605014_G_C	intron_variant	MODIFIER	NOL4L-DT	0.780693	2.88735		100.158	2.22394	0.0386914	0.102592		0.0493841	0.0542247	0.0746019	0.199926		0.260635	0.157602	103.764	0.049651	0.002287	X30130	FALSE	FALSE
9:88777771:TTC:T	FALSE	9	88777771	T	TTC	-0.0963	0.0044	+-?--	103.801	0	2.499	3	0.4754	0	88097273	89816241	1718968	57_10	178986	chr9_88777771_TTC_T	intron_variant	MODIFIER	AL390791.1	0.175303	0.581572		103.465	0.971867	0.0391989	-0.065371		-0.0968199	-0.10049	0.00672878	0.0514296		0.0543991	0.0132739	103.74	-0.096335	0.004437	X30090	FALSE	FALSE
9:5073770:G:T	FALSE	9	5073770	T	G	1.0725	0.0494	???+?	103.77	0	0	0	1	0	3592277	5573770	1981493	593_2	490746	chr9_5073770_G_T	missense_variant	MODERATE	JAK2				103.768					1.07251					0.000398817		103.707	1.07251	0.049405	X30200	FALSE	TRUE
19:45247899:G:C	FALSE	19	45247899	C	G	-0.0488	0.0023	--?--	103.606	0	1.909	3	0.5915	0	43148948	49455005	6306057	231_11	1.05408e+06	chr19_45247899_G_C	intron_variant	MODIFIER	MARK4	0.600239	2.22668		99.0247	3.75378	-0.0374536	-0.0849357		-0.0484551	-0.058627	0.0561882	0.258262		0.25599	0.295833	103.544	-0.048807	0.00225	X30080	FALSE	FALSE
19:48703417:G:A	FALSE	19	48703417	A	G	0.0443	0.002	++-++	103.539	0	0.797	4	0.9389	0	48067707	50099995	2032288	5_9	380434	chr19_48703417_G_A	stop_gained	HIGH	FUT2	1.58428	1.32739	0.0123599	99.7858	2.60266	0.0330599	0.0538821	-0.00605164	0.0444703	0.0456007	0.502631	0.43507	0.00748792	0.508684	0.319531	103.477	0.044321	0.002044	ldld	FALSE	FALSE
4:6889708:G:A	FALSE	4	6889708	A	G	0.0558	0.0026	--+++	103.423	62.6	10.686	4	0.03033	0	6248666	7600849	1352183	594_2	35049.5	chr4_6889708_G_A	intergenic_variant	MODIFIER	-	0.306956	0.549493	2.93039	101.476	2.20318	-0.0333285	-0.0458653	0.0917429	0.056179	0.0540333	0.0246147	0.111586	0.536993	0.175422	0.152649	2.04894	0.043163	0.016504	X30080	FALSE	FALSE
3:46364634:C:CTATA	FALSE	3	46364634	CTATA	C	0.0442	0.002	+++++	103.382	53.2	8.549	4	0.0734	0	44940123	48038668	3098545	187_9	124762	chr3_46364634_C_CTATA	downstream_gene_variant	MODIFIER	CCR2	0.083101	0.300798	1.90698	98.5551	6.00958	0.00500636	0.0184427	0.0741137	0.0439395	0.0725576	0.125087	0.369136	0.576415	0.406837	0.38401	4.7345	0.045139	0.010532	X30190	FALSE	FALSE
10:103086462:G:GTTGT	FALSE	10	103086462	GTTGT	G	-0.0447	0.0021	-----	103.34	0	1.801	4	0.7724	0	100831343	103985663	3154320	124_14	677959	chr10_103086462_G_GTTGT	3_prime_UTR_variant	MODIFIER	CNNM2	2.42711	0.797384	0.113993	99.8651	2.16173	-0.0437375	-0.0388348	-0.0084511	-0.0450584	-0.0392976	0.387194	0.414139	0.563133	0.389705	0.459837	103.279	-0.044695	0.002063	X30290	FALSE	FALSE
2:110994574:T:C	FALSE	2	110994574	C	T	0.1453	0.0067	++?++	103.321	54.4	6.576	3	0.08671	0	108732952	112011550	3278598	55_14	622323	chr2_110994574_T_C	intron_variant	MODIFIER	ACOXL	2.89603	0.139199		101.373	1.60099	0.461971	0.031756		0.144985	0.172067	0.00259635	0.0202904		0.0231948	0.00890127	2.82519	0.161176	0.050734	X30130	FALSE	FALSE
16:80463444:G:C	FALSE	16	80463444	C	G	-0.0477	0.0022	-----	103.186	6.6	4.285	4	0.3689	0	79685969	81060979	1375010	595_11	89970	chr16_80463444_G_C	intron_variant	MODIFIER	AC105411.1	1.398	1.66527	0.0968101	98.3527	4.41303	-0.0346603	-0.0633109	-0.00680659	-0.0478242	-0.0635305	0.765001	0.718703	0.553649	0.728668	0.71606	31.5046	-0.047542	0.00402	ggt	FALSE	FALSE
8:78717503:C:CA	FALSE	8	78717503	CA	C	-0.0495	0.0023	-----	103.164	0	3.467	4	0.483	0	76645907	79469753	2823846	596_14	659673	chr8_78717503_C_CA	3_prime_UTR_variant	MODIFIER	ZC2HC1A	2.72366	0.15944	0.260994	100.864	1.30783	-0.0467303	-0.0104241	-0.0297053	-0.0502404	-0.0329317	0.431918	0.578555	0.908491	0.739047	0.747816	103.102	-0.049493	0.002287	X30120	FALSE	FALSE
7:28684757:G:T	FALSE	7	28684757	T	G	-0.0481	0.0022	-----	103.149	0	2.292	4	0.6822	0	25409392	29353041	3943649	597_6	1.30354e+06	chr7_28684757_G_T	intron_variant	MODIFIER	CREB5	4.88135	0.363963	0.58391	96.2978	3.48336	-0.0623538	-0.0211465	-0.0446574	-0.0478167	-0.0563568	0.581699	0.394639	0.15967	0.290792	0.30024	103.087	-0.048148	0.002225	X30180	FALSE	FALSE
11:30738788:T:C	FALSE	11	30738788	C	T	-0.0435	0.002	-----	103.079	28.4	5.59	4	0.2319	0	26740345	33720105	6979760	598_4	508563	chr11_30738788_T_C	intergenic_variant	MODIFIER	-	3.78597	2.14246	1.10503	97.6228	1.87901	-0.0962073	-0.0720463	-0.0505809	-0.0430204	-0.0391368	0.103211	0.474349	0.357143	0.454616	0.269736	9.44229	-0.049431	0.007878	cys	FALSE	FALSE
6:135097494:TTAC:T	FALSE	6	135097494	T	TTAC	-0.0504	0.0023	----+	102.762	73.4	15.024	4	0.004651	0	133077121	136400424	3323303	107_22	358722	chr6_135097494_TTAC_T	intron_variant	MODIFIER	HBS1L	2.81429	0.213719	0.159496	103.6	0.403647	-0.10645	-0.0161674	-0.0136822	-0.0512259	0.0187674	0.0530251	0.229484	0.236098	0.261654	0.119737	1.0864	-0.033117	0.019038	X30020	FALSE	FALSE
14:105293503:T:C	FALSE	14	105293503	C	T	-0.0445	0.0021	-----	102.592	0	2.642	4	0.6193	0	104683483	107083122	2399639	230_16	589800	chr14_105293503_T_C	intron_variant	MODIFIER	BRF1	2.33245	2.33545	0.0369746	98.0841	2.16563	-0.0426451	-0.0851517	-0.00458027	-0.044483	-0.0438552	0.351622	0.247122	0.11475	0.2937	0.262648	102.531	-0.044545	0.002064	X30100	FALSE	FALSE
7:92779056:C:T	FALSE	7	92779056	T	C	-0.073	0.0034	-----	102.565	0	2.271	4	0.686	0	91929192	93830613	1901421	599_5	100846	chr7_92779056_C_T	intron_variant	MODIFIER	CDK6	6.35944	0.852634	1.44194	94.1821	2.49867	-0.0909258	-0.0446695	-0.0599072	-0.0731989	-0.0635549	0.196977	0.218168	0.350708	0.0953989	0.123853	102.504	-0.073045	0.003385	X30160	FALSE	FALSE
1:159204893:T:C	FALSE	1	159204893	C	T	-0.4185	0.0194	--?--	102.248	97.7	131.479	3	2.596e-28	0	156127286	161330690	5203404	600_27	475905	chr1_159204893_T_C	5_prime_UTR_variant	MODIFIER	ACKR1	107.26	1.56331		23.0692	0.923018	-0.715637	-0.203235		-0.257338	-0.211254	0.884433	0.0219657		0.00169271	0.00327654	1.64898	-0.355374	0.155646	X30200	FALSE	FALSE
5:168829450:T:C	FALSE	5	168829450	C	T	-0.0535	0.0025	-----	101.967	0	1.372	4	0.849	0	168283479	169387026	1103547	601_25	5802.5	chr5_168829450_T_C	intron_variant	MODIFIER	SLIT3	1.19562	1.64916	0.64649	96.4483	4.34053	-0.0387369	-0.0709067	-0.0445493	-0.0533663	-0.064681	0.147239	0.251136	0.193408	0.207444	0.304169	101.907	-0.053509	0.002487	igf1	FALSE	FALSE
6:29881754:T:C	FALSE	6	29881754	C	T	-0.0485	0.0023	+----	101.943	84.7	26.061	4	3.077e-05	1	24723823	36439390	11715567	103_5	699852	chr6_29881754_T_C	intron_variant	MODIFIER	AL645929.2	0.866488	0.981157	0.00482477	105.512	1.54416	0.0227957	-0.0483255	-0.000417037	-0.0507042	-0.0340487	0.641599	0.722138	0.650843	0.725117	0.682326	0.762429	-0.023163	0.016992	X30300	TRUE	FALSE
16:88793701:CGGCCCCAAGCTGGCAGTTACTGGGGCGGAGCTCAGCCCGGG:C	FALSE	16	88793701	C	CGGCCCCAAGCTGGCAGTTACTGGGGCGGAGCTCAGCCCGGG	-0.0434	0.002	-----	101.896	0	0.689	4	0.9527	0	87331416	90591597	3260181	602_15	167806	chr16_88793701_CGGCCCCAAGCTGGCAGTTACTGGGGCGGAGCTCAGCCCGGG_C	intergenic_variant	MODIFIER	-	2.43321	0.907205	0.643959	98.2824	1.60549	-0.0447412	-0.041462	-0.0360297	-0.0437021	-0.032304	0.674546	0.653361	0.591188	0.572868	0.595637	101.835	-0.043448	0.00202	X30020	FALSE	FALSE
11:76582714:G:A	FALSE	11	76582714	A	G	0.0431	0.002	+++++	101.873	52.6	8.442	4	0.07668	0	75485154	77208897	1723743	603_12	235688	chr11_76582714_G_A	intergenic_variant	MODIFIER	-	0.532459	0.0531339	0.105428	99.5231	4.66427	0.016242	0.0038461	0.00772642	0.0436571	0.061359	0.345834	0.545048	0.485849	0.47734	0.491809	3.90263	0.035259	0.009187	X30150	FALSE	FALSE
12:28538768:C:G	FALSE	12	28538768	G	C	-0.0433	0.002	-----	101.845	0	3.991	4	0.4073	0	25468998	29967514	4498516	258_10	820512	chr12_28538768_C_G	intron_variant	MODIFIER	CCDC91	0.0263337	0.378254	0.921076	101.68	0.704686	-0.00230948	-0.0246076	-0.106491	-0.0436902	-0.0243355	0.0593994	0.227575	0.0416285	0.293538	0.157542	101.782	-0.04327	0.002012	X50	FALSE	FALSE
1:62669953:G:C	FALSE	1	62669953	C	G	-0.048	0.0022	-----	101.836	70.8	13.701	4	0.008314	0	61424676	64123581	2698905	442_11	104176	chr1_62669953_G_C	intron_variant	MODIFIER	DOCK7	5.72612	1.27891	0.582948	90.4435	9.21901	-0.0787939	-0.0651047	-0.040924	-0.0463417	-0.0951631	0.362506	0.22	0.205333	0.348175	0.422275	6.18117	-0.066569	0.013376	apoa	FALSE	FALSE
19:12889736:G:C	FALSE	19	12889736	C	G	0.044	0.002	+++++	101.701	31.1	5.805	4	0.2142	0	11983328	13695836	1712508	359_6	50154	chr19_12889736_G_C	upstream_gene_variant	MODIFIER	GCDH	0.266535	0.904854	0.52687	101.042	1.60071	0.00915814	0.0446848	0.042415	0.0448204	0.035979	0.45684	0.306861	0.148675	0.390813	0.282203	6.19328	0.037093	0.007445	X30270	FALSE	FALSE
11:5226774:G:A	FALSE	11	5226774	A	G	-3.1814	0.1482	???-?	101.465	0	0	0	1	0	329539	6161870	5832331	604_1	1.98107e+06	chr11_5226774_G_A	stop_gained	HIGH	HBB				101.465					-3.18144					4.5239e-05		101.404	-3.18144	0.148227	X30040	FALSE	FALSE
6:108684385:A:G	FALSE	6	108684385	G	A	-0.048	0.0022	--+--	101.424	69.1	12.929	4	0.01163	0	107645141	109216594	1571453	282_18	253518	chr6_108684385_A_G	3_prime_UTR_variant	MODIFIER	FOXO3	0.169967	2.89863	0.67536	100.041	2.12452	-0.0103572	-0.0971317	0.040354	-0.0486598	-0.0389497	0.869976	0.253598	0.283083	0.291986	0.469539	2.03441	-0.035754	0.013731	igf1	FALSE	FALSE
8:143926863:T:C	FALSE	8	143926863	C	T	0.0425	0.002	++-++	101.415	0	3.697	4	0.4486	0	143396897	144916973	1520076	308_22	230072	chr8_143926863_T_C	missense_variant	MODERATE	PLEC	0.621938	1.23412	0.262022	99.6079	2.00715	0.026123	0.0508786	-0.0230499	0.0428296	0.0379837	0.85743	0.47215	0.157163	0.429269	0.378577	101.354	0.042476	0.00198	X30080	FALSE	FALSE
19:17141573:T:TC	FALSE	19	17141573	TC	T	0.044	0.002	+++++	101.403	0	1.227	4	0.8737	0	16524826	20046823	3521997	359_8	1.14425e+06	chr19_17141573_T_TC	intron_variant	MODIFIER	MYO9B	1.55319	0.639612	1.30456	96.3776	3.78244	0.036319	0.0351734	0.0600585	0.0438394	0.0558409	0.702672	0.301175	0.336386	0.391038	0.379287	101.343	0.043984	0.00205	X30270	FALSE	FALSE
2:27508073:T:C	FALSE	2	27508073	C	T	-0.043	0.002	-----	101.355	0	0.463	4	0.977	0	26306243	28815421	2509178	246_5	52759	chr2_27508073_T_C	missense_variant	MODERATE	GCKR	1.83454	0.949793	0.927847	98.1076	1.45866	-0.053799	-0.0422634	-0.0441572	-0.0430581	-0.0351802	0.866575	0.475306	0.513666	0.605408	0.753454	101.293	-0.043034	0.002006	X30080	FALSE	FALSE
2:169074756:T:TGAACCTTAGAGACTGAAGAA	FALSE	2	169074756	TGAACCTTAGAGACTGAAGAA	T	-0.0424	0.002	-----	101.35	0	2.519	4	0.6412	0	168396905	169695289	1298384	438_24	28659	chr2_169074756_T_TGAACCTTAGAGACTGAAGAA	intron_variant	MODIFIER	DHRS9	1.0029	0.434955	1.99289	96.8244	3.54782	-0.0593472	-0.0240994	-0.0769328	-0.0420912	-0.0523331	0.944691	0.531474	0.637066	0.544298	0.543593	101.289	-0.042389	0.001976	alp	FALSE	FALSE
6:81753659:C:T	FALSE	6	81753659	T	C	0.0473	0.0022	+++++	101.256	34	6.057	4	0.1949	0	80378752	82929004	2550252	569_11	99781	chr6_81753659_C_T	upstream_gene_variant	MODIFIER	TENT5A	0.982546	0.00890083	1.32259	99.6338	2.07611	0.0242171	0.000680399	0.0613323	0.0482816	0.0400227	0.412474	0.396314	0.313208	0.280486	0.347859	7.33122	0.040269	0.007365	X30190	FALSE	FALSE
14:102785115:T:G	FALSE	14	102785115	G	T	-0.0486	0.0023	-----	101.256	0	0.582	4	0.9651	0	101533907	104284583	2750676	605_11	124130	chr14_102785115_T_G	intron_variant	MODIFIER	TRAF3	2.12242	0.988282	0.579148	96.6584	2.95939	-0.0520745	-0.0482943	-0.0332807	-0.0485029	-0.0580659	0.216061	0.650452	0.572636	0.662104	0.755053	101.195	-0.048617	0.002267	tp	FALSE	FALSE
5:173860848:G:A	FALSE	5	173860848	A	G	-0.0439	0.002	-----	101.192	0	2.107	4	0.7161	0	173297079	174639775	1342696	283_20	107579	chr5_173860848_G_A	intergenic_variant	MODIFIER	-	1.5425	1.17774	1.8806	96.1519	3.03139	-0.0321236	-0.0505627	-0.081831	-0.0438534	-0.0481073	0.458259	0.400493	0.258313	0.406082	0.468383	101.131	-0.043893	0.002048	X30300	FALSE	FALSE
9:21986848:T:A	FALSE	9	21986848	A	T	0.0474	0.0022	+++++	101.177	53.6	8.626	4	0.07115	0	21225688	23458107	2232419	57_3	355050	chr9_21986848_T_A	intron_variant	MODIFIER	AL359922.1	0.0386879	0.749565	0.292602	101.656	1.38351	0.00176812	0.0392548	0.0232805	0.0485575	0.0390431	0.726248	0.712774	0.796418	0.721798	0.827603	2.68139	0.033745	0.010958	X30090	FALSE	FALSE
1:172456389:C:G	FALSE	1	172456389	G	C	0.0433	0.002	+++++	101.067	0	1.687	4	0.7931	0	170987611	172995357	2007746	61_24	464905	chr1_172456389_C_G	intron_variant	MODIFIER	C1orf105	0.998354	0.536698	0.0996139	98.8216	2.35871	0.051095	0.0287986	0.00802481	0.0435758	0.0413035	0.075272	0.443328	0.672289	0.496239	0.53508	101.006	0.04333	0.002023	X30260	FALSE	FALSE
1:172258392:A:G	FALSE	1	172258392	G	A	0.0524	0.0024	++?+-	101.038	2.2	3.067	3	0.3814	0	169709375	175397732	5688357	431_34	295162	chr1_172258392_A_G	intron_variant	MODIFIER	DNM3	0.492566	1.17416		100.756	0.0574012	0.0525335	0.0684713		0.0525973	-0.00530077	0.0190298	0.128591		0.171349	0.0433	26.869	0.051738	0.00475	X50	FALSE	FALSE
6:16289677:G:GTC	FALSE	6	16289677	GTC	G	-0.0439	0.0021	-----	100.983	0	2.587	4	0.6292	0	14567205	17186553	2619348	29_5	412798	chr6_16289677_G_GTC	intron_variant	MODIFIER	GMPR	2.86244	1.11423	0.520804	97.6183	1.23809	-0.0706011	-0.0469444	-0.0444037	-0.0439929	-0.0282402	0.858121	0.492573	0.88525	0.381742	0.645958	100.92	-0.043942	0.002052	X30040	FALSE	FALSE
2:226235774:A:G	FALSE	2	226235774	G	A	-0.0465	0.0022	-----	100.924	0	2.304	4	0.68	0	225451358	227014497	1563139	454_27	2846.5	chr2_226235774_A_G	intergenic_variant	MODIFIER	-	2.06378	0.210999	1.04808	96.7923	3.10185	-0.0413684	-0.0155435	-0.0966435	-0.0465159	-0.0576203	0.62694	0.716776	0.927892	0.646558	0.743883	100.864	-0.046516	0.002173	hdl	FALSE	FALSE
16:11135271:G:T	FALSE	16	11135271	T	G	-0.0497	0.0023	-----	100.83	34.3	6.092	4	0.1924	0	10402475	12134262	1731787	606_3	133098	chr16_11135271_G_T	intron_variant	MODIFIER	CLEC16A	0.613165	1.61977	0.532503	100.239	0.579045	-0.0218964	-0.0612868	-0.0563792	-0.0506321	-0.0185085	0.199285	0.365786	0.0757075	0.2497	0.251966	5.70515	-0.041281	0.008673	X30210	FALSE	FALSE
5:177388765:G:C	FALSE	5	177388765	C	G	0.0462	0.0022	+++++	100.827	0	3.184	4	0.5276	0	176582654	177952210	1369556	607_23	121333	chr5_177388765_G_C	intron_variant	MODIFIER	SLC34A1	0.0693938	0.406532	0.296057	100.185	1.57672	0.00637802	0.0250307	0.0234888	0.046847	0.0328764	0.0535902	0.301962	0.202703	0.311783	0.347063	100.766	0.046184	0.002159	cys	FALSE	FALSE
12:6384185:A:G	FALSE	12	6384185	G	A	-0.0499	0.0023	-----	100.703	0	0.519	4	0.9716	0	5830843	6922964	1092121	372_3	7281.5	chr12_6384185_A_G	5_prime_UTR_variant	MODIFIER	LTBR	0.409586	0.792878	1.02763	97.8998	2.30384	-0.0365713	-0.0382612	-0.0672013	-0.0498769	-0.0543578	0.966651	0.634959	0.852594	0.75664	0.828255	100.643	-0.049876	0.002333	X30130	FALSE	FALSE
7:6462736:T:C	FALSE	7	6462736	C	T	0.0474	0.0022	+++++	100.544	16.3	4.777	4	0.311	0	4945951	7153807	2207856	234_2	412857	chr7_6462736_T_C	3_prime_UTR_variant	MODIFIER	KDELR2	0.726588	0.176736	0.790219	99.6133	1.63986	0.0203296	0.0148782	0.0405699	0.0484577	0.0358531	0.339545	0.178891	0.428774	0.27786	0.304718	13.4612	0.042702	0.005629	X30190	FALSE	FALSE
2:96541584:G:A	FALSE	2	96541584	A	G	0.0441	0.0021	+--++	100.502	53.2	8.546	4	0.0735	0	91186004	98655130	7469126	233_14	1621017	chr2_96541584_G_A	intron_variant	MODIFIER	ARID5A	0.564166	0.00992042	0.00316732	101.363	1.18058	0.016941	-0.000839729	-0.000264428	0.0452794	0.031735	0.62526	0.270104	0.404245	0.387321	0.231215	2.32339	0.028334	0.010032	X30150	FALSE	FALSE
1:205232197:A:C	FALSE	1	205232197	C	A	0.0427	0.002	-++++	100.276	0	3.488	4	0.4797	0	204412571	205858439	1445868	608_29	96692	chr1_205232197_A_C	intron_variant	MODIFIER	TMCC2	0.0247237	1.27729	0.925981	99.0456	1.06542	-0.00184241	0.0527679	0.0667236	0.0429423	0.0337778	0.0835059	0.372447	0.115457	0.414179	0.154227	100.215	0.042698	0.002001	X30050	FALSE	FALSE
12:111535554:A:G	FALSE	12	111535554	G	A	-0.0431	0.002	--?-+	100.109	61.6	7.821	3	0.04986	0	109342041	113325764	3983723	550_17	201652	chr12_111535554_A_G	intron_variant	MODIFIER	ATXN2	1.2987	2.81773		98.7748	0.100599	-0.0730573	-0.0895437		-0.0431958	0.00609889	0.94962	0.346639		0.516727	0.89196	2.12697	-0.044641	0.016681	X30010	FALSE	FALSE
10:112379414:G:GA	FALSE	10	112379414	GA	G	-0.0484	0.0023	-----	100.1	0	0.748	4	0.9452	0	111716074	112947722	1231648	40_21	47516	chr10_112379414_G_GA	intron_variant	MODIFIER	ACSL5	1.37546	0.462633	0.428685	98.0952	1.37913	-0.0371997	-0.0334288	-0.0341175	-0.04875	-0.0444546	0.792213	0.831043	0.833883	0.771023	0.874551	100.039	-0.048411	0.002271	X30100	FALSE	FALSE
1:247556467:G:A	FALSE	1	247556467	A	G	-0.0823	0.0039	-----	100.004	28.3	5.575	4	0.2332	0	246882544	249408684	2526140	551_43	589147	chr1_247556467_G_A	splice_donor_variant	HIGH	GCSAML	1.39016	2.68071	1.4149	97.2752	0.168516	-0.0816395	-0.133686	-0.175525	-0.0823411	-0.0159681	0.0352542	0.102302	0.0294533	0.0714667	0.0361767	6.62345	-0.082135	0.015885	X30090	FALSE	FALSE
3:123346931:A:G	FALSE	3	123346931	G	A	-0.0538	0.0025	--?--	99.6108	0	0.682	3	0.8775	0	122576443	123976769	1400326	430_4	70325	chr3_123346931_A_G	intron_variant	MODIFIER	ADCY5	2.09343	0.277257		96.384	2.35148	-0.0578975	-0.0239186		-0.0539295	-0.0510816	0.142704	0.152755		0.243552	0.221772	99.5498	-0.053793	0.00253	glu	FALSE	FALSE
9:97984573:G:GCA	FALSE	9	97984573	GCA	G	-0.051	0.0024	-----	99.556	3.8	4.158	4	0.3851	0	95793661	98641897	2848236	269_11	766794	chr9_97984573_G_GCA	intron_variant	MODIFIER	ANP32B	1.556	0.0263625	1.26612	95.5035	3.78951	-0.0347632	-0.00235408	-0.0878168	-0.0514508	-0.055293	0.363174	0.225171	0.115663	0.219604	0.488325	45.5647	-0.050477	0.003532	X30260	FALSE	FALSE
13:94596312:C:T	FALSE	13	94596312	T	C	0.0452	0.0021	+++++	99.5513	26.3	5.431	4	0.2459	0	93942131	95273480	1331349	427_7	11493.5	chr13_94596312_C_T	upstream_gene_variant	MODIFIER	TGDS	0.0137721	0.444886	0.450077	95.1512	6.00405	0.00147803	0.0241524	0.0266263	0.0450188	0.0701445	0.0453326	0.41029	0.579151	0.305383	0.439466	8.56665	0.045593	0.007659	alp	FALSE	FALSE
1:155149226:AT:A	FALSE	1	155149226	A	AT	0.0428	0.002	+++++	99.5361	49.1	7.863	4	0.09671	0	153102576	156653439	3550863	173_16	271218	chr1_155149226_AT_A	downstream_gene_variant	MODIFIER	HMGN2P18	0.0631707	0.181842	0.600805	97.4051	4.22399	0.00296391	0.0119396	0.0374531	0.0432679	0.0590891	0.747956	0.496412	0.242388	0.496099	0.37844	3.92723	0.036117	0.009376	ua	FALSE	FALSE
11:2792092:C:T	FALSE	11	2792092	T	C	-0.136	0.0064	--+--	99.3546	58.3	9.586	4	0.048	0	202250	3563733	3361483	275_1	909100	chr11_2792092_C_T	intron_variant	MODIFIER	KCNQ1	0.494718	0.863751	0.00385573	100.601	0.380028	-0.135463	-0.0946782	0.000938757	-0.139872	-0.0334344	0.00269497	0.0415207	0.0276761	0.0203005	0.0288666	2.03797	-0.088471	0.033941	X50	FALSE	FALSE
9:132985025:G:A	FALSE	9	132985025	A	G	-0.1017	0.0048	--?--	99.3325	0	1.727	3	0.6309	0	132017383	134726324	2708941	315_15	386828	chr9_132985025_G_A	intron_variant	MODIFIER	GFI1B	1.8605	1.00027		94.9336	3.54655	-0.0672318	-0.119417		-0.102549	-0.107955	0.0782724	0.0336056		0.0448862	0.0628332	99.2721	-0.101676	0.004788	X30070	FALSE	FALSE
10:103086462:G:GTTGT	FALSE	10	103086462	GTTGT	G	-0.0438	0.0021	-----	99.3161	0	1.6	4	0.8087	0	100874786	103985663	3110877	131_12	656238	chr10_103086462_G_GTTGT	3_prime_UTR_variant	MODIFIER	CNNM2	2.11692	0.565886	0.166306	95.7818	2.65144	-0.0400663	-0.0302086	-0.0116937	-0.0441405	-0.0443758	0.387194	0.414139	0.563133	0.389705	0.459837	99.2551	-0.04382	0.002064	X30300	FALSE	FALSE
5:52897294:A:G	FALSE	5	52897294	G	A	0.0801	0.0038	++-++	99.2874	18.1	4.881	4	0.2997	0	52124626	54571169	2446543	453_3	450604	chr5_52897294_A_G	intron_variant	MODIFIER	ITGA1	0.285359	0.961538	0.234973	98.5633	1.57621	0.0392579	0.0686224	-0.0306545	0.0811764	0.0636859	0.0147093	0.0925716	0.0633156	0.0749148	0.0627483	8.45949	0.071275	0.012056	ggt	FALSE	FALSE
7:73612048:C:T	FALSE	7	73612048	T	C	-0.0572	0.0027	-----	99.2487	0.7	4.028	4	0.4023	0	71340485	74366756	3026271	609_8	758428	chr7_73612048_C_T	intron_variant	MODIFIER	MLXIPL	1.26441	0.0654798	0.902377	96.0748	3.39664	-0.0440426	-0.00610836	-0.0699255	-0.0573376	-0.0865809	0.111896	0.150264	0.0949734	0.160957	0.0886313	72.7354	-0.057207	0.003154	ggt	FALSE	FALSE
16:56959412:C:A	FALSE	16	56959412	A	C	-0.0448	0.0021	-----	99.1612	0	0.692	4	0.9523	0	55332988	57497818	2164830	411_6	544009	chr16_56959412_C_A	upstream_gene_variant	MODIFIER	CETP	1.66018	0.689342	0.399863	96.315	1.89069	-0.0356816	-0.0385602	-0.0346825	-0.0452139	-0.0378339	0.323805	0.257078	0.151691	0.324576	0.338513	99.1008	-0.044836	0.002113	ldld	FALSE	FALSE
8:125492141:CCACCAT:C	FALSE	8	125492141	C	CCACCAT	-0.044	0.0021	-----	99.0487	13.3	4.614	4	0.3292	0	124907696	126135563	1227867	111_11	29488.5	chr8_125492141_CCACCAT_C	intron_variant	MODIFIER	AC091114.1	1.90561	0.773877	0.250926	97.8508	0.696013	-0.0601121	-0.0372233	-0.0163715	-0.0445918	-0.018568	0.878646	0.425933	0.547079	0.458041	0.478333	13.2275	-0.040911	0.005444	alt	FALSE	FALSE
2:73623693:C:G	FALSE	2	73623693	G	C	-0.0517	0.0024	-----	99	20.8	5.051	4	0.2821	0	72731944	74394705	1662761	506_17	60368.5	chr2_73623693_C_G	intron_variant	MODIFIER	ALMS1	0.311818	0.880715	0.455726	98.454	1.32244	-0.0131642	-0.0508244	-0.160553	-0.0525761	-0.0392022	0.788266	0.199245	0.00724288	0.228719	0.154636	8.02933	-0.045442	0.007908	cre	FALSE	FALSE
9:75891053:C:CGCCCGGGGCTGCGAGCTGCGGCG	FALSE	9	75891053	CGCCCGGGGCTGCGAGCTGCGGCG	C	-0.0597	0.0028	-----	98.9957	5.5	4.233	4	0.3754	0	75264037	76750384	1486347	548_13	116158	chr9_75891053_C_CGCCCGGGGCTGCGAGCTGCGGCG	5_prime_UTR_variant	MODIFIER	PCSK5	1.14454	1.7382	0.0167446	97.9151	0.269842	-0.115612	-0.0877267	-0.00321875	-0.0599658	-0.0175247	0.0129249	0.129467	0.042086	0.119815	0.0624734	15.7949	-0.058507	0.007088	X50	FALSE	FALSE
19:3094217:C:G	FALSE	19	3094217	G	C	-0.0644	0.003	--+--	98.8268	2.7	4.109	4	0.3914	0	1660530	3953085	2292555	610_1	287410	chr19_3094217_C_G	upstream_gene_variant	MODIFIER	GNA11	1.67671	0.509106	0.0849621	97.0921	1.7645	-0.051734	-0.0507886	0.0104426	-0.0655926	-0.0454947	0.139162	0.0889344	0.125066	0.146741	0.197072	49.9118	-0.063413	0.004235	ca	FALSE	FALSE
18:23141009:G:T	FALSE	18	23141009	T	G	0.0418	0.002	+++++	98.6968	0	3.843	4	0.4277	0	22235485	24036736	1801251	425_2	4898.5	chr18_23141009_G_T	intron_variant	MODIFIER	CABLES1	1.0147	0.297294	0.0163602	97.8422	1.48485	0.0304144	0.0178458	0.00136169	0.0425359	0.0305028	0.211928	0.437802	0.546654	0.513361	0.46181	98.6358	0.041843	0.001977	X30110	FALSE	FALSE
12:111446804:T:C	FALSE	12	111446804	C	T	-0.0426	0.002	--?--	98.6676	0	1.411	3	0.703	0	107811827	113297474	5485647	372_19	892154	chr12_111446804_T_C	missense_variant	MODERATE	SH2B3	0.489255	0.577286		98.3771	0.330016	-0.036763	-0.0309034		-0.0429188	-0.0170504	0.949573	0.347729		0.517592	0.892311	98.6064	-0.042647	0.002015	X30130	FALSE	FALSE
2:191247926:A:G	FALSE	2	191247926	G	A	0.0444	0.0021	+++++	98.6144	0	0.704	4	0.9509	0	190644729	191964488	1319759	420_22	56682.5	chr2_191247926_A_G	intron_variant	MODIFIER	MYO1B	1.15255	0.555661	0.826468	95.0948	2.88563	0.0351069	0.0275438	0.0409651	0.0446839	0.0450544	0.168515	0.395362	0.353069	0.328918	0.418433	98.553	0.044442	0.002101	ggt	FALSE	FALSE
9:4847168:T:C	FALSE	9	4847168	C	T	0.0517	0.0024	+++++	98.4295	0	3.477	4	0.4814	0	3234162	7031750	3797588	321_3	285788	chr9_4847168_T_C	intron_variant	MODIFIER	RCL1	0.320133	0.856556	0.831891	97.0856	1.56064	0.0153495	0.0495093	0.0411016	0.0524689	0.0399386	0.125661	0.185667	0.569981	0.210812	0.193233	98.3685	0.051668	0.002445	X30010	FALSE	FALSE
5:32829869:C:G	FALSE	5	32829869	G	C	-0.0391	0.0018	-----	98.4134	0	3.555	4	0.4696	0	30896659	34084957	3188298	352_5	339061	chr5_32829869_C_G	intergenic_variant	MODIFIER	-	1.85393	2.04789	0.648467	95.7117	0.692948	-0.0442543	-0.0670622	-0.0355334	-0.0392569	-0.0179252	0.805302	0.579012	0.669259	0.59658	0.601086	98.3528	-0.039071	0.001849	X50	FALSE	FALSE
2:633053:A:AC	FALSE	2	633053	AC	A	0.0555	0.0026	+++++	98.3809	8.8	4.387	4	0.3561	0	0	1475347	1475347	611_1	104620	chr2_633053_A_AC	intergenic_variant	MODIFIER	-	3.01313	3.3821	0.12218	92.5199	2.29951	0.0766783	0.107035	0.015724	0.0549454	0.0559937	0.894644	0.752454	0.922126	0.82809	0.860258	22.5194	0.057623	0.005798	X21001	FALSE	FALSE
2:43237679:G:A	FALSE	2	43237679	A	G	0.0829	0.0039	++?++	98.2708	57.4	7.045	3	0.07049	0	42586698	44540439	1953741	612_7	325890	chr2_43237679_G_A	intron_variant	MODIFIER	THADA	0.181625	2.31635		94.3328	4.42797	0.0400497	0.129996		0.0818378	0.197056	0.00634664	0.0934475		0.0748054	0.0229358	3.72878	0.114009	0.030497	X30200	FALSE	FALSE
2:241759225:G:A	FALSE	2	241759225	A	G	-0.0485	0.0023	--+--	98.2118	70.5	13.544	4	0.008904	0	240561231	242630506	2069275	197_38	163356	chr2_241759225_G_A	intron_variant	MODIFIER	D2HGDH	4.26735	1.59447	1.02761	95.7407	0.429176	-0.0636877	-0.0672683	0.0713676	-0.0491193	-0.0146632	0.328352	0.267312	0.124528	0.256288	0.268512	2.3035	-0.037719	0.013424	X30210	FALSE	FALSE
4:102267552:C:T	FALSE	4	102267552	T	C	-0.0848	0.004	--?-+	98.1765	0	2.335	3	0.5059	0	100582973	103950872	3367899	613_15	629.5	chr4_102267552_C_T	missense_variant	MODERATE	SLC39A8	0.278459	0.621058		98.2422	0.209007	-0.0506481	-0.0507835		-0.0853614	0.0578541	0.009653	0.11813		0.0747482	0.00417878	98.1162	-0.084802	0.004017	hdl	FALSE	FALSE
5:95827745:G:A	FALSE	5	95827745	A	G	-0.0635	0.003	----+	98.1284	76.9	17.285	4	0.001702	0	95277162	96939105	1661943	390_10	280388	chr5_95827745_G_A	downstream_gene_variant	MODIFIER	RHOBTB3	4.56143	1.70856	1.77768	95.3402	0.60448	-0.0760832	-0.131683	-0.151015	-0.0641179	0.0292594	0.216152	0.0589462	0.0527711	0.12862	0.0890962	2.38029	-0.060256	0.021022	X30240	FALSE	FALSE
2:25240614:G:A	FALSE	2	25240614	A	G	0.039	0.0018	-++++	97.9281	66.5	11.94	4	0.01781	0	23034533	26440814	3406281	251_7	502940	chr2_25240614_G_A	intron_variant	MODIFIER	DNMT3A	0.0645525	1.29214	0.0137006	99.3513	0.676305	-0.00254465	0.04998	0.00121149	0.0400629	0.0185695	0.371906	0.390505	0.245425	0.409337	0.311089	1.49105	0.023696	0.011067	X50	FALSE	FALSE
14:23120140:A:G	FALSE	14	23120140	G	A	0.0422	0.002	+++++	97.8153	7.5	4.324	4	0.3639	0	22561413	23749378	1187965	421_2	35255.5	chr14_23120140_A_G	upstream_gene_variant	MODIFIER	CEBPE	1.776	0.626044	0.221593	96.8	0.685053	0.061859	0.031261	0.0151551	0.0427602	0.0184874	0.100565	0.496091	0.434906	0.559317	0.412243	19.3214	0.040349	0.004397	X30130	FALSE	FALSE
2:43224818:G:A	FALSE	2	43224818	A	G	-0.0826	0.0039	--?--	97.6757	39.8	4.98	3	0.1733	0	42587874	44315707	1727833	614_8	226972	chr2_43224818_G_A	missense_variant	MODERATE	ZFP36L2	0.0870258	2.44391		94.1825	3.39096	-0.020878	-0.132533		-0.0817311	-0.168998	0.00634664	0.0938198		0.0746253	0.0228266	4.79839	-0.102663	0.023773	X30180	FALSE	FALSE
7:148932667:C:T	FALSE	7	148932667	T	C	0.0476	0.0023	+++++	97.6383	0	2.42	4	0.659	0	148163661	149810862	1647201	310_38	54594.5	chr7_148932667_C_T	intergenic_variant	MODIFIER	-	0.625921	1.62365	0.53289	96.3222	0.450302	0.0526883	0.0721336	0.0396966	0.0478346	0.0195585	0.97129	0.80028	0.835544	0.795066	0.879687	97.5787	0.047616	0.002262	X50	FALSE	FALSE
10:97349392:CA:C	FALSE	10	97349392	C	CA	0.0477	0.0023	+++++	97.5607	0	2.633	4	0.6211	0	96016213	98101035	2084822	615_19	290768	chr10_97349392_CA_C	intergenic_variant	MODIFIER	-	1.24726	0.72955	0.0631589	95.3686	2.16008	0.0355606	0.0359939	0.00535266	0.0483161	0.0419788	0.186303	0.319248	0.276887	0.255106	0.313128	97.5002	0.047684	0.002266	X30130	FALSE	FALSE
17:20031650:A:C	FALSE	17	20031650	C	A	0.0412	0.002	+++++	97.5591	14.7	4.688	4	0.3208	0	17571573	21881361	4309788	409_4	305183	chr17_20031650_A_C	intron_variant	MODIFIER	SPECC1	0.42491	1.87642	1.29843	95.2011	1.5392	0.0148948	0.0650647	0.0885779	0.0414666	0.0328978	0.241948	0.539918	0.103911	0.521421	0.332934	12.5702	0.039674	0.005424	X30050	FALSE	FALSE
7:80674384:AGCACAAATAAAGCACT:A	FALSE	7	80674384	A	AGCACAAATAAAGCACT	-0.0607	0.0029	--+--	97.5482	1.6	4.064	4	0.3975	0	79976938	81337985	1361047	88_10	16922.5	chr7_80674384_AGCACAAATAAAGCACT_A	3_prime_UTR_variant	MODIFIER	CD36	0.14188	1.16024	0.0899435	94.9156	3.43179	-0.0127284	-0.0656735	0.013639	-0.0608568	-0.0770488	0.0462394	0.16812	0.0672289	0.142705	0.129315	51.8301	-0.060507	0.003964	X30260	FALSE	FALSE
11:126415406:G:A	FALSE	11	126415406	A	G	0.04	0.0019	+++++	97.5317	0	3.861	4	0.4252	0	125092740	126946017	1853277	145_24	396028	chr11_126415406_G_A	intron_variant	MODIFIER	ST3GAL4	3.06097	0.185824	2.33441	92.0712	2.72103	0.0488561	0.0119487	0.0853581	0.0397381	0.0443386	0.53859	0.501114	0.668709	0.42211	0.451148	97.472	0.040011	0.001902	X30100	FALSE	FALSE
2:24014842:G:A	FALSE	2	24014842	A	G	-0.0622	0.003	-----	97.2549	0	1.368	4	0.8497	0	23065135	26425864	3360729	383_2	730658	chr2_24014842_G_A	intron_variant	MODIFIER	MFSD2B	0.638401	0.860435	0.741082	95.1485	1.75061	-0.03563	-0.0523671	-0.0772656	-0.0628079	-0.0493532	0.0662173	0.172669	0.0650602	0.134892	0.141716	97.1948	-0.062229	0.002962	X30300	FALSE	FALSE
11:47313790:C:T	FALSE	11	47313790	T	C	0.0465	0.0022	+++++	97.2336	58.8	9.707	4	0.04566	0	45060918	59167668	14106750	170_8	4800503	chr11_47313790_C_T	intron_variant	MODIFIER	MADD	0.262233	0.784314	1.26312	97.6718	0.716135	0.00925669	0.0472186	0.0615112	0.0478697	0.0195272	0.506435	0.227441	0.696249	0.322587	0.453609	2.90291	0.034256	0.010611	hdl	FALSE	FALSE
19:48703160:A:G	FALSE	19	48703160	G	A	0.0448	0.0021	+--++	97.0969	20.5	5.032	4	0.284	0	48067707	50391720	2324013	616_10	526554	chr19_48703160_A_G	synonymous_variant	LOW	FUT2	1.61824	0.0533155	0.464507	95.4283	2.01396	0.0346695	-0.00411939	-0.162845	0.0454504	0.0406206	0.502272	0.435703	0.00740741	0.508774	0.318724	9.68359	0.040646	0.00639	nap	FALSE	FALSE
2:110994574:T:C	FALSE	2	110994574	C	T	0.1414	0.0067	++?++	97.0835	48	5.767	3	0.1235	0	109040295	112021760	2981465	77_13	463546	chr2_110994574_T_C	intron_variant	MODIFIER	ACOXL	2.83105	1.54377		93.7297	1.91246	0.460549	0.202601		0.139974	0.191597	0.00259635	0.0202904		0.0231948	0.00890127	4.29746	0.190083	0.046863	X30190	FALSE	FALSE
6:43790159:C:A	FALSE	6	43790159	A	C	0.0425	0.002	+++++	96.6253	34.6	6.114	4	0.1908	0	43216067	44362204	1146137	617_5	1023.5	chr6_43790159_C_A	downstream_gene_variant	MODIFIER	VEGFA	0.0236982	1.9683	1.66756	94.2173	1.69243	0.00132679	0.0678294	0.0683285	0.0427708	0.0362158	0.166492	0.536024	0.554563	0.481508	0.685228	6.02173	0.039938	0.008142	trig	FALSE	FALSE
14:94378610:C:T	FALSE	14	94378610	T	C	0.1378	0.0066	++?+?	96.4935	0	0.957	2	0.6197	0	91135408	95587805	4452397	586_16	1.017e+06	chr14_94378610_C_T	missense_variant	MODERATE	SERPINA1	0.693665	1.30803		95.5064		0.220167	0.243052		0.137375		0.00170498	0.0106868		0.0199256		96.4333	0.137795	0.006585	X50	FALSE	FALSE
6:109303091:C:CAA	FALSE	6	109303091	CAA	C	0.0422	0.002	+++++	96.4179	0	3.9	4	0.4197	0	108456534	110278470	1821936	76_13	64411	chr6_109303091_C_CAA	intron_variant	MODIFIER	CCDC162P	1.19408	1.33584	0.982577	91.2749	4.53671	0.0281787	0.0538642	0.0698499	0.0419557	0.0673414	0.403867	0.525967	0.123614	0.491263	0.279354	96.3578	0.04224	0.002019	X30270	FALSE	FALSE
9:96430637:A:C	FALSE	9	96430637	C	A	0.0483	0.0023	+++++	96.3487	17.9	4.869	4	0.301	0	95822189	98606513	2784324	78_17	783714	chr9_96430637_A_C	intergenic_variant	MODIFIER	-	0.65191	0.0840734	1.38169	95.6355	0.932396	0.0217266	0.00666982	0.0576683	0.0490927	0.0333156	0.213768	0.261975	0.560556	0.236606	0.130073	9.97826	0.042983	0.006649	X30080	FALSE	FALSE
2:633053:A:AC	FALSE	2	633053	AC	A	0.0553	0.0026	+++++	96.2321	15.8	4.752	4	0.3137	0	0	1485801	1485801	618_1	109848	chr2_633053_A_AC	intergenic_variant	MODIFIER	-	3.02326	3.53021	0.142308	90.4161	2.16527	0.0773444	0.110489	0.0180671	0.0547099	0.0539308	0.894478	0.752922	0.922027	0.828091	0.860028	15.0463	0.05883	0.007312	X23104	FALSE	FALSE
17:19571562:C:T	FALSE	17	19571562	T	C	0.1994	0.0095	???+?	96.1791	0	0	0	1	0	18506403	20542763	2036360	487_6	46979	chr17_19571562_C_T	missense_variant	MODERATE	SLC47A1				96.1794					0.199426					0.0120846		96.1192	0.199426	0.009547	cre	FALSE	FALSE
3:136213517:C:T	FALSE	3	136213517	T	C	-0.051	0.0024	-----	96.1331	50.9	8.155	4	0.08607	0	135260518	137534938	2274420	619_5	184211	chr3_136213517_C_T	intergenic_variant	MODIFIER	-	4.33022	0.323189	0.096238	94.1052	0.245459	-0.0677974	-0.0219084	-0.011392	-0.0517118	-0.0100609	0.700695	0.699336	0.864811	0.76988	0.763386	4.0253	-0.041874	0.010718	bild	FALSE	FALSE
16:81837364:C:T	FALSE	16	81837364	T	C	0.0574	0.0028	-+-++	95.9393	0	2.768	4	0.5973	0	80996993	82446414	1449421	546_12	115660	chr16_81837364_C_T	intron_variant	MODIFIER	PLCG2	0.0942419	0.94928	0.0143399	94.44	2.10826	-0.0145853	0.0719447	-0.00249937	0.0578198	0.0490565	0.0163331	0.0904196	0.0551367	0.13651	0.181808	95.8803	0.057398	0.002751	X30100	FALSE	FALSE
1:218442672:C:T	FALSE	1	218442672	T	C	0.0419	0.002	+++++	95.9208	0	2.567	4	0.6327	0	217098445	220308426	3209981	431_45	260764	chr1_218442672_C_T	3_prime_UTR_variant	MODIFIER	TGFB2	2.96936	1.53478	0.560668	92.3866	0.847824	0.0464904	0.0595945	0.033161	0.0421923	0.0215018	0.476295	0.315697	0.725755	0.284573	0.346666	95.8605	0.041943	0.002011	X50	FALSE	FALSE
1:29112504:T:A	FALSE	1	29112504	A	T	-0.042	0.002	--+--	95.7825	17.3	4.836	4	0.3045	0	27606215	29887098	2280883	61_5	365848	chr1_29112504_T_A	non_coding_transcript_exon_variant	MODIFIER	EPB41	1.54751	0.874058	0.0796414	94.8009	0.873524	-0.0454103	-0.0397679	0.00616821	-0.0426446	-0.0216806	0.162311	0.497536	0.433494	0.496431	0.558318	10.0502	-0.038003	0.005856	X30260	FALSE	FALSE
2:191831529:A:G	FALSE	2	191831529	G	A	-0.0415	0.002	--?--	95.7595	0	1.66	3	0.6458	0	190078143	194022309	3944166	44_32	218697	chr2_191831529_A_G	downstream_gene_variant	MODIFIER	CAVIN2	0.152143	1.45744		93.4689	2.23213	-0.0114564	-0.0586195		-0.0414751	-0.0516178	0.0693582	0.323802		0.352081	0.173104	95.7008	-0.041547	0.001993	X30100	FALSE	FALSE
9:88777771:TTC:T	FALSE	9	88777771	T	TTC	-0.0933	0.0045	--?--	95.4935	0.9	3.028	3	0.3873	0	88184206	89989172	1804966	360_9	308918	chr9_88777771_TTC_T	intron_variant	MODIFIER	AL390791.1	0.0712624	2.05817		94.6211	0.142218	-0.0177235	-0.155253		-0.0934453	-0.0224632	0.00668086	0.0515542		0.0543204	0.0132946	47.0445	-0.093071	0.006407	X30270	FALSE	FALSE
1:198575712:C:A	FALSE	1	198575712	A	C	0.1199	0.0058	+++++	95.4685	0	2.436	4	0.6561	0	197550502	199976477	2425975	608_27	187778	chr1_198575712_C_A	regulatory_region_variant	MODIFIER	-	0.165778	1.7742	2.58834	90.47	2.90811	0.036659	0.139774	0.121832	0.121581	0.0879422	0.0063262	0.0549573	0.1336	0.0284655	0.0732782	95.4091	0.119905	0.005761	X30050	FALSE	FALSE
11:5226774:G:A	FALSE	11	5226774	A	G	-3.0842	0.1482	???-?	95.4001	0	0	0	1	0	967932	6413370	5445438	620_1	1536123	chr11_5226774_G_A	stop_gained	HIGH	HBB				95.4					-3.08417					4.5239e-05		95.34	-3.08417	0.148249	X30050	FALSE	FALSE
5:156964617:T:C	FALSE	5	156964617	C	T	0.0421	0.002	+++++	95.383	0	3.444	4	0.4865	0	155940099	157698537	1758438	215_15	145299	chr5_156964617_T_C	upstream_gene_variant	MODIFIER	TIMD4	1.2249	0.055038	1.48213	92.3554	2.62423	0.0288446	0.00418584	0.071517	0.0423998	0.045941	0.343062	0.622824	0.721196	0.634636	0.652031	95.3227	0.042132	0.002025	apob	FALSE	FALSE
10:62631407:C:CT	FALSE	10	62631407	CT	C	-0.0438	0.0021	-----	95.3778	60.9	10.22	4	0.03688	0	61965689	64353334	2387645	621_9	528104	chr10_62631407_C_CT	intron_variant	MODIFIER	AC067752.1	4.58732	0.307085	3.16987	89.2396	2.49664	-0.102938	-0.0187426	-0.0968419	-0.0432265	-0.044387	0.104604	0.389613	0.533491	0.364613	0.371232	5.54115	-0.055444	0.01184	X30150	FALSE	FALSE
19:33263642:C:T	FALSE	19	33263642	T	C	-0.0765	0.0037	--+--	95.2472	54.9	8.873	4	0.06436	0	32039439	34844840	2805401	359_10	178498	chr19_33263642_C_T	intergenic_variant	MODIFIER	-	0.0633027	1.20172	0.343948	96.094	0.474109	-0.0117254	-0.0967739	0.0610444	-0.0781798	-0.0234065	0.0121793	0.0710766	0.0315663	0.0812443	0.0982572	1.73503	-0.050889	0.021583	X30270	FALSE	FALSE
X:154536002:C:T	FALSE	X	154536002	T	C	0.3602	0.0173	+??+?	95.1858	19.5	1.242	1	0.2651	0	153030123	156525332	3495209	166_12	241726	chrX_154536002_C_T	missense_variant	MODERATE	G6PD	94.7057			1.19859		0.36303			0.226011		0.146742			5.06023e-05		14.8417	0.347451	0.043497	X30290	TRUE	FALSE
8:130167314:GA:G	FALSE	8	130167314	G	GA	-0.0393	0.0019	+----	95.1688	33.7	6.032	4	0.1968	0	129302557	131004825	1702268	580_18	13623	chr8_130167314_GA_G	intron_variant	MODIFIER	ASAP1	0.195792	0.661437	0.346309	94.54	1.99374	0.0099384	-0.0321549	-0.0216046	-0.0398633	-0.0369584	0.847424	0.474192	0.606268	0.453834	0.591775	4.38654	-0.032001	0.007798	X30100	FALSE	FALSE
5:173860848:G:A	FALSE	5	173860848	A	G	-0.0426	0.0021	-----	95.1261	19.7	4.981	4	0.2892	0	173297079	174639775	1342696	390_16	107579	chr5_173860848_G_A	intergenic_variant	MODIFIER	-	1.70624	2.26296	2.62006	89.4953	2.44331	-0.0346381	-0.0770493	-0.10226	-0.0423565	-0.0424158	0.458259	0.400493	0.258313	0.406083	0.468383	13.9714	-0.044492	0.005751	X30240	FALSE	FALSE
5:154654273:TG:T	FALSE	5	154654273	T	TG	0.0716	0.0035	+++++	94.9245	21.8	5.114	4	0.2758	0	153848870	155681627	1832757	390_14	110976	chr5_154654273_TG_T	intergenic_variant	MODIFIER	-	0.480306	1.01532	0.0801616	94.7049	0.909575	0.0545213	0.0766545	0.00807097	0.0729362	0.0370855	0.0187419	0.0960955	0.174458	0.0953809	0.101441	7.32507	0.061396	0.011234	X30240	FALSE	FALSE
1:25235176:G:A	FALSE	1	25235176	A	G	-0.042	0.002	-++--	94.8861	64.2	11.177	4	0.02465	0	24056314	28510776	4454462	551_7	1048369	chr1_25235176_G_A	upstream_gene_variant	MODIFIER	SYF2	1.22346	0.999193	0.0767494	95.3782	0.980757	-0.045395	0.0474485	0.0156281	-0.0426877	-0.0266637	0.108523	0.292796	0.0348728	0.405866	0.25068	1.00644	-0.023699	0.014345	X30090	FALSE	FALSE
2:27508073:T:C	FALSE	2	27508073	C	T	0.0426	0.0021	+-+++	94.7986	57.2	9.336	4	0.05322	0	26292742	28874438	2581696	77_3	75517	chr2_27508073_T_C	missense_variant	MODERATE	GCKR	1.26001	0.22136	1.2952	95.0949	0.18499	0.0423466	-0.0138119	0.0564283	0.0434223	0.00752913	0.866317	0.475428	0.513915	0.605378	0.753386	2.04251	0.029796	0.011415	X30190	FALSE	FALSE
11:75568245:T:C	FALSE	11	75568245	C	T	-0.0535	0.0026	-----	94.7328	0	0.634	4	0.9593	0	73762846	78516237	4753391	275_16	571296	chr11_75568245_T_C	5_prime_UTR_variant	MODIFIER	SERPINH1	3.19486	0.634107	1.58674	88.3385	3.26385	-0.0568281	-0.039202	-0.0612041	-0.0532421	-0.0638825	0.766692	0.823055	0.48925	0.860367	0.834736	94.6725	-0.05352	0.002582	X50	FALSE	FALSE
2:27508073:T:C	FALSE	2	27508073	C	T	0.0435	0.0021	+++++	94.7235	0	3.003	4	0.5572	0	24807006	28815421	4008415	506_6	696860	chr2_27508073_T_C	missense_variant	MODERATE	GCKR	2.34037	0.106647	1.47942	90.6218	2.61363	0.0610111	0.00750663	0.0621225	0.0432862	0.0502915	0.8669	0.476604	0.515451	0.605417	0.752152	94.6636	0.043451	0.002096	cre	FALSE	FALSE
2:27508073:T:C	FALSE	2	27508073	C	T	0.0464	0.0022	+++++	94.6517	16.2	4.774	4	0.3112	0	26330223	28911923	2581700	572_1	113000	chr2_27508073_T_C	missense_variant	MODERATE	GCKR	2.70701	0.0190274	0.220171	92.1314	1.96482	0.073286	0.00154918	0.0156333	0.0466075	0.0453989	0.868125	0.481787	0.519812	0.606762	0.75335	11.0012	0.044744	0.006568	tes	FALSE	FALSE
19:43648948:A:G	FALSE	19	43648948	G	A	-0.0581	0.0028	--?--	94.4437	0	0.901	3	0.8251	0	41496221	44274629	2778408	591_11	763523	chr19_43648948_A_G	missense_variant	MODERATE	PLAUR	0.0427965	0.469826		93.1579	1.81495	-0.00702728	-0.0474194		-0.0584214	-0.0511603	0.0143202	0.0802079		0.155822	0.13399	94.3838	-0.058143	0.002809	X30000	FALSE	FALSE
5:134500367:CT:C	FALSE	5	134500367	C	CT	-0.0415	0.002	--+--	94.2865	43.2	7.046	4	0.1335	0	132304904	135664667	3359763	387_13	515582	chr5_134500367_CT_C	upstream_gene_variant	MODIFIER	RNU6-456P	1.0645	0.170773	0.129405	95.0347	0.270348	-0.0291244	-0.011547	0.0182456	-0.0424483	-0.00983731	0.745572	0.591348	0.92672	0.580127	0.713959	2.71432	-0.028841	0.009298	X30110	FALSE	FALSE
4:74097332:C:T	FALSE	4	74097332	T	C	0.0429	0.0021	-+-++	94.1772	69.2	12.983	4	0.01136	0	72524698	74832446	2307748	474_7	418760	chr4_74097332_C_T	3_prime_UTR_variant	MODIFIER	CXCL2	0.111623	0.832493	0.17392	96.068	0.783159	-0.00535612	0.0390482	-0.0133603	0.0443321	0.0199467	0.1949	0.586001	0.30684	0.601598	0.53708	1.12729	0.022173	0.012436	X30180	FALSE	FALSE
19:18402007:TAGAAAAAAA:T	FALSE	19	18402007	T	TAGAAAAAAA	-0.0419	0.002	--+--	94.0996	61.7	10.446	4	0.03355	0	15650641	20184647	4534006	348_7	484363	chr19_18402007_TAGAAAAAAA_T	upstream_gene_variant	MODIFIER	LRRC25	0.114518	1.80895	0.100092	94.384	1.11501	-0.00438415	-0.0709395	0.0105463	-0.0428948	-0.0259171	0.56739	0.286113	0.151887	0.411137	0.406073	2.22913	-0.029938	0.01087	X30190	FALSE	FALSE
6:44062274:A:G	FALSE	6	44062274	G	A	0.0659	0.0032	+-+++	93.9788	47.6	7.637	4	0.1058	0	42447665	44644786	2197121	254_9	516048	chr6_44062274_A_G	non_coding_transcript_exon_variant	MODIFIER	AL109615.2	0.315412	0.536638	1.07507	94.4062	0.528808	0.0489107	-0.0486768	0.0753923	0.0668096	0.0317468	0.988095	0.909766	0.87394	0.882302	0.942008	1.68023	0.044591	0.019299	X30030	FALSE	FALSE
7:123788862:G:T	FALSE	7	123788862	T	G	0.0747	0.0036	+++++	93.7258	0	3.553	4	0.4699	0	122788481	124645550	1857069	152_23	71846.5	chr7_123788862_G_T	downstream_gene_variant	MODIFIER	RNU6-11P	0.303798	0.0861661	0.948408	93.4606	0.72643	0.0340504	0.0114385	0.0624782	0.0757808	0.0413454	0.0224868	0.0757519	0.144439	0.0799924	0.0540746	93.6653	0.074658	0.003621	X30080	FALSE	FALSE
6:44062274:A:G	FALSE	6	44062274	G	A	0.0656	0.0032	+-+++	93.6676	44.6	7.217	4	0.1249	0	42452095	44644786	2192691	107_12	513834	chr6_44062274_A_G	non_coding_transcript_exon_variant	MODIFIER	AL109615.2	0.222757	0.34496	0.924635	94.4185	0.316631	0.0365819	-0.0343703	0.0683405	0.066689	0.0212918	0.988095	0.909766	0.87394	0.882302	0.942008	1.69992	0.043108	0.01852	X30020	FALSE	FALSE
9:4852599:A:G	FALSE	9	4852599	G	A	-0.0517	0.0025	+-+--	93.6198	71.1	13.831	4	0.007854	0	4244743	5573770	1329027	622_1	56657.5	chr9_4852599_A_G	intron_variant	MODIFIER	RCL1	0.0647177	2.81942	0.0600582	91.1871	3.94356	0.00389016	-0.108254	0.0047892	-0.0521972	-0.0717168	0.119737	0.186694	0.574217	0.210013	0.191766	2.40945	-0.044295	0.01534	X30280	FALSE	FALSE
1:42969900:C:G	FALSE	1	42969900	G	C	0.0508	0.0025	+++++	93.5622	0	1.267	4	0.867	0	42357287	44329248	1971961	43_11	373368	chr1_42969900_C_G	intron_variant	MODIFIER	SLC2A1-AS1	1.76615	0.826183	1.52198	88.1614	3.64782	0.0440165	0.0473353	0.0726629	0.0505454	0.0654884	0.208525	0.208302	0.243614	0.20902	0.207351	93.5027	0.050819	0.002467	X30270	FALSE	FALSE
10:45458319:A:G	FALSE	10	45458319	G	A	0.0452	0.0022	++-++	93.5086	0	3.507	4	0.4768	0	44380846	47331976	2951130	220_2	398092	chr10_45458319_A_G	missense_variant	MODERATE	MARCHF8	2.31538	1.06598	0.274126	89.5746	2.8766	0.0429835	0.0570101	-0.0239679	0.0453522	0.0501871	0.345199	0.206406	0.165783	0.315765	0.306558	93.4495	0.045222	0.002196	X30280	FALSE	FALSE
1:199041592:C:T	FALSE	1	199041592	T	C	0.0456	0.0022	+-+++	93.4547	0	3.624	4	0.4593	0	197709066	199702954	1993888	551_31	335582	chr1_199041592_C_T	non_coding_transcript_exon_variant	MODIFIER	LINC01221	2.30835	0.0548375	1.27662	89.4346	2.90353	0.0573612	-0.00446238	0.0670745	0.0455145	0.050645	0.843225	0.714074	0.791235	0.724663	0.707159	93.3959	0.04557	0.002213	X30090	FALSE	FALSE
8:23878046:G:C	FALSE	8	23878046	C	G	0.0427	0.0021	+++++	93.3936	0	1.3	4	0.8614	0	21412861	25010222	3597361	623_3	666504	chr8_23878046_G_C	intergenic_variant	MODIFIER	-	1.91469	0.470958	0.187716	90.3083	2.34593	0.0379654	0.0272291	0.0181909	0.042799	0.0573748	0.319264	0.344906	0.154273	0.413816	0.140949	93.3344	0.042713	0.002075	cre	FALSE	FALSE
8:19966981:T:C	FALSE	8	19966981	C	T	-0.0444	0.0022	-----	93.3615	16.2	4.773	4	0.3114	0	19246353	20619800	1373447	86_5	33904.5	chr8_19966981_T_C	3_prime_UTR_variant	MODIFIER	LPL	1.45388	0.545526	0.0806785	92.8826	0.608954	-0.0309128	-0.0286087	-0.00793426	-0.0454223	-0.0190144	0.52901	0.434709	0.193486	0.286357	0.256761	11.9561	-0.039508	0.005547	apob	FALSE	FALSE
10:9016708:G:A	FALSE	10	9016708	A	G	-0.0418	0.002	-+---	93.3556	63.8	11.049	4	0.02602	0	7543087	10502770	2959683	621_3	6220.5	chr10_9016708_G_A	intergenic_variant	MODIFIER	-	0.950314	0.258086	1.01763	94.4455	0.274907	-0.0262708	0.0156734	-0.0694471	-0.0429606	-0.00940391	0.279137	0.544676	0.129245	0.42356	0.352829	1.60707	-0.02598	0.011566	X30150	FALSE	FALSE
3:39265671:G:A	FALSE	3	39265671	A	G	0.0546	0.0027	+++++	93.341	0	0.633	4	0.9594	0	37378271	39879872	2501601	226_7	636600	chr3_39265671_G_A	missense_variant	MODERATE	CX3CR1	0.275737	1.26785	0.605546	91.3163	1.46763	0.0336846	0.063824	0.112168	0.054614	0.0493204	0.0197323	0.19006	0.0221698	0.173398	0.108563	93.2812	0.054596	0.002653	X30130	FALSE	FALSE
1:107056380:A:C	FALSE	1	107056380	C	A	-0.0455	0.0022	-----	93.1319	0	1.574	4	0.8134	0	106450467	107828719	1378252	549_14	83213	chr1_107056380_A_C	upstream_gene_variant	MODIFIER	PRMT6	1.27215	0.583615	0.445935	91.112	1.60057	-0.0313442	-0.0354122	-0.029141	-0.0460962	-0.035723	0.659149	0.736515	0.698138	0.655515	0.649665	93.0727	-0.045487	0.002213	shbg	FALSE	FALSE
12:124780655:G:A	FALSE	12	124780655	A	G	-0.0456	0.0022	--+--	92.9469	61.4	10.371	4	0.03462	0	120266091	125492247	5226156	624_17	1901486	chr12_124780655_G_A	intron_variant	MODIFIER	SCARB1	0.0126211	0.403605	0.19642	94.7281	0.572459	-0.00120908	-0.0248638	0.0140939	-0.0469505	-0.016587	0.0783596	0.624692	0.399894	0.671623	0.521984	1.18837	-0.023793	0.012884	hdl	FALSE	FALSE
6:139519556:A:C	FALSE	6	139519556	C	A	0.0414	0.002	+++++	92.9245	0	3.344	4	0.502	0	138912150	141776231	2864081	30_20	824634	chr6_139519556_A_C	intron_variant	MODIFIER	AL592429.2	2.61659	2.04602	0.151535	86.9832	3.84471	0.0452334	0.0708628	0.011824	0.0409547	0.057736	0.395158	0.598218	0.27427	0.553635	0.675008	92.8641	0.041373	0.002015	X30010	FALSE	FALSE
4:145133965:T:C	FALSE	4	145133965	C	T	-0.0655	0.0032	-----	92.7122	14.1	4.656	4	0.3245	0	142803413	145755889	2952476	195_15	854314	chr4_145133965_T_C	3_prime_UTR_variant	MODIFIER	OTUD4	0.880594	0.750386	0.103913	92.7517	0.241281	-0.082543	-0.0632139	-0.0222391	-0.0663935	-0.014101	0.019631	0.0900303	0.033012	0.112574	0.0914423	7.73504	-0.058652	0.010417	X30260	FALSE	FALSE
6:135097494:TTAC:T	FALSE	6	135097494	T	TTAC	0.0477	0.0023	++++-	92.4535	48.8	7.814	4	0.09862	0	134194623	135716759	1522136	211_16	141803	chr6_135097494_TTAC_T	intron_variant	MODIFIER	HBS1L	1.09418	0.918551	0.113952	92.9097	0.16426	0.0595753	0.0502394	0.0101703	0.0484071	-0.0090855	0.0529147	0.228582	0.233735	0.261742	0.119093	1.89389	0.033951	0.013631	X30240	FALSE	FALSE
9:88918701:G:C	FALSE	9	88918701	C	G	-0.0425	0.0021	--+--	92.399	62.3	10.606	4	0.03137	0	88216062	89651791	1435729	47_9	15225.5	chr9_88918701_G_C	intergenic_variant	MODIFIER	-	0.946286	0.918097	1.14167	92.2678	1.09544	-0.0342361	-0.0422174	0.0617201	-0.0433101	-0.0265931	0.861643	0.642964	0.786557	0.63782	0.669397	1.67069	-0.027871	0.012106	X30130	FALSE	FALSE
2:159820864:C:G	FALSE	2	159820864	G	C	-0.045	0.0022	-----	92.3788	59.9	9.971	4	0.04093	0	158452184	162428331	3976147	625_23	619394	chr2_159820864_C_G	intron_variant	MODIFIER	LY75	0.0961877	0.610407	0.187271	93.6249	0.978424	-0.0039641	-0.0310001	-0.021138	-0.0465207	-0.0235122	0.684207	0.564983	0.895617	0.725826	0.552715	2.16086	-0.029073	0.010759	X30090	FALSE	FALSE
1:24973325:G:A	FALSE	1	24973325	A	G	-0.0437	0.0021	-----	92.1824	49	7.841	4	0.09758	0	23258573	26825286	3566713	117_4	68604.5	chr1_24973325_G_A	upstream_gene_variant	MODIFIER	AL445471.1	1.77028	0.157634	0.564079	92.3355	0.110366	-0.0370667	-0.0107905	-0.0346635	-0.0447776	-0.00458632	0.598018	0.501027	0.706614	0.499069	0.660005	3.15668	-0.031635	0.009325	nap	FALSE	FALSE
12:21178615:T:C	FALSE	12	21178615	C	T	-0.0606	0.003	--+--	92.1707	40.7	6.749	4	0.1498	0	19875758	21918632	2042874	626_6	281420	chr12_21178615_T_C	missense_variant	MODERATE	SLCO1B1	0.827769	2.34273	0.399588	90.0318	1.77615	-0.0692633	-0.100752	0.0370349	-0.0605619	-0.0853856	0.0289883	0.175726	0.119947	0.151482	0.0461913	3.57072	-0.0604	0.016568	shbg	FALSE	FALSE
12:6394334:G:C	FALSE	12	6394334	C	G	0.0531	0.0026	-++++	92.0482	60.6	10.156	4	0.03788	0	5830843	6946776	1115933	165_3	5524.5	chr12_6394334_G_C	splice_region_variant	LOW	AC005840.2	0.212807	0.66589	0.173495	93.8188	0.0886178	-0.0156457	0.04509	0.0301561	0.0543748	0.00510362	0.0627164	0.157856	0.0379717	0.188363	0.125928	0.956331	0.027662	0.017337	X30120	FALSE	FALSE
9:133264504:G:GAAACTGCC	FALSE	9	133264504	GAAACTGCC	G	-0.0487	0.0024	-----	91.9957	0	2.002	4	0.7354	0	132346504	134157152	1810648	494_17	12676	chr9_133264504_G_GAAACTGCC	intron_variant	MODIFIER	ABO	0.768373	0.571322	1.65039	89.6503	1.45961	-0.0304929	-0.0330209	-0.0833027	-0.0489508	-0.0412597	0.841914	0.7206	0.804403	0.745964	0.825693	91.9374	-0.04867	0.002383	hba1c	FALSE	FALSE
2:241759225:G:A	FALSE	2	241759225	A	G	-0.0468	0.0023	--+--	91.8386	74.4	15.61	4	0.00359	0	240124322	242467916	2343594	233_38	463106	chr2_241759225_G_A	intron_variant	MODIFIER	D2HGDH	4.62415	1.44027	1.32827	89.3897	0.38353	-0.0662095	-0.0627902	0.0834642	-0.0473516	-0.0134377	0.328352	0.267312	0.124528	0.256288	0.268512	1.82896	-0.034928	0.014332	X30150	FALSE	FALSE
12:4221049:C:T	FALSE	12	4221049	T	C	0.0502	0.0025	+-+++	91.8182	32.1	5.888	4	0.2077	0	3462072	4752664	1290592	574_3	113681	chr12_4221049_C_T	regulatory_region_variant	MODIFIER	-	5.019	0.173536	0.559221	87.4582	1.58574	0.0769673	-0.0154362	0.0360437	0.0500811	0.0451612	0.240717	0.174754	0.250361	0.20955	0.149145	7.81055	0.049791	0.008796	X30260	FALSE	TRUE
2:24016319:T:TCCTGGC	FALSE	2	24016319	TCCTGGC	T	-0.0612	0.003	-----	91.752	25.9	5.401	4	0.2486	0	23065135	26425532	3360397	627_2	729014	chr2_24016319_T_TCCTGGC	intron_variant	MODIFIER	MFSD2B	0.359728	0.224278	0.117491	92.122	1.00656	-0.0230566	-0.0189912	-0.0178056	-0.0625852	-0.0345816	0.0663434	0.172669	0.0648193	0.134988	0.142163	5.76554	-0.049171	0.01027	X30280	FALSE	FALSE
7:1246931:G:T	FALSE	7	1246931	T	G	0.0438	0.0022	+++++	91.0804	0	1.388	4	0.8464	0	84043	1785939	1701896	471_1	311940	chr7_1246931_G_T	regulatory_region_variant	MODIFIER	-	1.68555	0.619797	0.351758	88.7015	1.59491	0.0498529	0.0319684	0.0228197	0.0441627	0.0325337	0.15324	0.611467	0.347973	0.689016	0.633377	91.0216	0.043777	0.002154	cys	FALSE	FALSE
10:24911876:AAAAC:A	FALSE	10	24911876	A	AAAAC	-0.0427	0.0021	--+--	90.8633	38.6	6.519	4	0.1636	0	24388066	25677764	1289698	628_4	121039	chr10_24911876_AAAAC_A	intron_variant	MODIFIER	PRTFDC1	1.60762	0.264811	0.00296988	91.0985	0.0520538	-0.0490127	-0.0183835	0.000602656	-0.043423	-0.00248179	0.115022	0.258633	0.0424128	0.370071	0.21978	2.8626	-0.032566	0.010171	X30000	FALSE	FALSE
8:117172786:G:A	FALSE	8	117172786	A	G	-0.0476	0.0023	-----	90.6716	0	0.456	4	0.9776	0	116533280	117724732	1191452	629_3	43780	chr8_117172786_G_A	3_prime_UTR_variant	MODIFIER	SLC30A8	0.940329	0.564388	0.585481	88.3659	1.86693	-0.045781	-0.0343528	-0.0344664	-0.0478747	-0.0428184	0.0777637	0.258018	0.457475	0.311177	0.237081	90.6136	-0.047613	0.002348	glu	FALSE	FALSE
1:47211343:C:T	FALSE	1	47211343	T	C	0.0411	0.002	++-++	90.6421	52.9	8.491	4	0.07515	0	46682305	48011197	1328892	61_8	135408	chr1_47211343_C_T	downstream_gene_variant	MODIFIER	TAL1	0.6026	0.797062	1.68644	88.3902	2.84717	0.0228136	0.0391076	-0.22902	0.041348	0.0470382	0.185135	0.616376	0.0212048	0.541744	0.404759	2.95472	0.035868	0.010994	X30260	FALSE	FALSE
2:120259742:A:G	FALSE	2	120259742	G	A	0.0415	0.002	+++++	90.6144	0	1.961	4	0.743	0	118930802	120816287	1885485	44_19	386198	chr2_120259742_A_G	intron_variant	MODIFIER	RALB	1.42644	0.428273	0.312163	89.2485	0.978373	0.037014	0.0301227	0.0216254	0.0420256	0.0243104	0.750288	0.800408	0.385721	0.682744	0.592319	90.555	0.041497	0.002047	X30100	FALSE	FALSE
14:64809883:T:C	FALSE	14	64809883	C	T	0.0426	0.0021	+++++	90.5391	0	2.271	4	0.686	0	64007570	65677009	1669439	630_6	32406.5	chr14_64809883_T_C	intron_variant	MODIFIER	SPTB	2.35733	1.36096	0.559037	87.6001	0.915711	0.0430417	0.0550714	0.0327816	0.0430293	0.0224962	0.41781	0.433851	0.361205	0.339713	0.455815	90.4807	0.04262	0.002104	X30260	FALSE	FALSE
10:9016708:G:A	FALSE	10	9016708	A	G	-0.0412	0.002	----+	90.5058	62.5	10.675	4	0.03047	0	7543087	10502770	2959683	631_4	6220.5	chr10_9016708_G_A	intergenic_variant	MODIFIER	-	1.23749	0.104193	0.645877	91.7079	0.0508618	-0.0315367	-0.0071487	-0.0512763	-0.0423832	0.00208852	0.279137	0.544676	0.129245	0.42356	0.352829	1.65209	-0.026064	0.011402	X30210	FALSE	FALSE
9:22134254:G:A	FALSE	9	22134254	A	G	-0.0552	0.0027	-----	90.4559	29.9	5.703	4	0.2224	0	21004594	22675307	1670713	494_2	294304	chr9_22134254_G_A	intergenic_variant	MODIFIER	-	0.192194	0.343485	1.13702	90.5247	0.623648	-0.0118149	-0.0277207	-0.0524415	-0.0563817	-0.024928	0.114447	0.156275	0.434211	0.173416	0.138693	5.33436	-0.044214	0.009645	hba1c	FALSE	FALSE
15:67165360:A:G	FALSE	15	67165360	G	A	0.0794	0.0039	++?++	90.426	0	2.665	3	0.4463	0	59906255	68787816	8881561	300_6	2.81832e+06	chr15_67165360_A_G	missense_variant	MODERATE	SMAD3	1.57104	0.474321		89.2791	0.832584	0.194548	0.0554962		0.0797268	0.0494763	0.00643494	0.052733		0.0577226	0.0419685	90.3669	0.079443	0.003924	X50	FALSE	FALSE
2:111118962:T:C	FALSE	2	111118962	C	T	0.0683	0.0034	++?++	90.3706	0	2.125	3	0.5468	0	110328637	112163989	1835352	197_17	127351	chr2_111118962_T_C	intron_variant	MODIFIER	MIR4435-2HG	0.536083	0.181855		89.2931	1.78641	0.082144	0.0195615		0.0683234	0.111939	0.00957766	0.0994043		0.102261	0.0243556	90.3117	0.068293	0.003374	X30210	FALSE	FALSE
3:172251287:C:G	FALSE	3	172251287	G	C	0.0368	0.0018	+++++	90.266	0	1.032	4	0.905	0	171542418	173082417	1539999	132_36	61130.5	chr3_172251287_C_G	missense_variant	MODERATE	FNDC3B	0.733674	1.14476	0.366495	88.4402	1.2884	0.0308169	0.0458826	0.0212197	0.0370597	0.0271223	0.881861	0.50876	0.515782	0.504684	0.573338	90.2076	0.036824	0.00182	X50	FALSE	FALSE
12:111427245:C:G	FALSE	12	111427245	G	C	-0.0379	0.0019	--?--	90.2111	0	1.431	3	0.6983	0	110402884	113297469	2894585	33_10	422932	chr12_111427245_C_G	intron_variant	MODIFIER	SH2B3	0.248814	0.38392		90.1484	0.40093	-0.020156	-0.0219216		-0.0381291	-0.0184118	0.949161	0.34739		0.5159	0.891295	90.1527	-0.037852	0.001872	tbil	FALSE	FALSE
16:72110275:T:C	FALSE	16	72110275	C	T	0.0513	0.0025	++?++	90.2013	60.9	7.673	3	0.05329	0	69041454	73381116	4339662	526_14	898990	chr16_72110275_T_C	intron_variant	MODIFIER	DHX38	0.226366	0.261978		90.3263	1.95529	0.00899349	0.0208826		0.0522741	0.0701609	0.696674	0.166415		0.182307	0.0712946	2.3706	0.039688	0.013881	alp	FALSE	FALSE
6:165902617:G:GC	FALSE	6	165902617	GC	G	0.0428	0.0021	++-++	90.1057	15.2	4.716	4	0.3177	0	164809960	166631151	1821191	282_29	182062	chr6_165902617_G_GC	non_coding_transcript_exon_variant	MODIFIER	PDE10A	1.89725	0.344525	0.191871	88.1831	1.98011	0.0381346	0.0199803	-0.0137245	0.0434314	0.0370921	0.346357	0.50928	0.614639	0.353125	0.478266	13.8326	0.039687	0.005157	igf1	FALSE	FALSE
14:100711730:G:C	FALSE	14	100711730	C	G	-0.0577	0.0029	-----	89.9788	39.2	6.578	4	0.1599	0	100062866	101276915	1214049	542_15	41839.5	chr14_100711730_G_C	intergenic_variant	MODIFIER	-	0.246499	1.59888	1.5921	88.8555	0.629391	-0.0159975	-0.0903574	-0.0742767	-0.0586335	-0.0227229	0.0745917	0.125139	0.237276	0.134332	0.16304	4.97289	-0.049493	0.011232	X30080	FALSE	FALSE
X:57058981:CA:C	FALSE	X	57058981	C	CA	-0.0402	0.002	--+--	89.9508	71	13.807	4	0.007937	0	53868846	67053638	13184792	632_3	3402261	chrX_57058981_CA_C	intergenic_variant	MODIFIER	-	1.20338	4.73428	0.00731311	87.8335	0.722258	-0.0239015	-0.0939026	0.000531775	-0.0410199	-0.0166173	0.637796	0.558671	0.630066	0.790697	0.700631	3.08945	-0.034388	0.010266	X30090	TRUE	FALSE
12:7988927:T:C	FALSE	12	7988927	C	T	-0.0392	0.0019	-----	89.7328	0	1.477	4	0.8307	0	7474985	9319226	1844241	8_5	408178	chr12_7988927_T_C	intergenic_variant	MODIFIER	-	1.5276	1.58616	1.07002	86.3018	1.49088	-0.0317651	-0.0592884	-0.0701148	-0.039208	-0.0348333	0.462158	0.568882	0.86475	0.575625	0.747198	89.6739	-0.039191	0.001943	X30100	FALSE	FALSE
11:73235234:T:C	FALSE	11	73235234	C	T	0.0954	0.0047	+-?++	89.5935	65.3	8.652	3	0.0343	0	72170759	74929831	2759072	633_3	315061	chr11_73235234_T_C	missense_variant	MODERATE	P2RY2	1.46168	0.113117		90.436	0.199791	0.201415	-0.0224965		0.0970142	0.016904	0.00594276	0.0279226		0.0496437	0.0409021	1.25138	0.066288	0.034693	X30160	FALSE	FALSE
1:158617176:A:T	FALSE	1	158617176	T	A	0.0449	0.0022	++-++	89.5867	69.4	13.083	4	0.01088	0	157550143	159368222	1818079	284_24	157994	chr1_158617176_A_T	intron_variant	MODIFIER	SPTA1	0.468478	1.56613	0.139023	91.12	0.14059	0.0161582	0.0639299	-0.00970858	0.0464355	0.00591704	0.240511	0.296695	0.452639	0.278561	0.241541	1.41848	0.026435	0.01275	X30070	FALSE	FALSE
5:95827745:G:A	FALSE	5	95827745	A	G	-0.0606	0.003	----+	89.5391	77.6	17.86	4	0.001314	0	95277162	96927552	1650390	405_11	274612	chr5_95827745_G_A	downstream_gene_variant	MODIFIER	RHOBTB3	3.67941	1.8017	1.77871	87.5303	0.739669	-0.0669221	-0.134615	-0.148654	-0.0614052	0.0337824	0.216152	0.0589462	0.0527711	0.128621	0.0890962	2.10592	-0.056475	0.021233	X30250	FALSE	FALSE
11:61820833:A:G	FALSE	11	61820833	G	A	-0.0422	0.0021	-++--	89.4572	60.9	10.241	4	0.03655	0	61034772	62586889	1552117	255_7	10002.5	chr11_61820833_A_G	intron_variant	MODIFIER	FADS2	0.131715	0.102867	0.290741	91.3821	0.425043	-0.00874887	0.00785668	0.0212259	-0.0432297	-0.0172784	0.090553	0.288033	0.627536	0.348965	0.1658	0.678466	-0.017302	0.013793	ldld	FALSE	FALSE
9:15304784:C:A	FALSE	9	15304784	A	C	0.0613	0.003	+++++	89.3696	3	4.122	4	0.3898	0	14704718	15836943	1132225	198_2	33953.5	chr9_15304784_C_A	intron_variant	MODIFIER	TTC39B	0.265469	1.86139	0.744351	87.8731	1.01464	0.0161703	0.0933949	0.11702	0.0617456	0.0519051	0.908803	0.838144	0.972267	0.858282	0.937674	31.5696	0.060597	0.005119	apoa	FALSE	FALSE
12:56627222:T:C	FALSE	12	56627222	C	T	0.041	0.002	-++++	89.3546	70.8	13.686	4	0.008367	0	55882989	58387712	2504723	93_13	508128	chr12_56627222_T_C	intron_variant	MODIFIER	BAZ2A	0.232252	2.14945	2.26418	87.9738	1.53441	-0.00869099	0.0743562	0.0914723	0.0415549	0.0358932	0.679089	0.391385	0.249764	0.36649	0.252366	2.57662	0.038857	0.012924	X30080	FALSE	FALSE
6:25540699:G:A	FALSE	6	25540699	A	G	0.0402	0.002	+--++	89.3134	66.6	11.98	4	0.0175	1	24688526	37779338	13090812	391_4	5693233	chr6_25540699_G_A	intron_variant	MODIFIER	CARMIL1	1.40537	0.395862	0.526224	89.8449	1.2133	0.0309984	-0.024454	-0.0305894	0.0412248	0.0281964	0.39326	0.318232	0.455938	0.426952	0.359101	1.22679	0.021523	0.011413	X30110	FALSE	FALSE
2:218135259:G:A	FALSE	2	218135259	A	G	-0.3849	0.0191	???-?	89.1904	0	0	0	1	0	216563114	219581256	3018142	634_31	63074	chr2_218135259_G_A	missense_variant	MODERATE	CXCR2				89.1905					-0.384892					0.0029066		89.132	-0.384892	0.019142	X30000	FALSE	FALSE
1:41078607:G:T	FALSE	1	41078607	T	G	-0.0389	0.0019	-----	89.1739	0	3.048	4	0.5498	0	39663956	48031986	8368030	431_13	2769364	chr1_41078607_G_T	intron_variant	MODIFIER	SCMH1	2.48128	1.77314	0.242591	85.8804	1.21542	-0.0650725	-0.0639125	-0.0164881	-0.0387276	-0.0317274	0.884611	0.677645	0.655993	0.664656	0.785844	89.1153	-0.038871	0.001933	X50	FALSE	FALSE
10:5214534:G:A	FALSE	10	5214534	A	G	0.0569	0.0028	+++++	88.9547	0	2.004	4	0.735	0	4478213	7375118	2896905	635_1	712132	chr10_5214534_G_A	intron_variant	MODIFIER	AKR1C4	0.542053	0.0147353	1.20646	86.8861	2.06433	0.0537267	0.00190204	0.0911897	0.0568958	0.0619704	0.0225617	0.0969697	0.101794	0.154367	0.108338	88.8975	0.056861	0.002832	igf1	FALSE	FALSE
17:81514746:T:C	FALSE	17	81514746	C	T	0.0402	0.002	++-++	88.9318	28.5	5.595	4	0.2315	0	80942163	82219522	1277359	636_20	66096.5	chr17_81514746_T_C	intron_variant	MODIFIER	AC139149.1	2.35397	2.33923	0.474485	86.1583	0.584006	0.040657	0.073091	-0.0782753	0.0403824	0.0182446	0.455522	0.374246	0.0285162	0.418244	0.240563	7.25092	0.038501	0.007084	ggt	FALSE	FALSE
11:122635421:C:G	FALSE	11	122635421	G	C	0.0608	0.003	+++++	88.9031	0	1.307	4	0.8602	0	121204030	123241504	2037474	637_18	412654	chr11_122635421_C_G	intergenic_variant	MODIFIER	-	1.68298	0.0225078	1.21096	85.9479	1.85145	0.0629694	0.0037802	0.0909185	0.0607896	0.0592655	0.0756404	0.0513775	0.0945755	0.123606	0.100208	88.8433	0.060763	0.003027	X30130	FALSE	FALSE
8:125492141:CCACCAT:C	FALSE	8	125492141	C	CCACCAT	0.0404	0.002	+++++	88.8729	38.7	6.53	4	0.1629	0	124639703	126133393	1493690	638_11	105593	chr8_125492141_CCACCAT_C	intron_variant	MODIFIER	AC091114.1	0.336802	0.705131	0.00722805	89.6125	0.474342	0.0175409	0.0350173	0.000587132	0.0413942	0.0139113	0.878422	0.427219	0.549717	0.457979	0.478022	3.12017	0.02919	0.008664	X30070	FALSE	FALSE
19:48756272:A:G	FALSE	19	48756272	G	A	0.042	0.0021	+++++	88.8327	55.8	9.04	4	0.06011	0	48067707	49332757	1265050	639_7	56040	chr19_48756272_A_G	synonymous_variant	LOW	FGF21	0.407261	1.22534	0.562727	89.5979	0.0810124	0.0141443	0.0520182	0.169247	0.0430348	0.00363398	0.708465	0.550755	0.991542	0.550067	0.753422	2.01064	0.029538	0.011427	bun	FALSE	FALSE
1:177919890:A:C	FALSE	1	177919890	C	A	0.0491	0.0024	+++++	88.767	39.5	6.61	4	0.158	0	177282150	178523755	1241605	640_37	16937.5	chr1_177919890_A_C	intron_variant	MODIFIER	AL136114.1	2.83532	2.65971	0.451522	85.6449	0.351597	0.0516737	0.122263	0.0346544	0.0493605	0.0149147	0.268735	0.124649	0.153	0.205835	0.151312	6.01557	0.047068	0.009601	X21001	FALSE	FALSE
11:61813896:A:G	FALSE	11	61813896	G	A	0.0428	0.0021	+++++	88.684	0	0.895	4	0.9252	0	61168988	62933010	1764022	288_11	237103	chr11_61813896_A_G	intron_variant	MODIFIER	FADS1	1.1126	0.622665	0.454709	86.2661	1.99499	0.0698	0.0375539	0.0285688	0.0426732	0.0513073	0.0402576	0.218158	0.610745	0.308866	0.148896	88.625	0.04276	0.002133	X30080	FALSE	FALSE
1:65688731:G:T	FALSE	1	65688731	T	G	-0.0426	0.0021	-----	88.6778	0	3.427	4	0.4891	0	64882351	66670112	1787761	399_14	87500.5	chr1_65688731_G_T	regulatory_region_variant	MODIFIER	-	1.55264	0.0916611	0.022156	87.6292	1.17498	-0.0379716	-0.00683456	-0.00234625	-0.043222	-0.0304056	0.204131	0.314408	0.828066	0.355471	0.258137	88.6203	-0.042598	0.002125	X30140	FALSE	FALSE
10:50885664:C:T	FALSE	10	50885664	T	C	0.0525	0.0026	++++-	88.6757	60.7	10.179	4	0.03751	0	50111073	51619092	1508019	407_3	20581.5	chr10_50885664_C_T	5_prime_UTR_variant	MODIFIER	A1CF	2.56805	0.98668	0.447174	88.1682	0.0412004	0.0536217	0.0542358	0.0606309	0.0537605	-0.001964	0.215829	0.202606	0.0471242	0.177689	0.22008	2.79842	0.040986	0.012975	ua	FALSE	FALSE
16:67937962:ATTTTTTT:A	FALSE	16	67937962	A	ATTTTTTT	0.0658	0.0033	+++++	88.58	20.4	5.022	4	0.285	0	64158378	73960101	9801723	12_9	1.12128e+06	chr16_67937962_ATTTTTTT_A	upstream_gene_variant	MODIFIER	PSMB10	1.24326	3.58425	0.301283	83.674	2.83993	0.0555673	0.157556	0.0355011	0.0655988	0.0618497	0.0733123	0.124282	0.0890122	0.114056	0.183442	12.7144	0.067102	0.009118	hdl	FALSE	FALSE
5:1285859:C:A	FALSE	5	1285859	A	C	-0.0416	0.0021	--+--	88.5751	0	3.496	4	0.4785	0	501367	1866259	1364892	641_1	102046	chr5_1285859_C_A	intron_variant	MODIFIER	TERT	1.5628	0.396097	0.0578832	86.9042	1.74013	-0.0414822	-0.0231888	0.00442518	-0.0421952	-0.0336952	0.182137	0.381173	0.399859	0.323682	0.432107	88.517	-0.041645	0.002078	X30040	FALSE	FALSE
6:29940058:T:A	FALSE	6	29940058	A	T	0.0445	0.0022	+++++	88.5272	0	2.403	4	0.6621	1	25500000	34000000	8500000	642_5	190058	chr6_29940058_T_A	upstream_gene_variant	MODIFIER	HLA-A	1.45402	0.00107344	1.44128	86.1626	1.45511	0.0384186	0.000101739	0.0652949	0.0447584	0.0423993	0.213882	0.19341	0.295755	0.291967	0.150175	88.4691	0.044536	0.002223	X30210	TRUE	FALSE
5:132244209:C:CTT	FALSE	5	132244209	CTT	C	0.0367	0.0018	++-++	88.5143	57.5	9.409	4	0.05164	0	126964119	133596383	6632264	352_31	1963958	chr5_132244209_C_CTT	intron_variant	MODIFIER	P4HA2	0.410643	2.17166	0.5711	85.3862	3.84587	0.0128119	0.0681221	-0.0588272	0.0367004	0.0587051	0.353151	0.51822	0.0734218	0.567049	0.280038	3.38147	0.036566	0.010353	X50	FALSE	FALSE
11:5679844:C:A	FALSE	11	5679844	A	C	0.077	0.0038	+++++	88.4145	0	2.701	4	0.6091	0	5096666	6198021	1101355	259_2	32500.5	chr11_5679844_C_A	missense_variant	MODERATE	TRIM5	0.0791586	2.13165	1.66477	83.6513	3.29413	0.0159226	0.121197	0.120274	0.0770872	0.064999	0.00968495	0.0942329	0.0820463	0.0683482	0.179174	88.3565	0.07697	0.003845	alp	FALSE	FALSE
5:1104823:C:T	FALSE	5	1104823	T	C	-0.0382	0.0019	-----	88.0701	0	3.94	4	0.4142	0	574703	1797739	1223036	51_1	81398	chr5_1104823_C_T	intron_variant	MODIFIER	SLC12A7	0.536532	1.00691	0.372313	84.4496	4.21782	-0.016481	-0.0436972	-0.0242559	-0.0381992	-0.056978	0.325742	0.451355	0.307729	0.58174	0.479382	88.0119	-0.038186	0.001911	X30100	FALSE	FALSE
2:232123872:A:C	FALSE	2	232123872	C	A	0.0403	0.002	+++++	88.0469	0	1.89	4	0.756	0	230591195	233529291	2938096	251_53	63629	chr2_232123872_A_C	intron_variant	MODIFIER	DIS3L2	2.21793	1.33497	0.477786	82.1602	4.30931	0.0493163	0.0524847	0.0312525	0.0397525	0.0558259	0.807722	0.635424	0.225755	0.717505	0.491425	87.9887	0.04026	0.002015	X50	FALSE	FALSE
13:112711977:T:C	FALSE	13	112711977	C	T	0.0704	0.0035	+++++	88.0276	0	1.704	4	0.7899	0	112125946	114598270	2472324	643_8	650131	chr13_112711977_T_C	intron_variant	MODIFIER	ATP11A	0.852572	1.18164	0.303625	86.0972	1.48291	0.0389668	0.084661	0.0451674	0.071002	0.0658101	0.0818956	0.0935759	0.0452403	0.0886301	0.0570123	87.9694	0.070373	0.003523	X30070	FALSE	FALSE
1:159204893:T:C	FALSE	1	159204893	C	T	0.3871	0.0194	++?++	88.0109	97.3	111.77	3	4.564e-24	0	157085219	162957815	5872596	565_25	816624	chr1_159204893_T_C	5_prime_UTR_variant	MODIFIER	ACKR1	91.8112	1.63563		20.1653	0.575427	0.660754	0.207655		0.239385	0.150876	0.884433	0.0219657		0.00169271	0.00327654	1.62495	0.325089	0.143715	X30180	FALSE	FALSE
9:84011854:T:A	FALSE	9	84011854	A	T	-0.0476	0.0024	-----	87.9367	0	2.321	4	0.6769	0	83073203	85388951	2315748	644_5	219223	chr9_84011854_T_A	intergenic_variant	MODIFIER	-	2.37664	0.3909	0.0803875	84.8684	2.20633	-0.0445022	-0.0252162	-0.00690887	-0.0482054	-0.0427043	0.563201	0.719087	0.725266	0.743795	0.62468	87.8786	-0.047624	0.002386	shbg	FALSE	FALSE
20:19935125:C:T	FALSE	20	19935125	T	C	0.1989	0.01	?+?++	87.8309	0	1.815	2	0.4035	0	19404319	20501530	1097211	13_5	17799.5	chr20_19935125_C_T	synonymous_variant	LOW	RIN2		2.81608		85.574	0.842546		0.343365		0.197544	0.219485		0.015596		0.010353	0.00233924	87.7729	0.198875	0.009968	X30110	FALSE	FALSE
1:177919890:A:C	FALSE	1	177919890	C	A	0.0492	0.0025	+++++	87.7948	35.9	6.238	4	0.1821	0	177282150	178523755	1241605	645_35	16937.5	chr1_177919890_A_C	intron_variant	MODIFIER	AL136114.1	2.40344	2.78267	0.464165	84.7828	0.486795	0.0471421	0.126566	0.0355541	0.0494667	0.0191429	0.269059	0.124159	0.152938	0.205872	0.151694	6.53703	0.047102	0.009176	X23104	FALSE	FALSE
9:133261662:G:A	FALSE	9	133261662	A	G	0.0425	0.0021	+++++	87.7662	0	3.489	4	0.4795	0	132666937	134003284	1336347	47_15	73448.5	chr9_133261662_G_A	intron_variant	MODIFIER	ABO	1.26834	2.30734	0.748723	84.8183	1.23765	0.0280803	0.0745469	0.0398628	0.0429669	0.0278512	0.556312	0.580975	0.609198	0.682834	0.574869	87.708	0.042518	0.002132	X30130	FALSE	FALSE
2:233388004:G:A	FALSE	2	233388004	A	G	-0.043	0.0022	-----	87.7352	45.4	7.329	4	0.1195	0	232192333	234255003	2062670	566_30	164336	chr2_233388004_G_A	intron_variant	MODIFIER	DGKD	0.475863	0.0983718	0.0667333	86.1765	3.61271	-0.0148746	-0.00735768	-0.0054336	-0.0437649	-0.0567523	0.519619	0.531762	0.398153	0.483461	0.404912	4.19055	-0.035083	0.008775	ca	FALSE	FALSE
1:227739541:A:G	FALSE	1	227739541	G	A	-0.0485	0.0024	-+---	87.4637	66	11.768	4	0.01916	0	225713465	230193557	4480092	431_49	213970	chr1_227739541_A_G	intron_variant	MODIFIER	SNAP47	0.794173	0.240426	2.60036	87.5073	0.156769	-0.0795212	0.0253585	-0.159716	-0.0490393	-0.00765004	0.0169398	0.0844429	0.0722781	0.171483	0.143321	1.43607	-0.042177	0.020181	X50	FALSE	FALSE
2:24014842:G:A	FALSE	2	24014842	A	G	-0.0591	0.003	-----	87.4126	0	0.399	4	0.9826	0	23065135	26425864	3360729	394_2	730658	chr2_24014842_G_A	intron_variant	MODIFIER	MFSD2B	1.07088	0.805482	0.877964	83.9407	2.5944	-0.0517477	-0.0503298	-0.0878522	-0.0590365	-0.0630048	0.0662173	0.172669	0.0650602	0.134892	0.141716	87.3546	-0.059059	0.002967	X30240	FALSE	FALSE
13:95244067:T:C	FALSE	13	95244067	C	T	0.0699	0.0035	+++++	87.3833	40	6.671	4	0.1543	0	94671572	95863166	1191594	646_10	23302	chr13_95244067_T_C	intron_variant	MODIFIER	ABCC4	3.28405	0.857564	1.10514	84.4917	0.978005	0.110482	0.0475008	0.0592394	0.0712905	0.0306323	0.944157	0.787412	0.766494	0.9167	0.82744	7.57059	0.063133	0.011345	X30090	FALSE	FALSE
15:63049797:T:C	FALSE	15	63049797	C	T	0.0421	0.0021	+--++	87.2421	73.5	15.106	4	0.004487	0	62451667	65535613	3083946	647_8	943843	chr15_63049797_T_C	intron_variant	MODIFIER	TPM1	5.33915	0.916501	0.0100661	83.9206	2.07784	0.0689838	-0.0429154	-0.000798801	0.0424421	0.0378692	0.403727	0.65039	0.386664	0.70082	0.472038	1.9364	0.031362	0.012419	X30080	FALSE	FALSE
10:102186723:C:G	FALSE	10	102186723	G	C	-0.0777	0.0039	--?--	87.2169	0	2.859	3	0.4139	0	99567862	104178354	4610492	119_16	313615	chr10_102186723_C_G	intergenic_variant	MODIFIER	-	0.382671	0.934516		87.0932	0.230921	-0.0731668	-0.158504		-0.0781358	-0.0207924	0.00711785	0.0173389		0.0693862	0.0357025	87.1589	-0.077652	0.003906	alp	FALSE	FALSE
2:60498316:G:C	FALSE	2	60498316	C	G	-0.0403	0.002	-----	87.1613	0	1.279	4	0.8649	0	59829896	61371439	1541543	414_12	102352	chr2_60498316_G_C	intron_variant	MODIFIER	BCL11A	1.15181	1.20436	0.271644	84.3102	2.14968	-0.0265261	-0.0521615	-0.0690698	-0.0404026	-0.0470325	0.44617	0.344411	0.0162582	0.430084	0.219454	87.1034	-0.040298	0.002028	X30070	FALSE	FALSE
11:94137172:C:T	FALSE	11	94137172	T	C	-0.0638	0.0032	+-+--	87.1603	74.9	15.956	4	0.003079	0	93033090	95158634	2125544	648_17	41310	chr11_94137172_C_T	intron_variant	MODIFIER	PANX1	0.114523	1.85867	0.276132	86.3454	3.54344	0.00635498	-0.107606	0.0394731	-0.0650093	-0.09673	0.133547	0.107237	0.0504587	0.116543	0.079759	1.78745	-0.051426	0.021407	alt	FALSE	FALSE
8:58479765:G:A	FALSE	8	58479765	A	G	-0.0421	0.0021	-----	87.0809	7.4	4.318	4	0.3647	0	57678613	59155326	1476713	109_10	62795.5	chr8_58479765_G_A	intergenic_variant	MODIFIER	-	0.253909	1.96246	0.134195	86.0707	0.80882	-0.0189615	-0.0734464	-0.01195	-0.0425754	-0.0215341	0.938025	0.686393	0.77582	0.663806	0.647903	16.673	-0.040447	0.004762	chol	FALSE	FALSE
5:1285859:C:A	FALSE	5	1285859	A	C	-0.0413	0.0021	-----	87.0538	0	2.153	4	0.7076	0	0	1856569	1856569	515_1	357574	chr5_1285859_C_A	intron_variant	MODIFIER	TERT	1.76484	0.665994	0.105185	84.9199	1.51352	-0.0445044	-0.0337758	-0.0076395	-0.041714	-0.0306522	0.182137	0.381173	0.399859	0.323683	0.432107	86.9959	-0.041277	0.002078	X30050	FALSE	FALSE
5:35879327:T:C	FALSE	5	35879327	C	T	0.0454	0.0023	++-++	86.9041	47.7	7.654	4	0.1051	0	35141062	36850928	1709866	649_1	116668	chr5_35879327_T_C	3_prime_UTR_variant	MODIFIER	IL7R	0.308098	1.09668	0.0422832	85.1225	3.34095	0.010154	0.0521877	-0.00594255	0.0460959	0.0610815	0.475825	0.268801	0.0792453	0.259545	0.216579	4.27103	0.039509	0.009775	X30120	FALSE	FALSE
11:126355981:C:G	FALSE	11	126355981	G	C	0.0752	0.0038	++-++	86.8742	22.2	5.144	4	0.2728	0	125551461	127016468	1465007	174_18	72016.5	chr11_126355981_C_G	5_prime_UTR_variant	MODIFIER	ST3GAL4	0.103249	1.77211	0.0790338	85.9367	1.24566	0.0241856	0.132173	-0.0113832	0.0761258	0.0480921	0.00664941	0.0628312	0.0789985	0.0720913	0.0888147	6.42046	0.067574	0.013295	apob	FALSE	FALSE
8:58479765:G:A	FALSE	8	58479765	A	G	-0.0418	0.0021	-----	86.8554	0	3.858	4	0.4256	0	57692240	59155326	1463086	102_10	55982	chr8_58479765_G_A	intergenic_variant	MODIFIER	-	0.342268	1.84154	0.187362	85.8314	0.747673	-0.0241062	-0.0701534	-0.0159774	-0.0422779	-0.020398	0.937858	0.686108	0.776087	0.663784	0.648048	86.7976	-0.041834	0.002109	ldld	FALSE	FALSE
6:20676183:T:TAA	FALSE	6	20676183	TAA	T	0.0462	0.0023	+++++	86.6402	0	1.456	4	0.8345	0	19929573	21691602	1762029	262_6	134404	chr6_20676183_T_TAA	intron_variant	MODIFIER	CDKAL1	2.84703	0.925117	0.849078	83.1312	1.02676	0.0540624	0.0449605	0.0450876	0.0464207	0.0277978	0.608671	0.321231	0.372976	0.26543	0.269217	86.5824	0.046181	0.002331	hba1c	FALSE	FALSE
4:99134649:C:T	FALSE	4	99134649	T	C	-0.0422	0.0021	-+---	86.6256	0.5	4.02	4	0.4034	0	98146767	99905324	1758557	650_12	108604	chr4_99134649_C_T	intron_variant	MODIFIER	ADH4	1.64125	0.171966	0.124044	85.2485	1.56734	-0.0354877	0.0117204	-0.0638836	-0.0426619	-0.0440376	0.66797	0.669996	0.99445	0.696404	0.849851	68.7891	-0.042115	0.002389	alp	FALSE	FALSE
5:88884379:T:C	FALSE	5	88884379	C	T	0.0843	0.0043	++?++	86.588	17.3	3.629	3	0.3044	0	86750625	89978565	3227940	469_12	519784	chr5_88884379_T_C	non_coding_transcript_exon_variant	MODIFIER	MEF2C	2.24698	0.349958		85.3459	0.531821	0.252463	0.0837506		0.0841217	0.0578053	0.00678629	0.0137393		0.0590022	0.0173539	4.38753	0.089649	0.021842	X30090	FALSE	FALSE
18:49078392:T:A	FALSE	18	49078392	A	T	0.0362	0.0018	++?++	86.5613	0	2.147	3	0.5424	0	46318148	50115846	3797698	293_12	861395	chr18_49078392_T_A	intron_variant	MODIFIER	DYM	1.3605	2.32779		82.8457	2.12519	0.0398679	0.0719034		0.0359437	0.0416861	0.160433	0.49562		0.433798	0.2786	86.5035	0.036243	0.00183	X50	FALSE	FALSE
11:119096814:C:T	FALSE	11	119096814	T	C	-0.0401	0.002	+----	86.3925	41.9	6.889	4	0.1419	0	118502342	119828562	1326220	651_21	68638	chr11_119096814_C_T	3_prime_UTR_variant	MODIFIER	DPAGT1	0.0299911	0.797759	1.4851	85.1424	1.86549	0.00141122	-0.0388562	-0.0644269	-0.0407336	-0.0360116	0.278855	0.550796	0.64	0.421478	0.507932	4.33257	-0.034226	0.008399	X30260	FALSE	FALSE
19:2796357:G:A	FALSE	19	2796357	A	G	0.0456	0.0023	+++++	86.3897	0	2.777	4	0.5958	0	2147417	4618718	2471301	319_2	586710	chr19_2796357_G_A	intron_variant	MODIFIER	THOP1	2.98977	0.942553	0.0701308	81.1092	3.67235	0.0524442	0.0473879	0.00554451	0.0454117	0.0593852	0.37946	0.303942	0.497074	0.287511	0.317916	86.3318	0.045615	0.002306	shbg	FALSE	FALSE
19:44908822:C:T	FALSE	19	44908822	T	C	0.0745	0.0038	+++++	86.3148	15.7	4.745	4	0.3144	0	44131381	46377067	2245686	652_6	345402	chr19_44908822_C_T	missense_variant	MODERATE	APOE	0.968635	2.16842	0.295871	83.6704	1.97446	0.0390725	0.150431	0.0375698	0.0750117	0.0949611	0.115837	0.0685841	0.0800804	0.0813276	0.0437976	12.1145	0.072474	0.010105	bild	FALSE	FALSE
X:8938654:T:C	FALSE	X	8938654	C	T	0.0376	0.0019	+++++	86.3031	16.8	4.809	4	0.3075	0	8185584	10113985	1928401	653_3	211130	chrX_8938654_T_C	intergenic_variant	MODIFIER	-	0.38854	0.123776	0.295229	85.3704	2.29902	0.0131577	0.00700174	0.0190628	0.0382723	0.0390355	0.181562	0.434088	0.254948	0.264651	0.22163	10.2754	0.033859	0.005156	X30020	TRUE	FALSE
9:133254328:C:T	FALSE	9	133254328	T	C	-0.0765	0.0039	-----	86.2461	63.2	10.858	4	0.02821	0	132346504	134608898	2262394	236_19	223373	chr9_133254328_C_T	non_coding_transcript_exon_variant	MODIFIER	ABO	1.96195	0.0229983	0.313771	84.8212	2.90768	-0.0482271	-0.00261587	-0.0246393	-0.0808277	-0.0530579	0.163867	0.123654	0.188501	0.0623835	0.249211	4.43488	-0.054921	0.013299	X30040	FALSE	FALSE
2:143404536:A:G	FALSE	2	143404536	G	A	-0.228	0.0115	???-?	86.1677	0	0	0	1	0	142085142	144829573	2744431	654_21	52821.5	chr2_143404536_A_G	intron_variant	MODIFIER	ARHGAP15				86.1683					-0.227976					0.008016		86.11	-0.227976	0.011538	X30120	FALSE	FALSE
2:64680899:T:C	FALSE	2	64680899	C	T	-0.0472	0.0024	-----	86.1458	0	1.891	4	0.7557	0	64072201	65965697	1893496	264_9	338050	chr2_64680899_T_C	intron_variant	MODIFIER	SERTAD2	1.82499	1.63192	1.40332	82.2948	1.41284	-0.0497189	-0.0675643	-0.0893881	-0.0471502	-0.035502	0.822885	0.687552	0.870479	0.737668	0.739001	86.088	-0.047219	0.00239	shbg	FALSE	FALSE
X:154536002:C:T	FALSE	X	154536002	T	C	0.3463	0.0175	+??+?	85.9642	46	1.851	1	0.1736	0	152430441	156525332	4094891	655_11	58115.5	chrX_154536002_C_T	missense_variant	MODERATE	G6PD	85.862			0.893301		0.349779			0.183781		0.146742			5.06023e-05		4.88058	0.309713	0.071032	X30270	FALSE	FALSE
1:117612998:G:A	FALSE	1	117612998	A	G	-0.0447	0.0023	-----	85.957	0	3.095	4	0.5421	0	117064031	118793633	1729602	59_21	315834	chr1_117612998_G_A	intron_variant	MODIFIER	TENT5C	3.69513	0.335944	0.0358638	82.3092	1.71669	-0.0578597	-0.0213817	-0.00342759	-0.0449266	-0.0363464	0.326317	0.294096	0.226202	0.22253	0.294527	85.8994	-0.044695	0.002265	X30100	FALSE	FALSE
2:226228086:A:G	FALSE	2	226228086	G	A	0.0418	0.0021	+++++	85.8453	0	2.256	4	0.6887	0	225449067	227071902	1622835	85_22	32398.5	chr2_226228086_A_G	intergenic_variant	MODIFIER	-	2.09316	0.244894	0.77003	83.8529	0.854502	0.0415433	0.0168766	0.0783321	0.0422151	0.0244294	0.695972	0.714447	0.928537	0.647257	0.743896	85.7876	0.041831	0.002121	trig	FALSE	FALSE
3:53034026:C:T	FALSE	3	53034026	T	C	0.0402	0.002	+++++	85.8256	19.7	4.978	4	0.2895	0	45609445	54022789	8413344	656_4	3217909	chr3_53034026_C_T	intron_variant	MODIFIER	SFMBT1	1.77163	2.79029	0.683523	82.7629	0.750225	0.0374763	0.0875724	0.0366637	0.0404415	0.0195853	0.335397	0.379721	0.621073	0.420975	0.437507	10.9325	0.03917	0.005769	ua	FALSE	FALSE
20:31695366:C:A	FALSE	20	31695366	A	C	0.1327	0.0067	-+?++	85.7899	33.1	4.484	3	0.2137	0	26907653	38767458	11859805	201_9	1.14219e+06	chr20_31695366_C_A	intron_variant	MODIFIER	BCL2L1	0.132451	1.72436		85.3136	0.514439	-0.0628366	0.201975		0.13408	0.0509253	0.0015528	0.0246937		0.0223878	0.0211076	4.06064	0.116834	0.029754	X30090	FALSE	FALSE
14:105698362:T:G	FALSE	14	105698362	G	T	-0.0556	0.0028	--?--	85.7886	0	0.699	3	0.8734	0	104695660	106782322	2086662	605_12	40629	chr14_105698362_T_G	intergenic_variant	MODIFIER	-	0.316533	0.15932		84.4074	1.94107	-0.0407693	-0.0215681		-0.0555625	-0.0691453	0.0187989	0.0681725		0.18146	0.0850175	85.7309	-0.055581	0.002819	tp	FALSE	FALSE
19:19654690:C:T	FALSE	19	19654690	T	C	0.1696	0.0086	+??++	85.7802	0	0.262	2	0.8771	0	14725403	21603540	6878137	657_5	1.49022e+06	chr19_19654690_C_T	missense_variant	MODERATE	ATP13A1	0.204942			85.522	0.565827	0.0830173			0.169814	0.169379	0.00189786			0.013859	0.00217604	85.7224	0.169588	0.008603	X30090	FALSE	FALSE
12:100532530:T:C	FALSE	12	100532530	C	T	-0.27	0.0137	???--	85.7796	0	0.68	1	0.4094	0	98961065	103840985	4879920	626_18	868495	chr12_100532530_T_C	missense_variant	MODERATE	NR1H4				85.7033	0.50904				-0.271072	-0.1493				0.00614826	0.00268129	85.722	-0.270014	0.013697	shbg	FALSE	FALSE
20:17863874:AGGCATGCTGCCAAGAAT:A	FALSE	20	17863874	A	AGGCATGCTGCCAAGAAT	-0.0405	0.0021	-----	85.7506	26.6	5.449	4	0.2443	0	17114084	18379946	1265862	528_5	116859	chr20_17863874_AGGCATGCTGCCAAGAAT_A	intergenic_variant	MODIFIER	-	3.89698	0.114638	1.46392	82.3671	0.72684	-0.0560794	-0.00801811	-0.0646225	-0.04068	-0.0189263	0.492703	0.606359	0.661157	0.660199	0.51419	8.94597	-0.038966	0.006394	apob	FALSE	FALSE
15:76012162:A:G	FALSE	15	76012162	G	A	0.0463	0.0023	+-?++	85.7498	51.6	6.199	3	0.1023	0	73316216	79290778	5974562	243_13	291335	chr15_76012162_A_G	5_prime_UTR_variant	MODIFIER	NRG4	0.985477	0.562203		84.8237	1.99257	0.0397475	-0.0369001		0.0466973	0.0487616	0.0940455	0.206981		0.25895	0.166391	2.55745	0.037098	0.012394	cre	FALSE	FALSE
1:3774964:A:G	FALSE	1	3774964	G	A	0.0471	0.0024	++?++	85.7038	0	1.715	3	0.6337	0	3265035	4381355	1116320	347_2	48231	chr1_3774964_A_G	intron_variant	MODIFIER	SMIM1	2.02749	0.854173		83.7745	0.700791	0.0387922	0.0457513		0.0476457	0.0247078	0.540499	0.245451		0.232903	0.167579	85.6461	0.047055	0.002388	X30300	FALSE	FALSE
9:5073770:G:T	FALSE	9	5073770	T	G	0.9593	0.0487	???+?	85.549	0	0	0	1	0	4265013	5573770	1308757	658_1	154378	chr9_5073770_G_T	missense_variant	MODERATE	JAK2				85.5491					0.959271					0.000401368		0.302903	0.959271	1.41505	X30290	FALSE	FALSE
3:12227104:G:A	FALSE	3	12227104	A	G	-0.0394	0.002	-----	85.2984	0	2.575	4	0.6312	0	11440165	13163549	1723384	240_3	74753	chr3_12227104_G_A	intergenic_variant	MODIFIER	-	1.13788	1.07924	0.111654	84.028	0.834898	-0.027835	-0.0475749	-0.00905181	-0.0399517	-0.0237025	0.630032	0.598032	0.282045	0.419579	0.255359	85.2409	-0.039419	0.002005	X30090	FALSE	FALSE
11:308426:G:C	FALSE	11	308426	C	G	0.0402	0.002	++?++	85.2772	0	1.303	3	0.7283	0	0	850411	850411	659_1	116780	chr11_308426_G_C	synonymous_variant	LOW	IFITM2	1.09609	0.138553		83.5474	1.86072	0.043797	0.00984643		0.0403091	0.0468085	0.911378	0.630119		0.5084	0.824705	85.2197	0.040247	0.002048	X30140	FALSE	FALSE
9:5073770:G:T	FALSE	9	5073770	T	G	0.9577	0.0488	???+?	85.1874	0	0	0	1	0	4311553	5573770	1262217	660_1	131108	chr9_5073770_G_T	missense_variant	MODERATE	JAK2				85.1875					0.957669					0.000401368		85.1299	0.957669	0.048751	X30300	FALSE	FALSE
19:2155043:G:A	FALSE	19	2155043	A	G	0.0364	0.0019	+++++	85.1019	0	0.597	4	0.9633	0	508684	7749820	7241136	305_1	1974209	chr19_2155043_G_A	intron_variant	MODIFIER	AP3D1	0.583051	1.08042	0.146785	83.4546	1.28035	0.0350835	0.0466399	0.0136435	0.0365203	0.0319855	0.0609394	0.330238	0.169259	0.402459	0.226566	85.0444	0.036449	0.001856	X50	FALSE	FALSE
22:32496320:A:C	FALSE	22	32496320	C	A	-0.0439	0.0022	-----	85.0913	33.8	6.041	4	0.1961	0	31961834	33021442	1059608	156_4	4682	chr22_32496320_A_C	intron_variant	MODIFIER	FBXO7	0.538845	0.212436	0.130633	85.1988	1.35685	-0.017812	-0.014463	-0.00980472	-0.0450955	-0.0294747	0.268003	0.354625	0.601205	0.272883	0.383979	5.17394	-0.034147	0.007578	X30270	FALSE	FALSE
1:29104560:C:T	FALSE	1	29104560	T	C	-0.0395	0.002	--+--	84.914	49.7	7.954	4	0.09329	0	27607185	29808566	2201381	43_8	396684	chr1_29104560_C_T	intron_variant	MODIFIER	EPB41	1.14038	0.107987	0.0876846	85.7633	0.392712	-0.0370966	-0.00732422	0.00667563	-0.0404801	-0.0119958	0.16241	0.497346	0.433976	0.496395	0.557982	2.16379	-0.026005	0.009616	X30270	FALSE	FALSE
7:100642673:A:G	FALSE	7	100642673	G	A	0.0416	0.0021	+++++	84.8674	0	3.402	4	0.4929	0	98627549	101594352	2966803	661_4	531722	chr7_100642673_A_G	intron_variant	MODIFIER	TFR2	0.462892	0.466372	0.506723	83.3018	2.27551	0.0146614	0.0274742	0.0343278	0.0422865	0.0411925	0.678571	0.698849	0.772856	0.624112	0.628332	84.81	0.041635	0.002123	X30060	FALSE	FALSE
8:129592317:G:A	FALSE	8	129592317	A	G	0.0398	0.002	+++++	84.7038	55.9	9.068	4	0.05942	0	128870993	130498452	1627459	662_27	92405.5	chr8_129592317_G_A	intron_variant	MODIFIER	CCDC26	2.04381	1.36546	4.65954	78.2516	2.75282	0.0366005	0.0530009	0.126124	0.0392533	0.0474425	0.45367	0.517126	0.380189	0.566237	0.656837	6.57305	0.048755	0.009469	X30180	FALSE	FALSE
1:199041592:C:T	FALSE	1	199041592	T	C	-0.0438	0.0022	-++--	84.6451	42.4	6.939	4	0.1391	0	197645847	199767876	2122029	663_36	334730	chr1_199041592_C_T	non_coding_transcript_exon_variant	MODIFIER	LINC01221	0.214378	0.00382316	0.0309906	84.513	2.15625	-0.0102874	0.00033131	0.00295101	-0.0447096	-0.0421816	0.843225	0.714074	0.791235	0.724662	0.707159	3.15686	-0.03206	0.00945	X30010	FALSE	FALSE
17:46188473:C:T	FALSE	17	46188473	T	C	0.0399	0.002	-++++	84.6417	73.4	15.038	4	0.004624	0	43263481	48204433	4940952	292_10	454516	chr17_46188473_C_T	intron_variant	MODIFIER	KANSL1	0.427316	1.32547	2.12057	84.592	1.18806	-0.0133049	0.0543769	0.0762383	0.0407706	0.030576	0.379802	0.402711	0.401272	0.415179	0.257752	1.94345	0.03283	0.012971	X30070	FALSE	FALSE
5:111069301:A:C	FALSE	5	111069301	C	A	0.0415	0.0021	+-+++	84.634	3.4	4.142	4	0.3872	0	109776932	111943273	2166341	250_12	209198	chr5_111069301_A_C	upstream_gene_variant	MODIFIER	TSLP	1.12281	0.019141	0.379241	84.6088	0.292973	0.0609616	-0.00147922	0.0561781	0.0419313	0.0153377	0.0553889	0.371556	0.0426887	0.356413	0.110092	18.8483	0.040243	0.004443	X30150	FALSE	FALSE
2:43237679:G:A	FALSE	2	43237679	A	G	-0.0736	0.0038	--?--	84.5447	0	0.966	3	0.8095	0	42307458	44310257	2002799	246_8	71178.5	chr2_43237679_G_A	intron_variant	MODIFIER	THADA	0.720155	1.52985		82.3529	1.49072	-0.123318	-0.0999376		-0.0731688	-0.101462	0.00638371	0.0933903		0.0747979	0.0229572	84.4874	-0.073607	0.003761	X30080	FALSE	FALSE
16:85382020:A:G	FALSE	16	85382020	G	A	0.0577	0.003	-++++	84.4359	79	19.085	4	0.0007564	0	84765106	86411217	1646111	664_12	206142	chr16_85382020_A_G	intron_variant	MODIFIER	GSE1	0.309442	1.70059	1.66432	82.129	4.77302	-0.0120717	0.105011	0.0904763	0.0588375	0.0781195	0.773177	0.89974	0.84213	0.875828	0.805081	2.67167	0.05529	0.017994	X30110	FALSE	FALSE
3:12225304:A:G	FALSE	3	12225304	G	A	-0.0415	0.0021	+----	84.4051	58.7	9.674	4	0.04629	0	11437657	13318262	1880605	541_2	152656	chr3_12225304_A_G	intergenic_variant	MODIFIER	-	0.30472	0.459744	0.177444	85.4421	1.17868	0.0124744	-0.0264394	-0.0221183	-0.0425111	-0.0315269	0.276597	0.560773	0.0921053	0.392611	0.231899	1.47382	-0.025612	0.012052	hba1c	FALSE	FALSE
17:60926022:G:A	FALSE	17	60926022	A	G	-0.0595	0.003	-----	84.3168	0	1.154	4	0.8856	0	57945721	61787254	3841533	665_9	1.05953e+06	chr17_60926022_G_A	intron_variant	MODIFIER	BCAS3	1.89635	0.40474	0.603146	81.3411	1.98113	-0.051714	-0.033452	-0.0530251	-0.0596822	-0.0837273	0.780657	0.142975	0.118268	0.148898	0.0567672	84.2595	-0.059532	0.003046	phos	FALSE	FALSE
2:112738876:G:A	FALSE	2	112738876	A	G	-0.1919	0.0098	?-?--	84.1796	0	0.994	2	0.6082	0	112131109	114108807	1977698	44_18	381082	chr2_112738876_G_A	missense_variant	MODERATE	CKAP2L		1.16587		82.0157	2.23571		-0.298304		-0.192842	-0.150873		0.00649833		0.00930234	0.0170275	84.1223	-0.191868	0.009826	X30100	FALSE	FALSE
[truncated: 22,335 more rows]

## Sheet: b.BinaryDiseaseOutcomes
Table S9b. Trans-ancestry meta-GWAS results for 228 ICD-10 disease outcomes.
[truncated: 5,221 more rows]

## Sheet: Footnote
Footnote: please reference Table S1 for the full name of the tested phenotype.
