# Supplementary material for: Whole-genome sequencing of 490,640 UK Biobank participants
Source: Nature. 2025 Aug 6;645(8081):692–701. doi: 10.1038/s41586-025-09272-9 (PMC12443626; doi:10.1038/s41586-025-09272-9)
Supplement: Supplementary file 9 — Gene informativeness. [file 41586_2025_9272_MOESM9_ESM.xlsx]

## Sheet: CCDS_r22
Gene	CCDS Length	Avg %10xCov Participant in WES	Avg %10xCov Participant in WGS
A1BG	1516	0.999999	0.999973
A1CF	1952	0.999935	0.999984
A2M	4565	0.999142	0.99997
A2ML1	4508	0.999982	0.99997
A3GALT2	1039	0.999962	0.999822
A4GALT	1062	0.999992	0.999474
A4GNT	1027	1	0.999913
AAAS	1701	0.999988	0.999976
AACS	2087	0.999982	0.999981
AADAC	1216	0.999271	0.998487
AADACL2	1222	0.999945	0.999968
AADACL3	1236	0.971836	0.99982
AADACL4	1236	0.99994	0.99999
AADAT	1338	0.998238	0.999973
AAGAB	984	0.998799	0.999982
AAK1	2966	0.999682	0.99981
AAMDC	721	0.553454	0.999978
AAMP	1348	0.999949	0.999987
AANAT	771	0.999999	0.999991
AAR2	1163	0.999991	0.999989
AARD	472	0.999999	0.99998
AARS	2983	0.999969	0.999965
AARS2	3042	0.999998	0.999986
AARSD1	1283	1	0.999959
AASDH	3387	0.99859	0.99998
AASDHPPT	950	0.999652	0.99998
AASS	2869	0.999578	0.999956
AATF	1727	0.999937	0.999975
AATK	4177	0.999766	0.999952
ABAT	1559	0.999985	0.999973
ABCA1	6978	0.999959	0.99998
ABCA10	4776	0.998193	0.999964
ABCA12	8027	0.999727	0.999967
ABCA13	15421	0.998542	0.999975
ABCA2	7503	0.999125	0.999921
ABCA3	5231	0.999997	0.999982
ABCA4	7018	0.999894	0.999965
ABCA5	5077	0.993335	0.999946
ABCA6	5002	0.996004	0.999967
ABCA7	6621	0.999974	0.999948
ABCA8	5014	0.995827	0.999922
ABCA9	5023	0.998258	0.999923
ABCB1	3947	0.999284	0.999984
ABCB10	2265	0.99994	0.999903
ABCB11	4070	0.999762	0.999967
ABCB4	3965	0.999653	0.999981
ABCB5	3919	0.999384	0.99998
ABCB6	2601	0.999989	0.999984
ABCB7	2322	0.991535	0.97838
ABCB8	2321	0.99989	0.999994
ABCB9	2367	1	0.999987
ABCC1	4716	0.999994	0.999856
ABCC10	4636	0.999996	0.999987
ABCC11	4261	0.984417	0.999983
ABCC12	4192	0.999937	0.999988
ABCC2	4762	0.999935	0.999984
ABCC3	4788	0.999992	0.999977
ABCC4	4147	0.987913	0.999985
ABCC5	4466	0.999758	0.999983
ABCC6	4713	0.979857	0.999844
ABCC8	4967	0.999996	0.999988
ABCC9	4940	0.999294	0.99996
ABCD1	2274	0.999921	0.991834
ABCD2	2259	0.999793	0.999971
ABCD3	2099	0.998708	0.999978
ABCD4	1893	0.999952	0.999981
ABCE1	1864	0.998906	0.999974
ABCF1	2634	0.99984	0.999965
ABCF2	1965	0.999517	0.999961
ABCF3	2210	1	0.999986
ABCG1	2261	0.98359	0.999981
ABCG2	2024	0.999761	0.999967
ABCG4	1993	0.999995	0.999983
ABCG5	2004	0.991078	0.999971
ABCG8	2070	0.999953	0.999982
ABHD1	1250	0.999999	0.999983
ABHD10	983	0.997835	0.999979
ABHD11	968	1	0.999967
ABHD12	1307	0.998936	0.999878
ABHD12B	1137	0.99966	0.99996
ABHD13	1014	0.999966	0.999989
ABHD14A	832	0.999996	0.99996
ABHD14B	641	1	0.999984
ABHD15	1411	1	0.999954
ABHD16A	1914	0.999974	0.999959
ABHD16B	1410	1	0.999951
ABHD17A	1102	0.998893	0.999946
ABHD17B	906	0.991315	0.999981
ABHD17C	998	0.999981	0.999812
ABHD18	1439	0.998725	0.999975
ABHD2	1310	0.999996	0.999985
ABHD3	1349	0.99999	0.999964
ABHD4	1053	0.999984	0.999975
ABHD5	1074	0.999882	0.999981
ABHD6	1042	0.99996	0.999989
ABHD8	1332	1	0.999992
ABI1	1626	0.966032	0.999964
ABI2	1794	0.998457	0.999955
ABI3	1129	0.999996	0.999966
ABI3BP	3364	0.999587	0.999979
ABL1	3573	0.999998	0.999976
ABL2	3754	0.999969	0.999761
ABLIM1	2587	0.999925	0.999982
ABLIM2	2072	0.999988	0.999961
ABLIM3	2174	0.999996	0.999989
ABR	3005	0.99997	0.999897
ABRA	1150	1	0.999969
ABRACL	250	0.999997	0.999983
ABRAXAS1	1262	0.992691	0.999982
ABRAXAS2	1280	0.997892	0.999977
ABT1	827	1	0.999991
ABTB1	1481	0.999998	0.999961
ABTB2	3142	0.999971	0.999989
ACAA1	1319	0.999985	0.999986
ACAA2	1230	0.999736	0.99998
ACACA	7429	0.997621	0.999971
ACACB	7581	0.999975	0.999968
ACAD10	3353	0.971069	0.999979
ACAD11	2419	0.999466	0.999892
ACAD8	1288	0.999944	0.99997
ACAD9	1934	0.999947	0.999992
ACADL	1333	0.999253	0.999972
ACADM	1425	0.9991	0.999979
ACADS	1419	0.999998	0.999991
ACADSB	1339	0.99806	0.999965
ACADVL	2183	0.999983	0.999904
ACAN	7657	0.880276	0.858908
ACAP1	2307	0.999993	0.999979
ACAP2	2425	0.999302	0.999975
ACAP3	2597	0.99997	0.999934
ACAT1	1328	0.994787	0.996181
ACAT2	1226	0.999663	0.999983
ACBD3	1615	0.999998	0.999959
ACBD4	1090	0.970621	0.999906
ACBD5	1672	0.979722	0.999972
ACBD6	877	0.996598	0.999983
ACBD7	279	0.99845	0.999961
ACCS	1558	0.999995	0.999981
ACCSL	1759	0.999963	0.999708
ACE	4220	0.99995	0.999852
ACE2	2486	0.990102	0.976501
ACER1	815	0.999996	0.999965
ACER2	848	0.999943	0.999978
ACER3	844	0.984486	0.999982
ACHE	1992	1	0.999987
ACIN1	4245	0.999799	0.99989
ACKR1	1042	0.999998	0.999997
ACKR2	1155	1	0.999983
ACKR3	1089	1	0.999994
ACKR4	1053	0.996585	0.907322
ACLY	3414	0.999845	0.999709
ACMSD	1047	0.999889	0.99997
ACO1	2746	0.999791	0.999983
ACO2	2411	0.999985	0.999991
ACOD1	1462	0.9998	0.999986
ACOT1	1274	0.767937	0.638529
ACOT11	2048	0.901854	0.999929
ACOT12	1724	0.999972	0.999966
ACOT13	447	0.999995	0.999984
ACOT2	1460	0.897714	0.958938
ACOT4	1274	0.999843	0.999779
ACOT6	628	0.999994	0.999985
ACOT7	1433	0.999932	0.999794
ACOT8	980	1	0.999985
ACOT9	1407	0.984802	0.976999
ACOX1	2200	0.999987	0.999975
ACOX2	2098	0.999995	0.999975
ACOX3	2167	0.999966	0.999988
ACOXL	1807	0.999769	0.999958
ACP1	652	0.995777	0.999981
ACP2	1346	0.997962	0.999994
ACP4	1321	1	0.999969
ACP5	990	1	0.999975
ACP6	1323	0.999993	0.999983
ACP7	1361	0.99998	0.999969
ACPP	1320	0.999157	0.999977
ACR	1282	0.878119	0.932975
ACRBP	1668	0.999976	0.999967
ACRV1	810	0.999994	0.99997
ACSBG1	2227	0.999992	0.999984
ACSBG2	2049	0.999765	0.999967
ACSF2	1987	0.999997	0.999982
ACSF3	1763	0.999762	0.999958
ACSL1	2255	0.999983	0.999978
ACSL3	2215	0.999673	0.999969
ACSL4	2188	0.986272	0.974566
ACSL5	2300	0.999785	0.99997
ACSL6	2342	0.999996	0.999983
ACSM1	1782	0.999948	0.99997
ACSM2A	1782	0.993742	0.999953
ACSM2B	1782	0.999973	0.999906
ACSM3	1902	0.999817	0.999984
ACSM4	1791	0.999958	0.999983
ACSM5	1792	0.999409	0.999497
ACSM6	1479	0.999772	0.999977
ACSS1	2264	0.999981	0.999949
ACSS2	2217	0.999985	0.999977
ACSS3	2121	0.999816	0.999969
ACTA1	1154	0.999998	0.999871
ACTA2	1162	0.999988	0.999974
ACTB	1144	1	0.999987
ACTBL2	1131	0.999996	0.999965
ACTC1	1154	0.999999	0.999979
ACTG1	1144	1	0.999958
ACTG2	1159	0.999937	0.999961
ACTL10	738	1	0.999975
ACTL6A	1342	0.999236	0.999981
ACTL6B	1333	0.999995	0.999974
ACTL7A	1308	1	0.999993
ACTL7B	1248	1	0.999992
ACTL8	1105	1	0.999991
ACTL9	1251	1	0.999986
ACTN1	2829	0.999937	0.999977
ACTN2	2970	0.999562	0.999615
ACTN3	3066	0.999944	0.99997
ACTN4	2816	0.999982	0.999978
ACTR10	1302	0.998282	0.999961
ACTR1A	1171	0.999923	0.99999
ACTR1B	1171	0.999997	0.999855
ACTR2	1236	0.999185	0.999968
ACTR3	1301	0.998843	0.999937
ACTR3B	1301	0.986883	0.998954
ACTR3C	653	0.891261	0.999959
ACTR5	1856	0.999992	0.999968
ACTR6	1231	0.996803	0.999971
ACTR8	1923	0.997208	0.999988
ACTRT1	1131	0.999914	0.966483
ACTRT2	1134	0.999986	0.999866
ACTRT3	1123	0.999998	0.998319
ACVR1	1562	0.999941	0.999979
ACVR1B	1677	0.999998	0.999968
ACVR1C	1514	0.999895	0.999969
ACVR2A	1582	0.999907	0.999963
ACVR2B	1579	0.999992	0.999967
ACVRL1	1544	0.999991	0.999976
ACY1	1279	0.999998	0.999963
ACY3	980	0.999999	0.999993
ACYP1	398	0.99999	0.999974
ACYP2	601	0.521555	0.999965
ADA	1136	0.999961	0.999989
ADA2	1602	0.999785	0.99997
ADAD1	1771	0.999711	0.999982
ADAD2	2038	1	0.999988
ADAL	1136	0.9994	0.999981
ADAM10	2307	0.999682	0.99997
ADAM11	2414	0.999884	0.999959
ADAM12	2926	0.999941	0.999968
ADAM15	2776	0.999997	0.999981
ADAM17	2547	0.999135	0.999974
ADAM18	2323	0.996887	0.999966
ADAM19	2845	0.999984	0.99997
ADAM2	2284	0.985015	0.999965
ADAM21	2169	0.999858	0.999984
ADAM22	2936	0.999486	0.999977
ADAM23	2599	0.999102	0.999939
ADAM28	2472	0.994802	0.999972
ADAM29	2463	0.999999	0.999985
ADAM30	2373	1	0.999973
ADAM32	2561	0.986607	0.999975
ADAM33	2526	0.999994	0.999949
ADAM7	2349	0.998164	0.999983
ADAM8	2563	0.999994	0.999972
ADAM9	2544	0.999634	0.999977
ADAMDEC1	1465	0.998576	0.999982
ADAMTS1	2936	1	0.999974
ADAMTS10	3463	0.999995	0.999968
ADAMTS12	4942	0.999989	0.999974
ADAMTS13	4396	0.999985	0.99986
ADAMTS14	3765	0.999996	0.999982
ADAMTS15	2881	1	0.999982
ADAMTS16	3763	0.999856	0.999979
ADAMTS17	3372	0.999987	0.99988
ADAMTS18	3754	0.999958	0.999976
ADAMTS19	3730	0.999508	0.999966
ADAMTS2	3796	0.979967	0.999949
ADAMTS20	5885	0.998331	0.999973
ADAMTS3	3702	0.999812	0.999977
ADAMTS4	2546	1	0.999981
ADAMTS5	2821	0.999998	0.999969
ADAMTS6	3446	0.999964	0.999881
ADAMTS7	5153	0.998657	0.999948
ADAMTS8	2702	0.999996	0.999647
ADAMTS9	5960	0.999864	0.999941
ADAMTSL1	5405	0.999984	0.999984
ADAMTSL2	2924	0.999995	0.999991
ADAMTSL3	5224	0.99984	0.999983
ADAMTSL4	3437	0.999965	0.999961
ADAMTSL5	1456	0.999995	0.999952
ADAP1	1308	0.999998	0.999937
ADAP2	1204	0.999955	0.999966
ADAR	3737	0.999952	0.999933
ADARB1	2275	0.945485	0.999981
ADARB2	2256	0.999972	0.999946
ADAT1	1541	0.999986	0.999981
ADAT2	596	0.999926	0.999984
ADAT3	1104	1	0.999973
ADCK1	1608	0.999988	0.999987
ADCK2	1909	1	0.999958
ADCK5	1799	0.999991	0.999889
ADCY1	3527	0.913506	0.999583
ADCY10	4973	0.999275	0.999984
ADCY2	3372	0.999771	0.99989
ADCY3	3518	0.999996	0.999986
ADCY4	3330	0.999987	0.999977
ADCY5	3954	0.999804	0.999864
ADCY6	3587	0.999989	0.99999
ADCY7	3388	0.999889	0.999981
ADCY8	3824	0.999658	0.999941
ADCY9	4098	0.999976	0.999986
ADCYAP1	543	0.999999	0.999951
ADCYAP1R1	1551	0.999975	0.99999
ADD1	2494	0.999977	0.999974
ADD2	2462	0.999997	0.999965
ADD3	2173	0.999318	0.999968
ADGRA1	1703	0.999994	0.999987
ADGRA2	4089	0.999514	0.999958
ADGRA3	4038	0.999332	0.999775
ADGRB1	4871	0.99883	0.99963
ADGRB2	4875	0.999994	0.999989
ADGRB3	4685	0.997519	0.999971
ADGRD1	2821	0.999245	0.999985
ADGRE1	2840	0.999998	0.999869
ADGRE2	2548	0.992528	0.998427
ADGRE3	2019	0.999089	0.999947
ADGRE5	2584	0.990598	0.999945
ADGRF1	2835	0.99523	0.999986
ADGRF3	3496	0.999986	0.99999
ADGRF4	2116	0.997267	0.999989
ADGRF5	4117	0.996287	0.999975
ADGRG1	2145	0.999283	0.999983
ADGRG2	3158	0.907757	0.976886
ADGRG3	1694	0.999511	0.999937
ADGRG4	9331	0.982168	0.978146
ADGRG5	1627	0.999871	0.999984
ADGRG6	3899	0.987035	0.999978
ADGRG7	2454	0.998001	0.999983
ADGRL1	4513	0.999774	0.99997
ADGRL2	4412	0.998686	0.999978
ADGRL3	4554	0.995103	0.999966
ADGRL4	2129	0.998512	0.999948
ADGRV1	19277	0.997886	0.999966
ADH1A	1160	0.999969	0.99998
ADH1B	1160	0.999978	0.999982
ADH1C	1160	0.999958	0.999981
ADH4	1254	0.934203	0.999966
ADH5	1157	0.999644	0.999981
ADH6	1164	0.999648	0.999951
ADH7	1275	0.999981	0.999979
ADHFE1	1456	0.999858	0.999985
ADI1	658	0.999987	0.99998
ADIG	247	1	0.999992
ADIPOQ	739	1	0.99999
ADIPOR1	1152	0.999997	0.999939
ADIPOR2	1185	0.999991	0.999975
ADIRF	239	0.999976	0.999988
ADK	1147	0.99899	0.999964
ADM	566	0.999997	0.999869
ADM2	451	0.999932	0.999568
ADM5	466	1	0.99998
ADNP	3317	0.999939	0.999984
ADNP2	3404	0.999959	0.999993
ADO	813	1	0.999959
ADORA1	985	1	0.999992
ADORA2A	1243	1	0.999994
ADORA2B	1003	0.999997	0.999927
ADORA3	987	0.998801	0.999992
ADPGK	1515	0.999975	0.999964
ADPRH	1082	1	0.99999
ADPRHL1	1089	1	0.999979
ADPRHL2	1112	0.999997	0.999989
ADPRM	1037	0.999922	0.999971
ADRA1A	1846	0.831463	0.999981
ADRA1B	1567	0.999997	0.998748
ADRA1D	1723	0.999998	0.999926
ADRA2A	1398	0.999999	0.999926
ADRA2B	1353	1	0.999515
ADRA2C	1389	0.999945	0.999585
ADRB1	1434	0.999994	0.999829
ADRB2	1242	1	0.999978
ADRB3	1231	0.999996	0.999972
ADRM1	1256	0.999999	0.999989
ADSL	1519	0.990593	0.999978
ADSS	1419	0.996589	0.999971
ADSSL1	1747	1	0.999959
ADTRP	771	0.999841	0.999982
AEBP1	3557	0.999996	0.999966
AEBP2	1617	0.998515	0.999909
AEN	986	1	0.99999
AES	850	0.973586	0.999382
AFAP1	2509	0.999924	0.999984
AFAP1L1	2379	0.999998	0.999979
AFAP1L2	2529	0.99998	0.999979
AFDN	5621	0.999694	0.999924
AFF1	3754	0.999816	0.999913
AFF2	4071	0.988795	0.977743
AFF3	3844	0.979397	0.999921
AFF4	3568	0.999823	0.999967
AFG1L	1494	0.995476	0.999986
AFG3L2	2458	0.998901	0.999981
AFM	1852	0.997148	0.999981
AFMID	967	0.999998	0.999975
AFP	1882	0.999053	0.999981
AFTPH	2846	0.999997	0.999974
AGA	1073	0.99748	0.999983
AGAP1	2814	0.999996	0.997337
AGAP2	3815	0.999995	0.999921
AGAP3	3746	0.994093	0.99724
AGAP4	2016	0.898286	0.916235
AGAP5	2089	0.979999	0.998753
AGAP6	2089	0.997594	0.999653
AGAP9	2005	0.925853	0.871872
AGBL1	3435	0.999866	0.999975
AGBL2	2777	0.956352	0.999918
AGBL3	2823	0.999389	0.999981
AGBL4	1564	0.999941	0.999979
AGBL5	2778	0.999999	0.999974
AGER	1385	0.999999	0.999993
AGFG1	1813	0.999646	0.999972
AGFG2	1490	0.999936	0.999957
AGGF1	2197	0.998845	0.999972
AGK	1325	0.998565	0.999982
AGL	4765	0.991277	0.999974
AGMAT	1083	0.999972	0.999964
AGMO	1386	0.997782	0.999774
AGO1	2646	0.999992	0.99998
AGO2	2652	1	0.99993
AGO3	2655	0.999955	0.99995
AGO4	2654	0.999984	0.999958
AGPAT1	872	0.999997	0.999982
AGPAT2	857	0.999997	0.999936
AGPAT3	1159	0.999973	0.999982
AGPAT4	1165	0.999998	0.999981
AGPAT5	1123	0.986589	0.999968
AGPS	2053	0.997576	0.999934
AGR2	552	0.99978	0.999981
AGR3	525	0.994993	0.999973
AGRN	6278	0.999807	0.999894
AGRP	407	0.999999	0.999993
AGT	1470	1	0.999995
AGTPBP1	3969	0.999345	0.999945
AGTR1	1233	0.951307	0.999989
AGTR2	1092	0.99907	0.977431
AGTRAP	597	0.999857	0.999992
AGXT	1219	0.999931	0.999991
AGXT2	1597	0.999895	0.999983
AHCTF1	6968	0.99976	0.999971
AHCY	1335	0.999999	0.999992
AHCYL1	1657	0.99997	0.999979
AHCYL2	2022	0.99988	0.999801
AHDC1	4812	0.999957	0.999823
AHI1	3748	0.998656	0.999975
AHNAK	17797	1	0.999958
AHNAK2	17412	0.975365	0.967016
AHR	2587	0.999211	0.999972
AHRR	2204	0.999949	0.999976
AHSA1	1049	0.999733	0.999939
AHSG	1131	0.999985	0.999983
AHSP	313	0.999985	0.999964
AICDA	613	0.999989	0.999984
AIDA	957	0.995282	0.999974
AIF1	464	0.999999	0.999812
AIF1L	555	0.999907	0.99998
AIFM1	2037	0.995022	0.976086
AIFM2	1150	0.999997	0.999938
AIFM3	1912	1	0.999981
AIG1	787	0.973067	0.999982
AIM2	1048	0.999995	0.999986
AIMP1	1035	0.999838	0.99997
AIMP2	975	0.999997	0.99992
AIP	1013	0.999999	0.999994
AIPL1	1204	1	0.999979
AIRE	1690	0.999646	0.999962
AJAP1	1252	0.999988	0.999974
AJM1	2931	0.87821	0.999805
AJUBA	1645	1	0.999975
AK1	664	0.999996	0.999986
AK2	758	0.999955	0.999977
AK3	700	0.999906	0.999896
AK4	688	0.999898	0.99998
AK5	1741	0.998069	0.999977
AK6	558	0.999928	0.999979
AK7	2240	0.997337	0.999968
AK8	1488	0.999965	0.999981
AK9	5904	0.995063	0.999879
AKAIN1	255	0.999876	0.999994
AKAP1	2748	1	0.999988
AKAP10	2045	0.999676	0.999972
AKAP11	5746	0.999721	0.999979
AKAP12	5386	0.999851	0.999873
AKAP13	8737	0.999884	0.999956
AKAP14	619	0.995514	0.978788
AKAP17A	2100	1	0.999968
AKAP2	2902	1	0.999925
AKAP3	2570	0.999975	0.999988
AKAP4	2585	0.997587	0.970986
AKAP5	1284	0.99998	0.999983
AKAP6	7004	0.999994	0.999976
AKAP7	1201	0.997058	0.999984
AKAP8	2131	0.999972	0.999981
AKAP8L	1993	0.999992	0.999981
AKAP9	11920	0.997432	0.999937
AKIP1	649	0.999884	0.999972
AKIRIN1	595	0.999927	0.999917
AKIRIN2	628	0.999754	0.999937
AKNA	4400	0.999994	0.999974
AKNAD1	2567	0.99932	0.99991
AKR1A1	1006	0.999987	0.999964
AKR1B1	987	0.999957	0.99991
AKR1B10	987	0.998205	0.999979
AKR1B15	1071	0.857883	0.999969
AKR1C1	1004	0.912817	0.973134
AKR1C2	1059	0.917135	0.962556
AKR1C3	1004	0.99826	0.999974
AKR1C4	1004	0.999203	0.999982
AKR1D1	1013	0.999509	0.999977
AKR1E2	999	0.999973	0.999977
AKR7A2	1104	0.999999	0.99997
AKR7A3	1020	0.999973	0.999892
AKR7L	1020	0.962226	0.999846
AKT1	1491	0.999998	0.999993
AKT1S1	847	1	0.99997
AKT2	1494	0.999993	0.999986
AKT3	1536	0.994228	0.999966
AKTIP	914	0.999923	0.999992
ALAD	1033	0.999979	0.999988
ALAS1	1959	0.999994	0.999983
ALAS2	1876	0.99878	0.976088
ALB	1882	0.999834	0.999986
ALCAM	1808	0.999292	0.99998
ALDH16A1	2473	0.999999	0.999957
ALDH18A1	2452	0.999991	0.999981
ALDH1A1	1554	0.999615	0.999978
ALDH1A2	1663	0.999814	0.999978
ALDH1A3	1587	0.999821	0.99996
ALDH1B1	1554	1	0.999993
ALDH1L1	2827	0.999997	0.999991
ALDH1L2	2860	0.999967	0.99996
ALDH2	1602	0.999932	0.999977
ALDH3A1	1398	0.999996	0.999963
ALDH3A2	1582	0.999591	0.999985
ALDH3B1	1439	0.999999	0.999991
ALDH3B2	1186	1	0.999989
ALDH4A1	1748	0.999994	0.999879
ALDH5A1	1687	0.974438	0.999937
ALDH6A1	1652	0.999884	0.999979
ALDH7A1	1688	0.999754	0.999974
ALDH8A1	1488	1	0.999983
ALDH9A1	1597	0.99958	0.999983
ALDOA	1289	1	0.999986
ALDOB	1123	0.999669	0.999978
ALDOC	1123	0.999999	0.999995
ALG1	1443	0.999995	0.999971
ALG10	1430	0.999999	0.999971
ALG10B	1446	0.990313	0.99997
ALG11	1491	0.999988	0.999983
ALG12	1499	1	0.999987
ALG13	3660	0.984921	0.968675
ALG14	663	0.999995	0.999975
ALG1L	644	0.999947	0.999962
ALG2	1255	1	0.99999
ALG3	1405	0.999994	0.999955
ALG5	1011	0.999171	0.999976
ALG6	1576	0.998218	0.99997
ALG8	1688	0.959495	0.999983
ALG9	1913	0.999936	0.999968
ALK	4975	0.998767	0.999951
ALKAL1	402	0.990038	0.999945
ALKAL2	475	0.999888	0.999857
ALKBH1	1190	0.999925	0.999969
ALKBH2	794	0.999999	0.999965
ALKBH3	893	0.999417	0.999991
ALKBH4	917	1	0.999988
ALKBH5	1197	1	0.999956
ALKBH6	825	0.999988	0.999949
ALKBH7	678	1	0.999988
ALKBH8	2048	0.999661	0.999973
ALLC	1216	0.999509	0.99948
ALMS1	12595	0.995266	0.99989
ALOX12	2044	0.999967	0.996655
ALOX12B	2162	0.999998	0.999983
ALOX15	2041	0.937831	0.99996
ALOX15B	2083	0.999979	0.999921
ALOX5	2077	0.999989	0.999988
ALOX5AP	677	0.999865	0.999987
ALOXE3	2592	0.996072	0.999971
ALPG	1639	0.920173	0.994839
ALPI	1627	1	0.999982
ALPK1	3787	0.999938	0.999987
ALPK2	6557	0.99945	0.999258
ALPK3	5776	0.999999	0.999967
ALPL	1615	0.999889	0.999943
ALPP	1648	0.998127	0.982614
ALS2	5180	0.999658	0.999975
ALS2CL	2958	0.999998	0.999984
ALS2CR12	1390	0.999782	0.999978
ALX1	993	0.999962	0.999973
ALX3	1044	0.999995	0.999866
ALX4	1248	1	0.999967
ALYREF	815	0.999995	0.999588
AMACR	1223	0.999997	0.999959
AMBN	1392	0.999327	0.999965
AMBP	1095	0.999992	0.999981
AMBRA1	3961	0.999993	0.99998
AMD1	1037	0.999693	0.999973
AMDHD1	1313	0.999344	0.999987
AMDHD2	1863	1	0.999983
AMELX	638	0.998473	0.970825
AMELY	595	0.453273	0.424743
AMER1	3408	0.999931	0.986309
AMER2	2016	1	0.999858
AMER3	2586	1	0.999989
AMFR	1984	0.999979	0.999935
AMH	1699	1	0.999892
AMHR2	1762	0.999996	0.999979
AMIGO1	1482	1	0.999974
AMIGO2	1569	1	0.999977
AMIGO3	1515	1	0.999993
AMMECR1	1022	0.98509	0.978255
AMMECR1L	953	0.999929	0.999982
AMN	1406	0.999998	0.999932
AMN1	801	0.999642	0.999985
AMOT	3295	0.940662	0.974044
AMOTL1	2919	0.999997	0.999974
AMOTL2	2553	0.999802	0.999992
AMPD1	2403	0.999911	0.999972
AMPD2	2749	1	0.999986
AMPD3	2407	0.999998	0.999982
AMPH	2168	0.999814	0.999976
AMT	1272	0.999998	0.999983
AMTN	658	0.999324	0.999971
AMY1A	1572	0.125978	0.0148913
AMY1B	1572	0.0650019	0.0020554
AMY1C	1572	0.15437	0.0574972
AMY2A	1572	0.683279	0.497305
AMY2B	1572	0.999999	0.999975
AMZ1	1517	1	0.999985
AMZ2	1103	0.999927	0.999973
ANAPC1	6019	0.812423	0.957729
ANAPC10	570	0.998831	0.999951
ANAPC11	637	0.998107	0.999954
ANAPC13	229	0.999972	0.999993
ANAPC15	649	0.603289	0.999977
ANAPC16	341	0.999985	0.999962
ANAPC2	2517	0.999994	0.99999
ANAPC4	2538	0.996903	0.999978
ANAPC5	2332	0.999864	0.999977
ANAPC7	1844	0.999958	0.999923
ANG	444	1	0.999957
ANGEL1	2049	0.999999	0.999988
ANGEL2	1667	0.999955	0.999976
ANGPT1	1529	0.999715	0.999976
ANGPT2	1523	0.999974	0.999946
ANGPT4	1544	0.999999	0.999974
ANGPTL1	1488	0.999994	0.99998
ANGPTL2	1494	1	0.999833
ANGPTL3	1407	0.998323	0.999946
ANGPTL4	1245	0.999998	0.999975
ANGPTL5	1195	0.992744	0.999972
ANGPTL6	1429	0.999994	0.999821
ANGPTL7	1057	0.999948	0.999975
ANGPTL8	609	0.99997	0.99997
ANHX	1168	0.999993	0.999837
ANK1	6294	0.999957	0.999987
ANK2	12126	0.999166	0.99998
ANK3	13864	0.997863	0.999983
ANKAR	4389	0.998035	0.999974
ANKDD1A	1625	0.945844	0.999954
ANKDD1B	1639	0.996505	0.999973
ANKEF1	2363	0.999944	0.999984
ANKFN1	2356	0.999689	0.999984
ANKFY1	3749	0.999959	0.999982
ANKH	1523	0.999896	0.999984
ANKHD1	7867	0.999994	0.999858
ANKHD1-EIF4EBP3	7994	0.999994	0.99986
ANKIB1	3342	0.999439	0.999973
ANKK1	2326	0.999999	0.999992
ANKLE2	2865	0.99999	0.999792
ANKMY1	3402	0.999993	0.999951
ANKMY2	1362	0.999759	0.999974
ANKRA2	970	0.999168	0.999983
ANKRD1	992	0.999799	0.99984
ANKRD10	1381	0.999871	0.999974
ANKRD11	8032	0.996991	0.999946
ANKRD12	6233	0.99854	0.999962
ANKRD13A	1829	0.999847	0.99998
ANKRD13B	1937	0.999999	0.9997
ANKRD13C	1674	0.985101	0.99997
ANKRD13D	1874	1	0.999953
ANKRD16	1110	0.99983	0.999959
ANKRD17	8002	0.999942	0.999958
ANKRD18A	3039	0.999089	0.999975
ANKRD2	1115	0.999997	0.999952
ANKRD20A1	2528	0.512443	0.601676
ANKRD20A2	2528	0.147938	0.18859
ANKRD20A3	2528	0.0881174	0.178463
ANKRD20A4	2528	0.65385	0.828765
ANKRD22	596	0.998474	0.999977
ANKRD23	950	0.999999	0.999974
ANKRD24	3521	0.999997	0.999961
ANKRD26	5265	0.995947	0.999937
ANKRD27	3261	0.984847	0.999979
ANKRD28	3270	0.999578	0.999977
ANKRD29	942	0.999957	0.999955
ANKRD30A	4162	0.926005	0.933905
ANKRD30B	4319	0.981299	0.977959
ANKRD30BL	797	0.558913	0.999967
ANKRD31	5718	0.99939	0.999877
ANKRD33	1440	1	0.999995
ANKRD33B	1497	1	0.999964
ANKRD34A	1491	0.999989	0.999971
ANKRD34B	1545	0.999863	0.99998
ANKRD34C	1608	1	0.99999
ANKRD35	3054	0.999975	0.999975
ANKRD36B	4230	0.605543	0.581193
ANKRD37	493	0.99999	0.999966
ANKRD39	564	1	0.999965
ANKRD40	1123	1	0.999977
ANKRD40CL	353	0	0.999925
ANKRD42	1844	0.999683	0.999975
ANKRD44	3094	0.999867	0.999983
ANKRD45	817	0.999571	0.999975
ANKRD46	762	0.999989	0.999972
ANKRD49	724	0.999984	0.999971
ANKRD50	4298	0.999968	0.999985
ANKRD52	3339	0.999994	0.999948
ANKRD53	1744	0.999991	0.999965
ANKRD54	931	0.999999	0.999974
ANKRD55	1885	0.999954	0.999978
ANKRD6	2240	0.999998	0.999978
ANKRD60	1050	0.998525	0.999942
ANKRD61	1265	0.999996	0.999952
ANKRD62	2806	0.989717	0.999721
ANKRD63	1143	0.999969	0.99989
ANKRD65	1208	0.999995	0.999777
ANKRD66	772	0.996927	0.999979
ANKRD7	785	0.996931	0.999984
ANKRD9	954	1	0.999865
ANKS1A	3497	0.999998	0.999977
ANKS1B	4162	0.981265	0.999978
ANKS3	2027	0.999999	0.999989
ANKS4B	1258	0.999999	0.999984
ANKS6	2672	0.99995	0.999957
ANKUB1	1525	0.99986	0.999986
ANKZF1	2229	0.999996	0.999983
ANLN	3467	0.998802	0.999974
ANO1	3061	0.999988	0.999334
ANO10	2118	0.997879	0.999978
ANO2	3104	0.997731	0.999977
ANO3	3050	0.998293	0.999967
ANO4	2968	0.999633	0.999982
ANO5	2826	0.99668	0.99997
ANO6	3164	0.996824	0.999978
ANO7	2970	0.999994	0.999896
ANO8	3767	0.998915	0.999843
ANO9	2437	1	0.999849
ANOS1	2095	0.986073	0.976058
ANP32A	774	0.99999	0.999976
ANP32B	780	0.999595	0.99996
ANP32D	396	1	0.999983
ANP32E	831	0.994505	0.999395
ANPEP	2980	0.999994	0.999988
ANTXR1	1840	0.999864	0.982581
ANTXR2	1573	0.99904	0.999968
ANTXRL	1960	0.987284	0.999891
ANXA1	1085	0.999702	0.999977
ANXA10	1019	0.997316	0.999976
ANXA11	1570	0.999513	0.999983
ANXA13	1118	0.999906	0.999982
ANXA2	1122	0.99939	0.999976
ANXA2R	582	1	0.99998
ANXA3	1016	0.998405	0.999988
ANXA4	1010	0.999658	0.999972
ANXA5	1007	0.998815	0.999984
ANXA6	2118	0.999927	0.999969
ANXA7	1515	0.998531	0.999978
ANXA8	1142	0.478462	0.121875
ANXA8L1	1142	0.35793	0.575857
ANXA9	1082	0.999992	0.999978
AOAH	2151	0.998197	0.99999
AOC1	2325	0.999984	0.999776
AOC2	2283	1	0.999984
AOC3	2304	0.999908	0.999982
AOX1	4153	0.999648	0.999983
AP1AR	945	0.998028	0.999968
AP1B1	2934	0.998378	0.999968
AP1G1	2566	0.998794	0.999977
AP1G2	2438	0.99993	0.999986
AP1M1	1356	0.970501	0.999988
AP1M2	1322	0.99999	0.999952
AP1S1	493	0.999959	0.999976
AP1S2	499	0.979818	0.977706
AP1S3	481	0.999894	0.999974
AP2A1	3026	0.999919	0.999922
AP2A2	2907	0.998396	0.999983
AP2B1	2936	0.999724	0.999976
AP2M1	1431	0.999999	0.999983
AP2S1	555	0.986829	0.999849
AP3B1	3389	0.996665	0.999968
AP3B2	3480	0.979869	0.999979
AP3D1	3772	0.999458	0.999981
AP3M1	1285	0.999878	0.999978
AP3M2	1285	0.999969	0.999967
AP3S1	642	0.998882	0.999976
AP3S2	602	0.999999	0.999975
AP4B1	2256	0.999108	0.999977
AP4E1	3494	0.999454	0.999946
AP4M1	1439	0.999988	0.999968
AP4S1	717	0.876476	0.999464
AP5B1	2641	1	0.999973
AP5M1	1501	0.996819	0.999978
AP5S1	607	1	0.999972
AP5Z1	2488	0.999998	0.999977
APAF1	3847	0.998431	0.999952
APBA1	2558	0.99999	0.999976
APBA2	2294	0.99999	0.999992
APBA3	1764	0.999998	0.999983
APBB1	2270	0.999999	0.999988
APBB1IP	2049	0.999274	0.999939
APBB2	2332	0.999629	0.99993
APBB3	1530	0.999999	0.999984
APC	8588	0.999619	0.999976
APC2	6964	0.999996	0.999845
APCDD1	1561	1	0.999986
APCDD1L	1518	1	0.999971
APCS	676	0.999974	0.999981
APEH	2283	0.99996	0.999992
APELA	169	0	0.999989
APEX1	969	0.999997	0.999986
APEX2	1577	0.999627	0.983764
APH1A	833	0.999991	0.999983
APH1B	794	0.999989	0.999979
API5	1627	0.998442	0.999974
APIP	753	0.998761	0.999983
APLF	1572	0.999669	0.999929
APLN	238	0.999693	0.988611
APLNR	1143	1	0.999996
APLP1	2020	0.999992	0.999942
APLP2	2499	0.999972	0.999937
APMAP	1283	0.999776	0.999943
APOA1	812	1	0.999982
APOA2	311	0.999987	0.999967
APOA4	1199	0.99466	0.999992
APOA5	1109	0.999999	0.999993
APOB	13804	0.999588	0.99992
APOBEC1	727	0.999631	0.999978
APOBEC2	679	1	0.999993
APOBEC3A	616	0.937059	0.985432
APOBEC3B	1177	0.986126	0.957707
APOBEC3C	585	0.999995	0.999979
APOBEC3D	1185	1	0.999946
APOBEC3F	1285	0.999996	0.999907
APOBEC3G	1183	0.999988	0.999988
APOBEC3H	628	0.897923	0.999156
APOBEC4	1104	0.999996	0.999989
APOBR	3306	1	0.999937
APOC1	260	0.999959	0.999839
APOC2	314	0.999997	0.999979
APOC3	308	1	0.999987
APOC4	392	1	0.999951
APOD	582	0.999973	0.999984
APOE	962	0.999999	0.99996
APOF	985	1	0.999989
APOH	1066	0.999921	0.999989
APOL1	1265	0.999986	0.999979
APOL2	1022	1	0.999988
APOL3	1231	1	0.999969
APOL4	1107	0.999591	0.999506
APOL5	1314	0.999978	0.999984
APOL6	1036	0.999999	0.999972
APOLD1	851	0.999999	0.999819
APOM	587	0.999926	0.999977
APOO	625	0.994436	0.974974
APOOL	839	0.991309	0.975164
APOPT1	637	0.999876	0.999969
APP	2427	0.999864	0.999974
APPBP2	1806	0.999245	0.999981
APPL1	2214	0.998606	0.999975
APPL2	2093	0.999873	0.999983
APRT	559	0.999999	0.999962
APTX	1108	0.998745	0.999966
AQP1	822	0.999998	0.999991
AQP10	926	0.999991	0.999966
AQP11	824	0.999785	0.999972
AQP12B	932	0.672264	0.665176
AQP2	828	0.999999	0.999993
AQP3	952	0.999987	0.999986
AQP4	988	0.999982	0.999986
AQP5	810	0.999996	0.999981
AQP6	861	1	0.999996
AQP7	1107	0.999863	0.999993
AQP8	806	1	0.99995
AQP9	908	0.999852	0.99998
AQR	4594	0.99171	0.999973
AR	2938	0.999383	0.974406
ARAF	1890	0.999562	0.981927
ARAP1	4481	0.999999	0.999935
ARAP2	5239	0.998256	0.999982
ARAP3	4759	0.99999	0.999957
ARC	1191	1	0.999974
ARCN1	1572	0.999815	0.999977
AREG	775	1	0.999975
AREL1	2540	0.999936	0.999958
ARF1	558	1	0.999992
ARF3	558	0.999997	0.999977
ARF4	563	0.998655	0.999984
ARF5	563	0.999906	0.999984
ARF6	528	1	0.999972
ARFGAP1	1542	0.999998	0.999988
ARFGAP2	1626	1	0.999988
ARFGAP3	1611	0.999398	0.999976
ARFGEF1	5702	0.997727	0.999973
ARFGEF2	5510	0.999965	0.999976
ARFGEF3	6666	0.999471	0.99998
ARFIP1	1150	0.998199	0.999975
ARFIP2	1149	0.999999	0.999965
ARFRP1	634	0.999854	0.999988
ARG1	1021	0.999928	0.99998
ARG2	1093	0.999221	0.999967
ARGFX	960	0.87392	0.999947
ARGLU1	834	0.999883	0.999962
ARHGAP1	1364	0.999885	0.99999
ARHGAP10	2449	0.999231	0.999973
ARHGAP11A	3139	0.999916	0.999954
ARHGAP11B	824	0.999688	0.922196
ARHGAP12	2609	0.998308	0.99998
ARHGAP15	1476	0.999674	0.999979
ARHGAP17	2722	0.999876	0.999953
ARHGAP18	2048	0.999939	0.999962
ARHGAP19	1562	0.999467	0.999958
ARHGAP20	3703	0.998829	0.999967
ARHGAP21	5973	0.998862	0.999975
ARHGAP22	2293	0.999996	0.999992
ARHGAP23	4568	0.999962	0.999679
ARHGAP24	2395	0.999979	0.997001
ARHGAP25	2021	0.999969	0.999982
ARHGAP26	2583	0.999846	0.999959
ARHGAP27	2869	0.999981	0.99996
ARHGAP28	1773	0.996173	0.999924
ARHGAP29	3870	0.999782	0.999979
ARHGAP30	3350	1	0.999976
ARHGAP31	4379	0.999986	0.999981
ARHGAP32	6348	0.999767	0.999964
ARHGAP33	3944	0.999499	0.999795
ARHGAP35	4520	0.99999	0.999978
ARHGAP36	1746	0.999586	0.978594
ARHGAP39	3385	0.999992	0.999922
ARHGAP4	3049	0.998533	0.989208
ARHGAP44	2549	0.999963	0.999972
ARHGAP45	3911	0.981348	0.999917
ARHGAP5	4529	0.999669	0.999983
ARHGAP6	3095	0.991014	0.977928
ARHGAP8	1439	0.932592	0.999871
ARHGAP9	2546	0.971308	0.99994
ARHGDIA	841	1	0.999979
ARHGDIB	622	0.999711	0.999974
ARHGDIG	698	0.999996	0.999711
ARHGEF1	2892	0.999994	0.999975
ARHGEF10	4222	0.999871	0.999984
ARHGEF10L	3948	0.999993	0.999989
ARHGEF11	4849	0.999981	0.999984
ARHGEF12	4795	0.999645	0.99998
ARHGEF15	2582	0.999975	0.999303
ARHGEF16	2182	1	0.999993
ARHGEF17	6272	0.999997	0.999975
ARHGEF18	3594	0.999998	0.999983
ARHGEF19	2465	0.999998	0.999979
ARHGEF2	3045	0.999983	0.999965
ARHGEF25	2021	0.999312	0.999939
ARHGEF26	2668	0.999956	0.999975
ARHGEF28	5425	0.998761	0.999976
ARHGEF3	1994	0.999872	0.999984
ARHGEF33	2673	0.997219	0.999482
ARHGEF35	1455	0.589815	0.350202
ARHGEF37	2072	0.99996	0.999984
ARHGEF38	2390	0.992608	0.99998
ARHGEF39	1040	0.999962	0.999789
ARHGEF4	2209	1	0.999988
ARHGEF40	4648	0.999998	0.999987
ARHGEF5	4846	0.560912	0.314021
ARHGEF6	2415	0.988675	0.975425
ARHGEF7	2836	0.975194	0.99994
ARHGEF9	1673	0.999149	0.972441
ARID1A	6934	0.999985	0.999567
ARID1B	6989	0.999974	0.99847
ARID2	5588	0.999926	0.999961
ARID3A	1810	0.999999	0.999949
ARID3B	1714	0.999999	0.999973
ARID3C	1263	0.999977	0.999924
ARID4A	3862	0.997869	0.99995
ARID4B	4027	0.997053	0.999959
ARID5A	1809	1	0.999978
ARID5B	3611	0.999989	0.999977
ARIH1	1726	0.998776	0.99996
ARIH2	1534	0.999535	0.999982
ARIH2OS	873	1	0.999931
ARL1	566	0.999304	0.999982
ARL10	747	1	0.999953
ARL11	591	0.999997	0.999984
ARL13A	795	0.992716	0.975251
ARL13B	1323	0.999177	0.999955
ARL14	579	1	0.999726
ARL14EP	791	0.999952	0.999981
ARL14EPL	467	0.999597	0.99998
ARL15	631	0.999596	0.999984
ARL16	610	0.999988	0.999963
ARL17A	873	0.085364	0.166478
ARL17B	698	0.000629485	0.142273
ARL2	571	0.999993	0.99999
ARL2BP	512	0.998799	0.999978
ARL3	569	0.997401	0.999973
ARL4A	603	0.999979	0.999987
ARL4C	614	1	0.999753
ARL4D	606	1	0.999953
ARL5A	560	0.999135	0.999986
ARL5B	560	0.999693	0.999966
ARL5C	560	1	0.999976
ARL6	585	0.999619	0.999957
ARL6IP1	632	0.999469	0.999978
ARL6IP4	1334	0.999976	0.999882
ARL6IP5	575	0.999995	0.999965
ARL6IP6	693	0.999866	0.999971
ARL8A	585	0.999902	0.999951
ARL8B	585	0.997538	0.999966
ARL9	810	0.996812	0.999979
ARMC1	869	0.999752	0.999968
ARMC10	1056	0.999846	0.999918
ARMC12	1124	0.999998	0.999978
ARMC2	2668	0.999312	0.99964
ARMC3	2713	0.997316	0.999982
ARMC4	3207	0.969727	0.98433
ARMC5	3435	0.999999	0.999987
ARMC6	1534	0.999999	0.99999
ARMC7	698	0.866762	0.999973
ARMC8	2179	0.999065	0.99997
ARMC9	2553	0.99654	0.999985
ARMCX1	1362	0.998923	0.980422
ARMCX2	1899	0.998405	0.976283
ARMCX3	1140	0.998771	0.980728
ARMCX4	6873	0.996625	0.978823
ARMCX5	1677	0.99177	0.975472
ARMCX6	903	0.674679	0.71344
ARMH1	1363	0.999957	0.999963
ARMH2	697	0.999996	0.999944
ARMH3	2166	0.999142	0.999978
ARMH4	2349	0.998364	0.999984
ARMS2	328	0.996435	0.999988
ARMT1	1342	0.993341	0.999985
ARNT	2454	0.999896	0.999963
ARNT2	2226	0.999973	0.999965
ARNTL	1956	0.999883	0.99999
ARNTL2	2008	0.997525	0.999971
ARPC1A	1145	0.999712	0.999973
ARPC1B	1151	0.999966	0.999986
ARPC2	939	0.997645	0.999968
ARPC3	561	0.996296	0.999945
ARPC4	584	0.999998	0.999976
ARPC4-TTLL3	1922	1	0.999981
ARPC5	477	0.999891	0.999983
ARPC5L	474	0.999985	0.999989
ARPIN	701	0.999999	0.999971
ARPP19	408	0.99832	0.999977
ARPP21	2629	0.987579	0.99998
ARR3	1227	0.998367	0.979216
ARRB1	1317	0.999989	0.999779
ARRB2	1385	0.981928	0.999852
ARRDC1	1330	0.999991	0.999958
ARRDC2	1515	0.999999	0.999945
ARRDC3	1273	0.999301	0.999981
ARRDC4	1285	0.999826	0.99996
ARSA	1558	0.999999	0.99998
ARSB	1663	0.999996	0.99993
ARSD	1818	0.99976	0.982214
ARSE	1939	0.997889	0.972131
ARSF	1809	0.999485	0.971583
ARSG	1618	0.998915	0.999961
ARSH	1721	0.999345	0.968554
ARSI	1714	1	0.999985
ARSJ	1804	0.999953	0.999984
ARSK	1639	0.999793	0.999979
ART1	996	1	0.999994
ART3	1210	0.996479	0.999984
ART4	953	0.999923	0.999988
ART5	996	1	0.99999
ARTN	695	0.999924	0.999794
ARV1	832	0.997644	0.999976
ARVCF	2953	1	0.99999
ARX	1705	0.998756	0.9671
AS3MT	1168	0.999843	0.999982
ASAH1	1395	0.99412	0.999986
ASAH2	2419	0.855346	0.884098
ASAH2B	585	0.206181	0.721853
ASAP1	3544	0.999252	0.999973
ASAP2	3129	0.999927	0.999968
ASAP3	2831	0.999997	0.999979
ASB1	1024	0.999999	0.999977
ASB10	1695	0.999993	0.999983
ASB11	1118	0.995629	0.977495
ASB12	961	0.999245	0.981097
ASB13	857	0.999999	0.999982
ASB14	1796	0.99945	0.999978
ASB15	1799	0.995926	0.999975
ASB16	1378	0.999999	0.999955
ASB17	896	0.999705	0.999963
ASB18	1421	0.999716	0.99987
ASB2	2002	0.999981	0.999981
ASB3	1589	1	0.999977
ASB4	1369	0.999764	0.999981
ASB5	1014	0.99976	0.999983
ASB6	1286	0.999996	0.999989
ASB7	973	0.999334	0.999988
ASB8	903	0.978126	0.999985
ASB9	938	0.991988	0.973494
ASCC1	1364	0.909852	0.999933
ASCC2	2346	0.999834	0.999977
ASCC3	6913	0.98429	0.999963
ASCL1	711	1	0.999914
ASCL2	582	1	0.999868
ASCL3	546	0.999976	0.999614
ASCL4	522	1	0.999966
ASCL5	621	0.999942	0.999968
ASDURF	303	0.231568	0.999923
ASF1A	627	0.999558	0.999985
ASF1B	621	0.999971	0.999884
ASGR1	904	0.999999	0.99994
ASGR2	964	0.999986	0.99998
ASH1L	8999	0.999927	0.999975
ASH2L	1947	0.999209	0.999812
ASIC1	2429	0.999997	0.999986
ASIC2	2287	0.999951	0.999865
ASIC3	1751	1	0.999964
ASIC4	2037	0.99999	0.999973
ASIC5	1554	0.996498	0.999967
ASIP	407	1	0.999944
ASL	1455	0.999999	0.999975
ASMT	1154	0.923735	0.999903
ASMTL	1914	0.999984	0.999947
ASNA1	1071	1	0.999964
ASNS	1726	0.999874	0.999983
ASNSD1	1940	0.999902	0.999981
ASPA	962	0.998889	0.999978
ASPDH	912	0.999971	0.999979
ASPG	1782	0.99883	0.999987
ASPH	3109	0.998851	0.999981
ASPHD1	1181	0.999985	0.999913
ASPHD2	1118	0.999858	0.99999
ASPM	10542	0.999039	0.999974
ASPRV1	1032	1	0.999982
ASPSCR1	2083	0.998935	0.999958
ASRGL1	947	0.999988	0.999988
ASS1	1291	0.999989	0.99999
ASTE1	2131	0.962888	0.999984
ASTL	1328	0.999746	0.999986
ASTN1	4021	0.989548	0.999979
ASTN2	4183	0.972239	0.999956
ASXL1	4715	0.991885	0.999976
ASXL3	6791	0.999784	0.999424
ASZ1	1476	0.996607	0.999844
ATAD1	1118	0.999792	0.999972
ATAD2	4281	0.998116	0.999968
ATAD2B	4485	0.996785	0.999952
ATAD3A	1965	0.996033	0.995469
ATAD3B	2007	0.991756	0.997013
ATAD3C	1280	0.992857	0.998087
ATAD5	5623	0.997025	0.999948
ATAT1	1431	0.999785	0.996833
ATCAY	1160	0.999994	0.999977
ATE1	1823	0.998587	0.999968
ATF1	836	0.997976	0.999974
ATF2	1566	0.999729	0.999973
ATF3	618	0.999995	0.999974
ATF4	1060	0.999999	0.999968
ATF5	853	0.999471	0.992813
ATF6	2073	0.999222	0.99998
ATF6B	2180	0.999994	0.999972
ATF7	1582	0.999813	0.99997
ATF7IP	3934	0.999015	0.999975
ATF7IP2	2085	0.994567	0.999373
ATG10	683	0.996075	0.999985
ATG101	661	1	0.999953
ATG12	435	0.99986	0.999817
ATG13	1717	0.999797	0.999982
ATG14	1515	0.999478	0.999972
ATG16L1	1947	0.999753	0.999985
ATG16L2	1928	0.999984	0.999971
ATG2A	5977	0.999999	0.99996
ATG2B	6401	0.999265	0.999977
ATG3	1062	0.99748	0.999828
ATG4A	1245	0.987198	0.982007
ATG4B	1250	0.999979	0.999981
ATG4C	1413	0.998889	0.999955
ATG4D	1461	0.999999	0.999947
ATG5	852	0.99864	0.999983
ATG7	2180	0.999591	0.999967
ATG9A	2572	0.99997	0.999982
ATG9B	2823	0.999997	0.999947
ATIC	1839	0.999711	0.999978
ATL1	1729	0.998692	0.999979
ATL2	1999	0.998959	0.99997
ATL3	1674	0.999219	0.999972
ATM	9423	0.998104	0.999963
ATMIN	2484	0.999714	0.999824
ATN1	3605	0.999966	0.999644
ATOH1	1065	1	0.999973
ATOH7	459	1	0.999949
ATOH8	974	1	0.999849
ATOX1	215	1	0.999936
ATP10A	4580	0.999983	0.999978
ATP10B	4470	0.999972	0.999979
ATP10D	4365	0.999789	0.999971
ATP11A	3517	0.999852	0.999981
ATP11B	3650	0.994914	0.999963
ATP11C	3578	0.970098	0.977849
ATP12A	3226	0.999994	0.999983
ATP13A1	3715	0.999996	0.999978
ATP13A2	3891	0.999998	0.99998
ATP13A3	3801	0.997715	0.999982
ATP13A4	3707	0.989225	0.999976
ATP13A5	3773	0.999859	0.999989
ATP1A1	3176	0.999929	0.999976
ATP1A2	3151	0.999998	0.999988
ATP1A3	3212	1	0.99998
ATP1A4	3174	0.99991	0.999966
ATP1B1	932	0.999989	0.999977
ATP1B2	897	1	0.999966
ATP1B3	864	0.995626	0.99992
ATP1B4	1102	0.995304	0.971816
ATP23	761	0.999968	0.999938
ATP2A1	3099	0.999979	0.999977
ATP2A2	3223	0.999807	0.999975
ATP2A3	3291	0.999995	0.999914
ATP2B1	3897	0.999603	0.999976
ATP2B2	4004	0.999997	0.99997
ATP2B3	3897	0.999758	0.988525
ATP2B4	3876	0.999987	0.99998
ATP2C1	3076	0.99806	0.999952
ATP2C2	3036	0.999774	0.999954
ATP4A	3192	1	0.999976
ATP4B	900	0.999995	0.999981
ATP5F1A	1706	0.99999	0.999941
ATP5F1B	1626	0.999982	0.999962
ATP5F1C	937	0.999954	0.999982
ATP5F1D	519	1	0.999952
ATP5F1E	160	0.999998	0.999975
ATP5IF1	374	1	0.999988
ATP5MC1	423	0.999991	0.999967
ATP5MC2	490	0.999953	0.999961
ATP5MC3	441	0.999947	0.999982
ATP5MD	181	0.999461	0.999981
ATP5ME	222	1	0.999973
ATP5MF	297	0.999925	0.999988
ATP5MF-PTCD1	2282	1	0.999986
ATP5MG	320	0.999896	0.999958
ATP5MGL	303	0.999999	0.999933
ATP5MPL	240	0.999748	0.999983
ATP5PB	795	0.999949	0.999981
ATP5PD	502	0.999995	0.999943
ATP5PF	363	0.999986	0.999985
ATP5PO	666	0.999616	0.999988
ATP6AP1	1449	0.999623	0.986738
ATP6AP1L	687	0.99998	0.999986
ATP6AP2	1085	0.990473	0.977343
ATP6V0A1	2615	0.999612	0.999975
ATP6V0A2	2647	0.99912	0.999973
ATP6V0A4	2599	0.999931	0.999942
ATP6V0B	841	0.999992	0.999983
ATP6V0C	476	1	0.999974
ATP6V0D1	1084	1	0.999992
ATP6V0D2	1081	0.999518	0.99928
ATP6V0E1	254	0.999499	0.999984
ATP6V0E2	748	1	0.999965
ATP6V1A	1906	0.999224	0.999961
ATP6V1B1	1594	0.999996	0.999977
ATP6V1B2	1588	0.999803	0.999972
ATP6V1C1	1193	0.998953	0.999978
ATP6V1C2	1332	0.999897	0.999984
ATP6V1D	776	0.998706	0.999979
ATP6V1E1	713	0.999724	0.999986
ATP6V1E2	681	1	0.999956
ATP6V1F	452	0.999997	0.999994
ATP6V1FNB	535	0.999966	0.999934
ATP6V1G1	365	1	0.999982
ATP6V1G2	365	0.999992	0.999881
ATP6V1G3	415	0.993701	0.999908
ATP6V1H	1500	0.999221	0.999976
ATP7A	4587	0.995179	0.973129
ATP7B	4478	0.999991	0.999985
ATP8A1	3717	0.994259	0.999985
ATP8A2	3711	0.996365	0.999982
ATP8B1	3860	0.998199	0.99994
ATP8B2	3910	0.99993	0.99998
ATP8B3	4059	0.99997	0.999605
ATP8B4	3683	0.99786	0.999986
ATP9A	3252	0.999386	0.999941
ATP9B	3560	0.998659	0.999974
ATPAF1	1094	0.999632	0.999804
ATPAF2	898	0.999971	0.99998
ATR	8119	0.998997	0.999605
ATRAID	879	0.999906	0.999983
ATRIP	2424	0.999871	0.999972
ATRN	4424	0.994442	0.999975
ATRNL1	4308	0.993805	0.999854
ATRX	7615	0.990063	0.973777
ATXN1	2452	1	0.999991
ATXN10	1472	0.999896	0.999971
ATXN1L	2070	1	0.999975
ATXN2	4117	0.977538	0.999391
ATXN2L	3566	0.999844	0.999923
ATXN3	1126	0.989747	0.999926
ATXN3L	1068	0.998063	0.979862
ATXN7	2950	0.999904	0.999789
ATXN7L1	2723	0.999904	0.999965
ATXN7L2	2209	0.999994	0.999979
ATXN7L3	1109	0.999815	0.999983
ATXN7L3B	294	1	0.999985
AUH	1056	0.999522	0.999978
AUNIP	1157	0.999983	0.999986
AUP1	1277	0.999977	0.999982
AURKA	1240	0.999358	0.999984
AURKAIP1	608	0.999993	0.999979
AURKB	1112	0.999996	0.999981
AURKC	959	0.999836	0.999962
AUTS2	3997	0.981915	0.99978
AVEN	1109	0.999878	0.999405
AVIL	2532	0.999997	0.999975
AVL9	2007	0.998453	0.999976
AVP	503	1	0.99995
AVPI1	448	1	0.999985
AVPR1A	1261	1	0.99998
AVPR1B	1279	0.999995	0.999987
AVPR2	1144	0.999886	0.993952
AWAT1	1011	0.995737	0.973393
AWAT2	1026	0.998325	0.982474
AXDND1	3135	0.998142	0.999847
AXIN1	2625	1	0.999992
AXIN2	2568	0.999993	0.999961
AXL	2761	0.999993	0.999956
AZGP1	909	0.999996	0.999718
AZI2	1292	0.998505	0.999968
AZIN1	1383	0.999485	0.999984
AZIN2	1475	0.994931	0.999986
AZU1	772	0.999998	0.999946
B2M	368	0.999933	0.999986
B3GALNT1	996	0.999994	0.99999
B3GALNT2	1691	0.940329	0.999891
B3GALT1	981	0.999998	0.999978
B3GALT2	1269	0.999996	0.999982
B3GALT4	1137	1	0.999985
B3GALT5	949	1	0.999987
B3GALT6	990	0.999948	0.999118
B3GAT1	1017	1	0.999993
B3GAT2	984	0.999997	0.999973
B3GAT3	1083	0.947216	0.999978
B3GLCT	1553	0.992336	0.999968
B3GNT2	1194	0.999986	0.999989
B3GNT3	1123	1	0.999467
B3GNT4	1141	0.999838	0.999981
B3GNT5	1137	0.999992	0.999982
B3GNT6	1155	1	0.999957
B3GNT7	1210	0.999999	0.99999
B3GNT8	1194	1	0.999979
B3GNT9	1209	1	0.999958
B3GNTL1	1130	0.999756	0.999981
B4GALNT1	1913	0.999998	0.999985
B4GALNT2	1759	0.999931	0.999952
B4GALNT3	3073	0.999804	0.999929
B4GALNT4	3196	0.999948	0.999797
B4GALT1	1217	0.999997	0.999974
B4GALT2	1230	0.999995	0.999922
B4GALT3	1202	0.999998	0.999982
B4GALT4	1055	0.999972	0.999977
B4GALT5	1199	0.999558	0.999964
B4GALT6	1181	0.997836	0.999975
B4GALT7	1004	0.999994	0.999971
B4GAT1	1252	1	0.999977
B9D1	1012	0.999983	0.999989
B9D2	536	0.999999	0.999985
BAALC	446	0.999627	0.999863
BAAT	1265	0.999989	0.999981
BABAM1	1018	0.999997	0.999969
BABAM2	1403	0.999813	0.999976
BACE1	1592	0.999944	0.999971
BACE2	1589	0.999974	0.99984
BACH1	2223	0.999979	0.99998
BACH2	2538	0.999997	0.999987
BAD	515	1	0.999935
BAG1	1062	0.999886	0.999957
BAG2	644	0.999991	0.999974
BAG3	1740	1	0.999965
BAG4	1390	0.999896	0.999974
BAG5	1471	0.999912	0.999982
BAG6	3491	0.992322	0.999017
BAHCC1	8028	0.0224898	0.999969
BAHD1	2363	0.999999	0.99999
BAIAP2	1804	0.99999	0.999951
BAIAP2L1	1588	0.999459	0.999985
BAIAP2L2	1642	0.996681	0.996621
BAIAP3	3747	0.999997	0.999925
BAK1	652	0.999994	0.999988
BAMBI	791	0.999999	0.999957
BANF1	274	1	0.999922
BANF2	302	0.998205	0.999984
BANK1	2418	0.995276	0.999966
BANP	1659	0.95719	0.999988
BAP1	2254	1	0.999986
BARD1	2374	0.999829	0.999966
BARHL1	992	0.999998	0.999973
BARHL2	1172	0.999978	0.999905
BARX1	777	0.999991	0.999805
BARX2	852	0.999957	0.999958
BASP1	684	1	0.999912
BATF	386	0.999998	0.999979
BATF2	906	1	0.999952
BATF3	392	0.998923	0.999832
BAX	782	0.99999	0.999955
BAZ1A	4771	0.996851	0.999932
BAZ1B	4524	0.99984	0.999952
BAZ2A	5830	0.999985	0.999965
BAZ2B	6643	0.999084	0.999881
BBC3	798	0.999899	0.999722
BBIP1	448	0.64041	0.999967
BBOF1	1634	0.999452	0.99998
BBOX1	1188	0.999353	0.999976
BBS1	1846	0.999997	0.999981
BBS10	2176	0.999992	0.999988
BBS12	2133	0.99999	0.999993
BBS2	2230	0.999907	0.999964
BBS4	1620	0.999387	0.999973
BBS5	1070	0.99606	0.999976
BBS7	2225	0.998674	0.99997
BBS9	2748	0.998875	0.999975
BBX	2952	0.999801	0.999955
BCAM	1947	1	0.999953
BCAN	2858	0.999995	0.999963
BCAP29	1075	0.995678	0.999933
BCAP31	970	0.998856	0.986654
BCAR1	3027	0.999759	0.999957
BCAR3	2606	0.999981	0.999967
BCAS1	1795	0.999969	0.99992
BCAS2	702	0.998736	0.999985
BCAS3	3044	0.997876	0.999981
BCAS4	729	0.86144	0.999905
BCAT1	1254	0.999351	0.999979
BCAT2	1219	0.999996	0.999983
BCCIP	1201	0.999332	0.999986
BCDIN3D	883	0.999998	0.99998
BCHE	1817	0.999718	0.99998
BCKDHA	1370	0.999999	0.999988
BCKDHB	1215	0.998702	0.999973
BCKDK	1283	0.999998	0.999984
BCL10	710	0.999745	0.999991
BCL11A	2626	0.999949	0.99998
BCL11B	2697	1	0.999793
BCL2	757	0.819022	0.999955
BCL2A1	592	0.996156	0.999988
BCL2L1	706	0.999998	0.999972
BCL2L10	730	0.999985	0.999947
BCL2L11	927	0.99953	0.999958
BCL2L12	1107	0.999996	0.99998
BCL2L13	1681	0.997782	0.999955
BCL2L14	1085	0.999364	0.99999
BCL2L15	504	0.998979	0.999977
BCL2L2	586	0.999995	0.999973
BCL2L2-PABPN1	1026	0.999997	0.999974
BCL3	1397	0.999919	0.999634
BCL6	2149	0.999993	0.999982
BCL6B	1468	1	0.999975
BCL7A	716	0.99968	0.999156
BCL7B	755	0.833072	0.999812
BCL7C	879	0.999991	0.999934
BCL9	4305	0.999989	0.999978
BCL9L	4528	0.999991	0.99998
BCLAF1	2803	0.999671	0.999491
BCLAF3	2089	0.989514	0.976312
BCO1	1684	0.999723	0.999977
BCO2	1784	0.998708	0.999963
BCOR	5320	0.997669	0.982929
BCORL1	5180	0.999241	0.979265
BCR	3904	0.991919	0.999847
BCS1L	1284	0.999996	0.999991
BDH1	1052	0.99999	0.999988
BDH2	770	0.99921	0.99998
BDKRB1	1062	1	0.999988
BDKRB2	1180	0.999981	0.999982
BDNF	1029	0.999991	0.999988
BDP1	8027	0.997748	0.999968
BEAN1	1314	0.604249	0.999988
BECN1	1393	0.999588	0.999972
BECN2	1296	1	0.99998
BEGAIN	1802	0.999995	0.999957
BEND2	2478	0.933779	0.973622
BEND3	2495	0.999968	0.999991
BEND4	1621	0.999935	0.999367
BEND5	1286	0.999927	0.999979
BEND6	883	0.969303	0.999972
BEND7	1482	0.999977	0.999981
BEST1	2253	0.999192	0.999985
BEST2	1562	0.999998	0.999974
BEST3	2200	0.927425	0.999976
BEST4	1454	0.999977	0.999884
BET1	390	0.997105	0.999972
BET1L	485	0.999999	0.999994
BEX1	378	0.99997	0.973489
BEX2	491	0.999935	0.967551
BEX3	336	0.997756	0.971871
BEX4	363	0.999773	0.976868
BEX5	336	0.99875	0.931581
BFAR	1377	0.999838	0.999957
BFSP1	2032	0.99973	0.999975
BFSP2	1272	1	0.999973
BGLAP	315	1	0.999983
BGN	1131	0.999098	0.986699
BHLHA15	570	1	0.999926
BHLHA9	708	0.999888	0.999748
BHLHB9	1644	0.9996	0.981173
BHLHE22	1146	0.999999	0.999207
BHLHE23	726	0.99997	0.999712
BHLHE40	1255	0.999997	0.999963
BHLHE41	1465	0.999467	0.998434
BHMG1	1969	5.51e-09	0.999981
BHMT	1249	0.999956	0.999971
BHMT2	1120	0.999938	0.999969
BICC1	3005	0.999367	0.999978
BICD1	2964	0.999992	0.999972
BICD2	2602	1	0.999978
BICDL1	1754	0.999974	0.999451
BICDL2	1559	0.999996	0.999906
BICRA	4731	0.962988	0.999245
BICRAL	3280	0.997896	0.999975
BID	746	0.999997	0.999987
BIK	495	0.99998	0.999986
BIN1	1903	0.999999	0.999976
BIN2	1668	0.99973	0.99994
BIN3	794	0.999945	0.999995
BIRC2	1885	0.999849	0.999976
BIRC3	1843	0.99935	0.999975
BIRC5	617	0.99795	0.999992
BIRC6	14866	0.998878	0.999964
BIRC7	917	0.999999	0.999993
BIVM	1565	0.999997	0.999985
BLCAP	264	1	0.999967
BLID	327	0.99992	0.99999
BLK	1562	0.999997	0.999987
BLM	4334	0.998572	0.999979
BLMH	1412	0.997988	0.99997
BLNK	1435	0.999756	0.999983
BLOC1S1	474	0.999997	0.999779
BLOC1S2	480	0.927035	0.999968
BLOC1S3	609	0.999999	0.999859
BLOC1S4	654	0.999999	0.999957
BLOC1S5	580	0.997843	0.999987
BLOC1S6	636	0.840753	0.999983
BLVRA	915	0.999994	0.999984
BLVRB	637	1	0.999887
BLZF1	1280	0.997468	0.999979
BMF	563	0.999997	0.999959
BMI1	1013	0.999931	0.999955
BMP1	3127	0.999976	0.999976
BMP10	1279	0.999998	0.999975
BMP15	1183	0.999827	0.979521
BMP2	1195	0.999983	0.999974
BMP2K	3584	0.999036	0.999946
BMP3	1427	0.999955	0.999985
BMP4	1231	1	0.999995
BMP5	1389	0.998994	0.999687
BMP6	1566	0.999959	0.999848
BMP7	1320	0.999996	0.999974
BMP8A	1233	0.894644	0.733192
BMP8B	1233	0.838797	0.720787
BMPER	2114	0.999925	0.999978
BMPR1A	1639	0.999807	0.999963
BMPR1B	1639	0.999632	0.999975
BMPR2	3165	0.998524	0.999969
BMS1	3933	0.992195	0.999953
BMT2	1234	0.998981	0.999976
BMX	2096	0.99057	0.972264
BNC1	3083	0.999984	0.999965
BNC2	3324	0.999987	0.999859
BNIP1	840	0.999905	0.999983
BNIP2	1477	0.999576	0.999979
BNIP3	800	0.953462	0.999968
BNIP3L	680	0.999991	0.99997
BNIPL	1110	0.998746	0.999961
BOC	3514	0.999315	0.999946
BOD1	598	0.99984	0.999977
BOD1L1	9256	0.999249	0.999967
BOD1L2	519	0.999999	0.999991
BOK	651	1	0.999934
BOLA1	414	0.999998	0.999993
BOLA2	467	1.86e-08	0
BOLA3	407	0.99526	0.999971
BOLL	928	0.995273	0.999983
BOP1	2301	1	0.999903
BORA	1506	0.998586	0.999986
BORCS5	608	0.999998	0.999983
BORCS6	1074	1	0.999941
BORCS7	337	0.998638	0.999954
BORCS8	380	0.99999	0.999963
BORCS8-MEF2B	1122	0.999996	0.999923
BPGM	784	0.999988	0.999983
BPHL	960	0.999984	0.999964
BPI	1520	0.999883	0.999975
BPIFA1	795	0.999951	0.999978
BPIFA2	774	0.998742	0.99993
BPIFA3	789	0.999736	0.999982
BPIFB1	1511	0.999984	0.999977
BPIFB2	1433	0.999886	0.999988
BPIFB3	1487	0.999948	0.999983
BPIFB4	1905	0.999544	0.999972
BPIFB6	1418	0.999946	0.99998
BPIFC	1580	0.998772	0.999974
BPNT1	955	0.999234	0.99996
BPTF	8871	0.997149	0.999888
BPY2	333	0	2.09e-06
BPY2B	333	0	0.000370945
BPY2C	333	0.00514174	0.00180559
BRAF	2396	0.991589	0.999924
BRAP	1823	0.99889	0.999971
BRAT1	2514	0.999999	0.999975
BRCA1	5746	0.999623	0.999964
BRCA2	10357	0.998682	0.99998
BRCC3	994	0.986246	0.971746
BRD1	3614	0.999995	0.999983
BRD2	2559	0.957323	0.999976
BRD3	2221	0.946831	0.99999
BRD3OS	255	0	0.999974
BRD4	4407	0.990909	0.996659
BRD7	2023	0.998742	0.999981
BRD8	4099	0.999626	0.99993
BRD9	1854	0.94982	0.94611
BRDT	2924	0.995069	0.999978
BRF1	2324	1	0.999979
BRF2	1272	0.999948	0.999981
BRI3	442	0.999976	0.999786
BRI3BP	764	0.999388	0.99972
BRICD5	707	1	0.999991
BRINP1	2310	0.999905	0.99999
BRINP2	2376	0.999972	0.999988
BRINP3	2325	0.99988	0.999956
BRIP1	3822	0.999365	0.999968
BRIX1	1098	0.973017	0.999968
BRK1	236	0.999766	0.99999
BRMS1	917	0.999997	0.999972
BRMS1L	1008	0.9983	0.999983
BROX	1280	0.998137	0.999983
BRPF1	3711	0.999995	0.999984
BRPF3	3662	1	0.999989
BRS3	1208	0.997873	0.970551
BRSK1	2409	0.998494	0.999591
BRSK2	2634	0.99982	0.999795
BRWD1	7380	0.998843	0.999956
BRWD3	5569	0.986307	0.974138
BSCL2	1429	0.999987	0.999977
BSDC1	1498	0.999993	0.999975
BSG	1222	0.972177	0.999956
BSN	11817	0.999997	0.999957
BSND	975	0.999999	0.999986
BSPH1	415	0.983939	0.999962
BSPRY	1229	0.99999	0.99994
BST1	989	0.999749	0.999948
BST2	555	0.99993	0.999978
BSX	710	1	0.999977
BTAF1	5698	0.998719	0.999971
BTBD1	1477	0.998742	0.999683
BTBD10	1585	0.997382	0.999978
BTBD11	3484	0.997316	0.999657
BTBD16	1577	0.995359	0.999979
BTBD17	1445	0.999998	0.999782
BTBD18	2143	0.99999	0.999976
BTBD2	1610	0.999515	0.994259
BTBD3	1581	0.999985	0.99999
BTBD6	1470	0.999999	0.999687
BTBD7	3623	0.995218	0.999916
BTBD8	1169	0.998953	0.999978
BTBD9	1974	0.953671	0.999974
BTC	553	0.998536	0.999982
BTD	1833	0.999923	0.999986
BTF3	641	0.999916	0.999932
BTF3L4	493	0.998739	0.999967
BTG1	520	1	0.999977
BTG2	481	0.999999	0.99997
BTG3	907	0.93909	0.999982
BTG4	688	0.982496	0.999976
BTK	2154	0.960227	0.97598
BTLA	886	0.999615	0.999976
BTN1A1	1605	0.999977	0.999977
BTN2A1	1650	0.999994	0.999895
BTN2A2	1710	0.980115	0.999968
BTN3A1	1742	0.981054	0.999969
BTN3A2	1049	0.999064	0.99986
BTN3A3	1787	0.999995	0.999853
BTNL2	1473	0.999967	0.999972
BTNL3	1429	0.939286	0.926311
BTNL8	1687	0.948038	0.947243
BTNL9	1728	0.951285	0.999917
BTRC	1870	0.999091	0.999981
BUB1	3354	0.997794	0.999958
BUB1B	3241	0.999606	0.999976
BUB3	1025	0.999897	0.999981
BUD13	1896	0.99998	0.999981
BUD23	945	0.999999	0.999985
BUD31	447	0.999992	0.999976
BVES	1107	0.99894	0.999976
BYSL	1338	0.999991	0.99997
BZW1	1406	0.999829	0.999985
BZW2	1300	0.999267	0.999977
C10orf105	402	0.999998	0.999993
C10orf113	507	0.999569	0.999643
C10orf120	1016	0.999906	0.999989
C10orf142	401	0.917347	0.999899
C10orf143	339	1.92e-08	0.999988
C10orf53	551	0.999973	0.999982
C10orf55	460	1	0.999978
C10orf62	672	0.999997	0.999985
C10orf67	574	0.979167	0.999979
C10orf71	4308	1	0.999979
C10orf82	725	0.999966	0.999976
C10orf88	1358	0.995162	0.999981
C10orf90	2132	0.999846	0.99999
C10orf99	254	0.999665	0.999944
C11orf1	465	0.998762	0.999983
C11orf16	1420	0.999993	0.999975
C11orf21	549	0.999989	0.999962
C11orf24	1354	0.999998	0.99999
C11orf40	666	0.99999	0.999932
C11orf42	1010	0.999997	0.999988
C11orf45	446	0.956555	0.999968
C11orf49	1214	0.999972	0.999986
C11orf52	384	0.999981	0.999995
C11orf53	719	0.999996	0.999988
C11orf54	976	0.999182	0.999985
C11orf58	568	0.999685	0.999966
C11orf65	1075	0.996141	0.99998
C11orf68	886	0.999999	0.999958
C11orf71	477	0.996142	0.999989
C11orf74	682	0.998444	0.999977
C11orf80	2101	0.996773	0.999942
C11orf86	352	1	0.999982
C11orf87	594	0.999991	0.999973
C11orf88	615	0.859988	0.999983
C11orf91	586	0.999875	0.999879
C11orf94	305	0.999996	0.999992
C11orf95	2053	0.999729	0.998843
C11orf96	369	0.999999	0.999667
C11orf97	393	0.999257	0.999981
C11orf98	384	0.926507	0.99997
C12orf10	1155	0.999993	0.999986
C12orf29	1002	0.993106	0.999977
C12orf4	1707	0.998285	0.999969
C12orf40	2030	0.993078	0.999118
C12orf42	1099	0.997991	0.999974
C12orf43	928	0.973921	0.999984
C12orf45	570	0.999659	0.99998
C12orf49	634	0.999994	0.99997
C12orf50	1289	0.996908	0.999982
C12orf54	408	0.999088	0.999973
C12orf56	1917	0.996804	0.999971
C12orf57	389	1	0.999985
C12orf60	738	0.999935	0.999866
C12orf65	505	0.999826	0.999975
C12orf66	1424	0.999685	0.999971
C12orf71	814	0.999993	0.999972
C12orf73	220	0.996608	0.99999
C12orf74	592	1	0.999989
C12orf75	208	0.969887	0.999932
C12orf76	420	0.999439	0.999985
C13orf42	990	0	0.99999
C14orf119	423	0.999992	0.99998
C14orf132	411	0.622871	0.99996
C14orf177	382	0.999867	0.999515
C14orf178	377	0.948288	0.999828
C14orf180	590	0.999931	0.998018
C14orf28	945	0.9995	0.999979
C14orf39	1828	0.985659	0.999904
C14orf93	1637	0.999899	0.999984
C15orf38-AP3S2	1221	1	0.999971
C15orf39	3148	0.999994	0.999715
C15orf40	708	0.949713	0.999979
C15orf41	1053	0.857966	0.999972
C15orf48	264	0.999923	0.999986
C15orf53	544	0.997008	0.999981
C15orf61	478	0.99696	0.999915
C15orf62	528	0.999997	0.99999
C15orf65	370	0.989611	0.999974
C16orf45	694	0.999441	0.999963
C16orf46	1220	0.999912	0.999972
C16orf54	675	0.999996	0.999992
C16orf58	1455	0.999992	0.99998
C16orf70	1329	0.997588	0.999964
C16orf71	1591	0.999785	0.999939
C16orf72	840	0.999996	0.999916
C16orf74	239	0.999978	0.999959
C16orf78	814	0.999999	0.999993
C16orf86	966	0.999988	0.999992
C16orf87	477	0.97618	0.999962
C16orf89	1372	0.96157	0.999953
C16orf90	557	0.999962	0.999988
C16orf91	403	1	0.999995
C16orf92	411	0.999811	0.999962
C16orf95	748	0.999995	0.999988
C16orf96	3486	0.999989	0.99998
C17orf100	357	0.999997	0.999985
C17orf107	581	0.999999	0.999985
C17orf113	2032	1	0.999988
C17orf47	1717	0.999999	0.999982
C17orf49	599	0.99989	0.999968
C17orf50	533	1	0.999892
C17orf51	670	0.999993	0.999955
C17orf53	1980	0.999962	0.999971
C17orf58	423	0.999999	0.999929
C17orf64	731	0.999857	0.999988
C17orf67	281	0.999988	0.999982
C17orf75	1227	0.999851	0.99998
C17orf78	852	0.997332	0.999976
C17orf80	1869	0.999613	0.999969
C17orf97	1276	0.998562	0.990752
C17orf98	473	0.999819	0.999985
C17orf99	814	0.99854	0.999952
C18orf21	679	0.999989	0.999984
C18orf25	1227	0.99983	0.999775
C18orf32	235	0.999596	0.999978
C18orf54	1626	0.999425	0.99978
C18orf63	2102	0.987129	0.999976
C19orf12	467	0.946467	0.99992
C19orf18	668	0.996434	0.999976
C19orf24	407	0.999998	0.999946
C19orf25	361	1	0.999976
C19orf33	392	0.999916	0.999787
C19orf38	717	0.999924	0.999851
C19orf44	1998	0.999886	0.999973
C19orf47	1301	0.999999	0.999988
C19orf53	308	1	0.999983
C19orf54	1076	0.999992	0.999981
C19orf57	1938	0.999982	0.999986
C19orf66	904	0.999987	0.999967
C19orf67	1097	0.999984	0.99996
C19orf70	468	0.999991	0.999984
C19orf71	642	0.999907	0.999981
C19orf73	390	1	0.999966
C19orf81	613	1	0.999932
C19orf84	565	1	0.999973
C1D	438	0.998284	0.997182
C1GALT1	1100	0.999726	0.999981
C1GALT1C1	957	0.998948	0.980977
C1GALT1C1L	948	0.999998	0.999982
C1orf100	456	0.999864	0.999974
C1orf105	748	0.999069	0.999987
C1orf109	624	0.99991	0.99997
C1orf112	2836	0.994415	0.99998
C1orf115	433	1	0.999915
C1orf116	1814	0.999994	0.999933
C1orf122	341	0.999972	0.99989
C1orf127	2516	0.999998	0.999969
C1orf131	906	0.998125	0.99999
C1orf141	1444	0.968697	0.999802
C1orf146	559	0.994737	0.999987
C1orf158	597	0.999573	0.999976
C1orf159	1175	0.999743	0.999992
C1orf162	484	0.99984	0.999964
C1orf174	744	0.999987	0.99998
C1orf185	616	0.957798	0.999973
C1orf189	318	0.999671	0.999978
C1orf194	490	0.999804	0.999961
C1orf198	996	0.999994	0.99997
C1orf21	382	0.999918	0.999985
C1orf210	346	0.999936	0.999989
C1orf216	690	1	0.999997
C1orf226	956	0.999839	0.999965
C1orf35	820	1	0.999969
C1orf43	790	0.999671	0.999977
C1orf50	616	0.999572	0.999973
C1orf52	557	0.999914	0.999959
C1orf53	446	0.994473	0.999978
C1orf54	482	0.999075	0.999983
C1orf56	1030	0.999992	0.99999
C1orf61	487	0.999749	0.99999
C1orf68	753	0.999998	0.999976
C1orf74	810	1	0.999973
C1orf87	1681	0.999725	0.99998
C1orf94	1821	1	0.999988
C1QA	742	1	0.999993
C1QB	766	1	0.999893
C1QBP	869	0.999957	0.99998
C1QC	742	1	0.999974
C1QL1	781	0.999992	0.99919
C1QL2	868	1	0.999864
C1QL3	772	0.999935	0.998896
C1QL4	721	1	0.999908
C1QTNF1	854	1	0.999991
C1QTNF12	937	0.999939	0.99993
C1QTNF3	980	0.999912	0.999984
C1QTNF4	990	0.999999	0.999819
C1QTNF5	736	1	0.999948
C1QTNF6	845	1	0.99999
C1QTNF7	899	0.999999	0.999969
C1QTNF8	763	0.999968	0.999926
C1QTNF9	1010	0.953199	0.985557
C1QTNF9B	1010	0.99096	0.999074
C1R	2206	0.385651	0.999989
C1RL	1605	0.998488	0.999983
C1S	2107	0.999406	0.999983
C2	2542	0.994953	0.999957
C20orf141	502	0.999999	0.999977
C20orf144	466	0.999995	0.99994
C20orf173	621	1	0.999987
C20orf194	3678	0.98751	0.999949
C20orf202	373	0.999953	0.999989
C20orf203	589	0.96155	0.999948
C20orf204	582	0	0.999953
C20orf27	616	0.999963	0.999993
C20orf85	426	0.999826	0.999995
C20orf96	1136	0.999899	0.999918
C21orf58	1123	0.999135	0.999981
C21orf62	660	0.999996	0.99999
C21orf91	906	0.999001	0.999983
C22orf15	494	0.999999	0.999997
C22orf23	674	0.99998	0.999832
C22orf31	881	0.999664	0.999973
C22orf39	492	0.995025	0.99995
C22orf42	788	0.999419	0.999977
C22orf46	736	0.999997	0.999995
C2CD2	2143	0.998914	0.999956
C2CD2L	2176	0.99992	0.999816
C2CD3	7205	0.998143	0.99996
C2CD4A	1110	0.999996	0.999815
C2CD4B	1095	0.999993	0.999824
C2CD4C	1266	0.999999	0.999941
C2CD4D	1062	0.999995	0.999808
C2CD5	3492	0.989918	0.999972
C2CD6	5670	0.998105	0.999938
C2orf15	382	0.9991	0.999885
C2orf16	5955	0.999999	0.999988
C2orf40	459	0.999957	0.999979
C2orf42	1753	0.988108	0.99995
C2orf49	711	0.999987	0.999689
C2orf50	497	0.999988	0.999982
C2orf66	358	0.999944	0.999979
C2orf68	513	0.999992	0.999934
C2orf69	1162	0.99946	0.999979
C2orf70	658	0.999989	0.999992
C2orf72	896	0.99997	0.999174
C2orf73	880	0.99772	0.999984
C2orf74	352	0.999993	0.999957
C2orf76	397	0.965623	0.999976
C2orf78	2777	0.991473	0.999942
C2orf80	610	0.998512	0.999861
C2orf81	1563	1	0.999988
C2orf88	288	0.999997	0.999987
C2orf91	404	0.999994	0.999939
C2orf92	826	0	0.999989
C3	5152	0.999539	0.999968
C3AR1	1449	0.999991	0.999982
C3orf14	399	0.999306	0.999977
C3orf18	501	0.99997	0.999949
C3orf20	2771	0.99999	0.999986
C3orf22	434	0.999972	0.999937
C3orf30	1619	0.99991	0.999983
C3orf33	901	0.99556	0.999976
C3orf36	498	1	0.999984
C3orf38	998	0.99996	0.999975
C3orf49	899	0	0.999984
C3orf52	1026	0.997635	0.999984
C3orf62	812	0.999963	0.999982
C3orf67	1736	0.998341	0.999975
C3orf70	757	0.999999	0.999963
C3orf80	744	0.999999	0.99984
C3orf84	627	0.999932	0.999987
C3orf85	281	3.09e-08	0.99999
C4A	5395	0.0257553	0.027006
C4B	5395	0.075586	0.0842691
C4BPA	1834	0.998994	0.999969
C4BPB	779	0.998005	0.999982
C4orf17	1108	0.999013	0.999965
C4orf19	949	0.999968	0.999991
C4orf3	608	0.994903	0.999991
C4orf33	616	0.993086	0.99889
C4orf36	362	0.999994	0.999982
C4orf45	577	0.992229	0.999972
C4orf46	346	0.999991	0.999962
C4orf47	954	0.996009	0.999972
C4orf48	399	0.601251	0.999849
C4orf51	629	0.999191	0.999983
C4orf54	5382	0.948198	0.99998
C5	5191	0.994302	0.999978
C5AR1	1057	0.999834	0.999987
C5AR2	1014	1	0.999988
C5orf15	806	0.999833	0.999955
C5orf22	1361	0.999417	0.999973
C5orf24	612	1	0.999975
C5orf30	621	0.999999	0.999993
C5orf34	1961	0.995793	0.999965
C5orf38	433	0.999854	0.999951
C5orf46	272	0.986588	0.999945
C5orf47	543	0.990614	0.99999
C5orf49	452	0.994962	0.999985
C5orf51	905	0.997135	0.999969
C5orf52	488	0.999362	0.999978
C5orf63	606	0.590502	0.999967
C5orf67	400	0	0.997334
C6	2869	0.999147	0.99996
[truncated: 16,931 more rows]
