# Supplementary material for: Whole-genome sequencing of 490,640 UK Biobank participants
Source: Nature. 2025 Aug 6;645(8081):692–701. doi: 10.1038/s41586-025-09272-9 (PMC12443626; doi:10.1038/s41586-025-09272-9)
Supplement: Supplementary file 10 — Significant and suggestive gene–phenotype associations identified in the UTR PheWAS collapsing analysis across 5′ UTR, 3′ UTR, 5′ + 3′ UTR and coding sequence + 5′ + 3′ UTR. [file 41586_2025_9272_MOESM10_ESM.xlsx]

## Sheet: Binary
			5'UTR								3' UTR								5' + 3' UTR								CDS + 5' + 3' UTR								CDS								CDS (PTV only)
gene	phenotype	phenotype_name	model.5UTR	n.5UTR	n_cases.5UTR	k.5UTR	pValue.5UTR	odds_ratio.5UTR	lci.5UTR	uci.5UTR	model.3UTR	n.3UTR	n_cases.3UTR	k.3UTR	pValue.3UTR	odds_ratio.3UTR	lci.3UTR	uci.3UTR	model.UTR_combined	n.UTR_combined	n_cases.UTR_combined	k.UTR_combined	pValue.UTR_combined	odds_ratio.UTR_combined	lci.UTR_combined	uci.UTR_combined	model.CDS_UTR_combined	n.CDS_UTR_combined	n_cases.CDS_UTR_combined	k.CDS_UTR_combined	pValue.CDS_UTR_combined	odds_ratio.CDS_UTR_combined	lci.CDS_UTR_combined	uci.CDS_UTR_combined	model.CDS	n.CDS	n_cases.CDS	k.CDS	pValue.CDS	odds_ratio.CDS	lci.CDS	uci.CDS	model.CDS_PTV	n.CDS_PTV	n_cases.CDS_PTV	k.CDS_PTV	pValue.CDS_PTV	odds_ratio.CDS_PTV	lci.CDS_PTV
HBB	130633	130633#Source of report of D56 thalassaemia	flexcadd5	456141	572	4	2.94e-11	10.9	5.88	19	rarecadd5	456141	572	4	4.02e-20	88.3	42.4	169	flexcadd5	456141	572	4	9.16e-25	18.7	11.8	28.9	UR	456141	572	4	1.96e-164	341	244	494	ptv5pcnt	456250	575	4	1.76e-234	2110	1320	2920	ptv	456250	575	4	2.4e-214	3170	2100
LDLR	130815	130815#Source of report of E78 disorders of lipoprotein metabolism and other lipidaemias	flex	374593	110708	5	1.39e-05	1.5	1.25	1.81	flexcadd5	374593	110708	5	0.0993	1.17	0.969	1.41	flexcadd5	374593	110708	5	2.34e-05	1.33	1.16	1.51	UR	374593	110708	5	3.88e-13	1.74	1.5	2.01	flexdmg	374680	110717	5	1.21e-87	1.94	1.82	2.07	ptv	374680	110717	5	7.01e-37	9.99	6.56
PIEZO1	131403	131403#Source of report of I83 varicose veins of lower extremities	rarecadd5	405612	22714	5	0.00783	1.35	1.08	1.67	flex	405612	22714	5	0.548	0.943	0.788	1.12	rarecadd5	405612	22714	5	0.0226	1.23	1.03	1.47	UR	405612	22714	5	6.82e-10	1.64	1.41	1.91	ptv	405709	22717	5	9.03e-12	1.92	1.61	2.29	ptv	405709	22717	5	9.03e-12	1.92	1.61
SPTB	130637	130637#Source of report of D58 other hereditary haemolytic anaemias	rarecadd5	455622	247	3	0.0229	8.74	1.05	32.2	flex	455622	247	3	0.0384	0.263	0.0317	0.961	flex	455622	247	3	0.265	0.513	0.139	1.33	UR	455622	247	3	1.12e-09	8.52	4.68	14.4	ptv	455731	247	3	6.65e-29	261	136	473	ptv	455731	247	3	6.65e-29	261	136
PCSK9	130815	130815#Source of report of E78 disorders of lipoprotein metabolism and other lipidaemias	URcadd5	374593	110708	5	0.0494	0.744	0.544	1	flex	374593	110708	5	0.108	0.948	0.887	1.01	flex	374593	110708	5	0.0495	0.941	0.886	1	UR	374593	110708	5	2.41e-09	0.704	0.623	0.793	ptv5pcnt	374680	110717	5	5.48e-22	0.37	0.291	0.465	ptv	374680	110717	5	5.83e-20	0.34	0.257
FBN1	132585	132585#Source of report of Q87 other specified congenital malformation syndromes affecting multiple systems	UR	390358	293	2	0.0507	5.63	0.676	20.6	flex	390358	293	2	0.201	0.244	0.00615	1.37	URcadd5	390358	293	2	0.388	1.5	0.18	5.46	UR	390358	293	2	9.35e-10	9.5	5.12	16.2	UR	390445	293	2	4.4e-39	35.3	23.8	50.8	ptv	390445	293	2	1.62e-34	3210	1050
UGT1A1	130819	130819#Source of report of E80 disorders of porphyrin and bilirubin metabolism	flex	304077	1747	4	0.0598	5.19	0.615	19.5	URcadd5	304077	1747	4	0.106	3.68	0.439	13.7	URcadd5	304077	1747	4	0.123	3.36	0.401	12.5	UR	304077	1747	4	5e-09	6.92	3.91	11.4	flexdmg	304144	1748	4	1.47e-30	7.02	5.33	9.09	ptv	304144	1748	4	1.3e-13	19.4	10.3
TTN	131339	131339#Source of report of I42 cardiomyopathy	flexcadd5	335681	3256	4	0.0854	0	0	1.12	flexindel	335681	3256	4	0.188	0	0	1.49	rarecadd5	335681	3256	4	0.0969	0.606	0.302	1.09	UR	335681	3256	4	2.14e-51	3.89	3.33	4.51	ptv	335757	3256	4	2.53e-61	4.77	4.08	5.56	ptv	335757	3256	4	2.53e-61	4.77	4.08
TET2	130659	130659#Source of report of D69 purpura and other haemorrhagic conditions	URcadd5	390425	5243	5	0.0878	1.5	0.9	2.36	URcadd5	390425	5243	5	0.26	0.828	0.597	1.12	UR	390425	5243	5	0.327	1.11	0.892	1.35	UR	390425	5243	5	1.43e-10	1.74	1.48	2.04	ptv5pcnt	390516	5243	5	2.17e-39	8.37	6.46	10.7	ptv	390516	5243	5	3.6e-39	8.47	6.52
TTN	131355	131355#Source of report of I50 heart failure	flexindel	326908	16761	5	0.111	14	0.212	321	rarecadd5	326908	16761	5	0.416	0.901	0.699	1.14	URcadd5	326908	16761	5	0.383	0.845	0.588	1.18	UR	326908	16761	5	6.77e-26	1.75	1.58	1.92	ptv	326980	16762	5	4.17e-32	1.98	1.78	2.19	ptv	326980	16762	5	4.17e-32	1.98	1.78
TG	130697	130697#Source of report of E03 other hypothyroidism	flex	309783	35648	5	0.182	0.481	0.127	1.29	URcadd5	309783	35648	5	0.611	0	0	3.86	UR	309783	35648	5	0.577	0.701	0.248	1.61	UR	309783	35648	5	5.39e-16	2	1.7	2.35	ptv5pcnt	309864	35656	5	4.9e-25	2.09	1.83	2.39	ptv	309864	35656	5	1.2e-17	2.13	1.8
PKD1	131291	131291#Source of report of I12 hypertensive renal disease	flexcadd5	340293	2003	4	0.223	1.59	0.634	3.3	URcadd5	340293	2003	4	0.0222	2.15	1.07	3.87	URcadd5	340293	2003	4	0.0454	1.85	0.949	3.25	UR	340293	2003	4	6.44e-16	4.3	3.14	5.75	ptv	340372	2003	4	3.19e-44	55.3	36.2	82.8	ptv	340372	2003	4	3.19e-44	55.3	36.2
TTN	131351	131351#Source of report of I48 atrial fibrillation and flutter	flexindel	332510	35029	5	0.231	5.86	0.0918	127	flexcadd5	332510	35029	5	0.0602	1.11	0.994	1.24	flexcadd5	332510	35029	5	0.0817	1.1	0.986	1.22	UR	332510	35029	5	1.72e-23	1.49	1.38	1.61	ptv5pcnt	332581	35034	5	1.4e-29	1.65	1.51	1.79	ptv	332581	35034	5	4.28e-29	1.64	1.51
FLCN	131541	131541#Source of report of J93 pneumothorax	flexindel	327462	3238	5	0.247	2.12	0.253	7.9	flex	327462	3238	5	0.0898	1.31	0.942	1.78	flex	327462	3238	5	0.217	1.19	0.882	1.57	UR	327462	3238	5	4.24e-09	2.87	2.06	3.89	ptv	327538	3239	5	5.24e-18	11	7	16.5	ptv	327538	3239	5	5.24e-18	11	7
ABCB4	131675	131675#Source of report of K80 cholelithiasis	flexcadd5	362416	30978	5	0.303	1.2	0.829	1.69	UR	362416	30978	5	0.425	1.72	0.327	5.83	flex	362416	30978	5	0.239	1.22	0.855	1.69	UR	362416	30978	5	1.8e-10	2.96	2.15	4.02	ptvraredmg	362507	30986	5	4.37e-18	1.85	1.62	2.1	ptv	362507	30986	5	8.47e-15	4.84	3.33
IFT140	132051	132051#Source of report of N28 other disorders of kidney and ureter not elsewhere classified	flex	373001	9268	5	0.316	0.799	0.515	1.19	UR	373001	9268	5	0.319	1.3	0.667	2.31	flexcadd5	373001	9268	5	0.454	0.854	0.582	1.21	UR	373001	9268	5	2.44e-11	2.28	1.82	2.84	ptv5pcnt	373088	9270	5	2.83e-16	3.36	2.58	4.31	ptv	373088	9270	5	6.53e-16	3.37	2.58
TTN	131349	131349#Source of report of I47 paroxysmal tachycardia	flexcadd5	400404	7524	5	0.342	0.547	0.148	1.41	rarecadd5	400404	7524	5	0.173	0.756	0.497	1.11	rarecadd5	400404	7524	5	0.137	0.758	0.517	1.07	UR	400404	7524	5	4.84e-09	1.59	1.37	1.84	ptv5pcnt	400496	7524	5	3.01e-11	1.77	1.51	2.07	ptv	400496	7524	5	4.56e-11	1.77	1.5
TTN	131357	131357#Source of report of I51 complications and ill defined descriptions of heart disease	flexcadd5	354165	20432	5	0.35	0.757	0.419	1.27	flex	354165	20432	5	0.298	0.93	0.812	1.06	flex	354165	20432	5	0.21	0.92	0.806	1.04	UR	354165	20432	5	1.13e-12	1.44	1.3	1.58	ptv	354240	20436	5	2.86e-17	1.61	1.44	1.78	ptv	354240	20436	5	2.86e-17	1.61	1.44
SLC4A1	130637	130637#Source of report of D58 other hereditary haemolytic anaemias	flexcadd5	455622	247	3	0.367	2.2	0.0553	12.4	flexcadd5	455622	247	3	0.421	0	0	2.22	UR	455622	247	3	0.631	0	0	3.55	UR	455622	247	3	9e-11	13.1	6.83	22.9	UR	455731	247	3	1.24e-38	100	62.2	156	ptv	455731	247	3	1.19e-34	1250	581
APOB	130815	130815#Source of report of E78 disorders of lipoprotein metabolism and other lipidaemias	flex	374593	110708	5	0.426	0.873	0.62	1.21	flex	374593	110708	5	0.144	0.875	0.727	1.05	flex	374593	110708	5	0.0955	0.874	0.744	1.02	UR	374593	110708	5	5.36e-17	0.501	0.419	0.596	ptv	374680	110717	5	4.54e-26	0.306	0.234	0.394	ptv	374680	110717	5	4.54e-26	0.306	0.234
COL2A1	132585	132585#Source of report of Q87 other specified congenital malformation syndromes affecting multiple systems	flexcadd5	390358	293	2	0.461	1.62	0.0409	9.14	rarecadd5	390358	293	2	0.436	1.75	0.0442	9.88	flexcadd5	390358	293	2	0.335	1.68	0.203	6.15	UR	390358	293	2	2.55e-09	24.9	10.6	50.2	ptv	390445	293	2	4.07e-21	1080	367	2920	ptv	390445	293	2	4.07e-21	1080	367
PKD1	132533	132533#Source of report of Q61 cystic kidney disease	URcadd5	384296	946	4	0.475	1.55	0.0392	8.76	flex	384296	946	4	0.477	0.839	0.517	1.29	URcadd5	384296	946	4	0.548	1.35	0.367	3.48	UR	384296	946	4	2e-92	22.4	18	27.8	ptv	384388	946	4	3.59e-205	610	443	835	ptv	384388	946	4	3.59e-205	610	443
IFT140	132533	132533#Source of report of Q61 cystic kidney disease	flexcadd5	384296	946	4	0.559	1.29	0.351	3.33	UR	384296	946	4	0.0685	3.23	0.662	9.55	UR	384296	946	4	0.128	2.1	0.568	5.41	UR	384296	946	4	5.21e-21	9.14	6.27	12.9	ptv	384388	946	4	2.61e-25	16	10.6	23.1	ptv	384388	946	4	2.61e-25	16	10.6
MYBPC3	131339	131339#Source of report of I42 cardiomyopathy	flex	335681	3256	4	0.644	0	0	2.85	flex	335681	3256	4	0.331	1.34	0.611	2.57	URcadd5	335681	3256	4	0.647	0	0	2.78	UR	335681	3256	4	5.42e-16	7.25	4.82	10.5	ptv5pcnt	335757	3256	4	1.53e-26	21.8	14	33.1	ptv	335757	3256	4	1.53e-26	21.8	14
TTN	131323	131323#Source of report of I34 nonrheumatic mitral valve disorders	flexcadd5	397615	6920	5	0.697	0.728	0.235	1.71	rarecadd5	397615	6920	5	0.00546	1.54	1.13	2.05	rarecadd5	397615	6920	5	0.0139	1.42	1.06	1.87	UR	397615	6920	5	4.24e-11	1.7	1.46	1.97	ptv5pcnt	397708	6922	5	4.32e-12	1.84	1.56	2.16	ptv	397708	6922	5	4.59e-12	1.85	1.56
CALR	130659	130659#Source of report of D69 purpura and other haemorrhagic conditions	URcadd5	390425	5243	5	0.761	1.07	0.219	3.18	flexindel	390425	5243	5	0.0694	1.85	0.837	3.55	flexindel	390425	5243	5	0.109	1.79	0.812	3.44	UR	390425	5243	5	1.46e-09	3.61	2.46	5.12	ptv	390516	5243	5	6.1e-33	49.9	29.5	83.8	ptv	390516	5243	5	6.1e-33	49.9	29.5
PKD2	132533	132533#Source of report of Q61 cystic kidney disease	rarecadd5	384296	946	4	1	0	0	7.31	flexcadd5	384296	946	4	0.203	0.245	0.00621	1.37	flexcadd5	384296	946	4	0.1	0.216	0.00546	1.21	UR	384296	946	4	5.88e-41	17.4	12.7	23.4	ptv	384388	946	4	2.33e-106	943	543	1600	ptv	384388	946	4	2.33e-106	943	543
CELF6	130627	130627#Source of report of D52 folate deficiency anaemia	UR	385238	845	4	2.61e-08	14.5	6.54	28.1	rarecadd5	385238	845	4	0.671	0.702	0.191	1.81	URcadd5	385238	845	4	0.000143	4.03	2	7.27	UR	385238	845	4	0.00048	3.48	1.73	6.28	flexdmg	385316	845	4	0.00199	4.76	1.74	10.5	ptv	385316	845	4	1	0	0
TMEM164	131659	131659#Source of report of K70 alcoholic liver disease	UR	273170	2033	3	3.75e-08	11.8	5.5	22.5	flex	273170	2033	3	0.146	1.31	0.887	1.87	URcadd5	273170	2033	3	0.000256	3.78	1.87	6.85	UR	273170	2033	3	0.00114	2.41	1.4	3.89	syn	273232	2033	3	0.0655	3.32	0.675	9.95	ptv	273232	2033	3	1	0	0
LAMA3	131643	131643#Source of report of K60 fissure and fistula of anal and rectal regions	rarecadd5	377406	6369	5	4.02e-08	0	0	0.207	UR	377406	6369	5	0.47	1.33	0.482	2.93	rarecadd5	377406	6369	5	0.00037	0.413	0.219	0.708	flex	377406	6369	5	0.0161	0.688	0.49	0.94	ptvraredmg	377491	6371	5	0.28	0.876	0.69	1.1	ptv	377491	6371	5	0.597	0.809	0.416
FOXH1	131015	131015#Source of report of G11 hereditary ataxia	URcadd5	369083	366	3	4.05e-08	23.2	9.18	48.8	flexcadd5	369083	366	3	0.279	0	0	1.8	URcadd5	369083	366	3	1.1e-05	9.82	3.91	20.5	UR	369083	366	3	5.46e-05	6.39	2.73	12.8	flexnonsynmtr	369176	366	3	0.0129	3.69	1.19	8.71	ptv	369176	366	3	1	0	0
LAMC1	131483	131483#Source of report of J39 other diseases of upper respiratory tract	flexindel	434061	1795	5	1.54e-07	48.5	14.5	129	UR	434061	1795	5	0.136	0.399	0.0821	1.17	flexindel	434061	1795	5	0.0301	1.93	1.02	3.31	flex	434061	1795	5	0.807	1.03	0.736	1.42	flexnonsynmtr	434165	1795	5	0.0574	1.43	0.956	2.07	ptv	434165	1795	5	1	0	0
GANC	131955	131955#Source of report of M75 shoulder lesions	UR	449315	31909	5	1.55e-07	1.99	1.55	2.53	flexindel	449315	31909	5	0.261	1.1	0.924	1.31	URcadd5	449315	31909	5	0.00936	1.22	1.05	1.42	UR	449315	31909	5	0.274	1.06	0.952	1.18	raredmg	449424	31916	5	0.265	0.901	0.75	1.07	ptv	449424	31916	5	0.837	0.955	0.712
LAMA5	131613	131613#Source of report of K40 inguinal hernia	rarecadd5	230820	29240	5	1.64e-07	3.11	2.04	4.66	UR	230820	29240	5	0.209	1.27	0.842	1.86	URcadd5	230820	29240	5	0.000464	2.02	1.35	2.95	UR	230820	29240	5	0.00144	1.41	1.14	1.73	raredmg	230863	29245	5	0.0965	0.911	0.815	1.02	ptv	230863	29245	5	0.107	1.26	0.935
DZIP1L	131959	131959#Source of report of M77 other enthesopathies	flexindel	457661	30619	5	1.65e-07	2.78	1.93	3.91	flex	457661	30619	5	0.207	1.13	0.926	1.36	flexindel	457661	30619	5	8.28e-07	2.4	1.71	3.31	flex	457661	30619	5	0.274	1.07	0.946	1.2	raredmgmtr	457770	30627	5	0.0912	2.08	0.792	4.63	ptv	457770	30627	5	0.329	0.825	0.566
UBE2I	130633	130633#Source of report of D56 thalassaemia	flexindel	456141	572	4	1.66e-07	8.82	4.24	16.6	flex	456141	572	4	0.00872	0.401	0.16	0.835	flexindel	456141	572	4	1.32e-05	4.98	2.51	8.99	UR	456141	572	4	0.743	0.818	0.35	1.64	flexnonsynmtr	456250	575	4	0.0957	11.8	0.25	90.3	ptv	456250	575	4	1	0	0
GADD45A	132187	132187#Source of report of O13 gestational pregnancy induced hypertension without significant proteinuria	rarecadd5	247949	756	4	2.3e-07	6	3.25	10.2	flexcadd5	247949	756	4	0.0487	2.57	0.83	6.07	rarecadd5	247949	756	4	2.5e-07	4.57	2.68	7.31	flex	247949	756	4	1.73e-06	3.98	2.34	6.36	raredmg	248017	757	4	0.15	6.28	0.155	36.8	ptv	248017	757	4	1	0	0
ZNF804A	131587	131587#Source of report of K22 other diseases of oesophagus	flex	383323	20809	5	2.41e-07	1.54	1.31	1.79	flexcadd5	383323	20809	5	0.151	0.702	0.412	1.12	flex	383323	20809	5	2.79e-05	1.38	1.19	1.59	flex	383323	20809	5	1.04e-05	1.39	1.2	1.6	URmtr	383417	20810	5	0.0179	1.83	1.07	2.94	ptv	383417	20810	5	0.114	1.75	0.776
SYT12	131595	131595#Source of report of K27 peptic ulcer site unspecified	flexindel	357980	1724	5	3.3e-07	13.3	5.6	27	flexcadd5	357980	1724	5	0.0399	1.93	0.992	3.39	flexindel	357980	1724	5	7.31e-06	5.66	2.8	10.3	UR	357980	1724	5	0.228	1.35	0.752	2.24	syn	358062	1724	5	0.117	1.96	0.633	4.61	ptv	358062	1724	5	0.339	2.44	0.0611
HTR7	132023	132023#Source of report of N13 obstructive and reflux uropathy	rarecadd5	357428	6546	5	3.4e-07	9.61	4.37	19	rarecadd5	357428	6546	5	0.308	1.18	0.819	1.65	rarecadd5	357428	6546	5	0.0139	1.47	1.07	1.98	flex	357428	6546	5	0.105	1.22	0.951	1.53	raredmgmtr	357510	6546	5	0.0888	1.85	0.787	3.7	ptv	357510	6546	5	0.629	0	0
PCP2	131263	131263#Source of report of H92 otalgia and effusion of ear	flexcadd5	388531	15161	5	3.85e-07	2.26	1.66	3	rarecadd5	388531	15161	5	0.335	0.424	0.0508	1.57	flexcadd5	388531	15161	5	1.48e-05	1.95	1.45	2.57	flex	388531	15161	5	0.00028	1.67	1.26	2.17	flexnonsynmtr	388625	15167	5	0.225	0.732	0.438	1.15	ptv	388625	15167	5	0.411	0	0
MTSS1L	131837	131837#Source of report of L98 other disorders of skin and subcutaneous tissue not elsewhere classified	flexcadd5	442458	45003	5	4.15e-07	1.42	1.24	1.61	flexindel	442458	45003	5	0.0274	0.88	0.783	0.986	flex	442458	45003	5	0.097	1.04	0.992	1.09	flex	442458	45003	5	0.0949	1.04	0.993	1.09	syn	442567	45013	5	0.262	0.918	0.789	1.06	ptv	442567	45013	5	0.526	1.29	0.532
GBP7	131833	131833#Source of report of L95 vasculitis limited to skin not elsewhere classified	flex	455622	311	3	4.2e-07	36.2	11.5	86.9	flex	455622	311	3	0.412	1.89	0.0477	10.7	flex	455622	311	3	6.93e-05	9.13	3.31	20.2	flex	455622	311	3	0.000285	6.99	2.54	15.5	raredmg	455731	311	3	0.436	1.75	0.0442	9.87	ptv	455731	311	3	1	0	0
B4GALT2	131327	131327#Source of report of I36 nonrheumatic tricuspid valve disorders	flex	381977	525	3	4.24e-07	4.41	2.59	7.06	URcadd5	381977	525	3	0.564	1.21	0.0305	6.78	flex	381977	525	3	3.06e-05	2.89	1.77	4.48	flex	381977	525	3	3.29e-05	2.88	1.76	4.45	syn	382064	525	3	0.0922	2.84	0.582	8.37	ptv	382064	525	3	1	0	0
HSD17B1	130733	130733#Source of report of E26 hyperaldosteronism	flexcadd5	365731	175	2	4.48e-07	10.4	4.66	20.3	flexcadd5	365731	175	2	1	0	0	23.2	flexcadd5	365731	175	2	1.66e-06	8.83	3.96	17.2	flex	365731	175	2	0.00325	2.94	1.38	5.55	flexnonsynmtr	365809	175	2	0.191	2.52	0.302	9.26	ptv	365809	175	2	1	0	0
DENND6B	130815	130815#Source of report of E78 disorders of lipoprotein metabolism and other lipidaemias	flexindel	374593	110708	5	4.72e-07	4.26	2.32	8.06	URcadd5	374593	110708	5	0.138	1.14	0.956	1.36	URcadd5	374593	110708	5	0.0118	1.22	1.04	1.43	flex	374593	110708	5	0.53	0.986	0.942	1.03	URmtr	374680	110717	5	0.113	1.26	0.937	1.69	ptv	374680	110717	5	0.357	1.12	0.874
ZNF800	131145	131145#Source of report of H11 other disorders of conjunctiva	rarecadd5	450918	8164	5	5.22e-07	0.394	0.247	0.598	flexindel	450918	8164	5	0.0173	0.375	0.121	0.879	flex	450918	8164	5	3.47e-05	0.655	0.525	0.809	flex	450918	8164	5	2.93e-05	0.654	0.524	0.807	UR	451028	8166	5	0.038	2.8	0.89	6.78	ptv	451028	8166	5	1	0	0
BMP1	130225	130225#Source of report of B34 viral infection of unspecified site	UR	403504	11187	5	5.39e-07	0.129	0.0265	0.378	flexcadd5	403504	11187	5	0.138	1.22	0.921	1.59	URcadd5	403504	11187	5	0.000969	0.486	0.287	0.772	UR	403504	11187	5	0.0201	0.684	0.477	0.951	flexnonsynmtr	403602	11190	5	0.0688	1.23	0.978	1.52	ptv	403602	11190	5	0.307	1.49	0.539
RIT1	132133	132133#Source of report of N85 other noninflammatory disorders of uterus except cervix	rarecadd5	249480	7932	5	6.87e-07	2.73	1.86	3.88	URcadd5	249480	7932	5	0.45	1.17	0.755	1.72	URcadd5	249480	7932	5	0.00484	1.61	1.15	2.21	flex	249480	7932	5	0.0989	1.12	0.975	1.28	ptv	249549	7934	5	0.0959	2.4	0.631	6.54	ptv	249549	7934	5	0.0959	2.4	0.631
PLA2G4E	131343	131343#Source of report of I44 atrioventricular and left bundle branch block	flex	329475	11422	5	7.05e-07	1.78	1.43	2.21	rarecadd5	329475	11422	5	0.249	1.24	0.821	1.79	flexcadd5	329475	11422	5	0.000122	1.53	1.23	1.88	flex	329475	11422	5	0.00224	1.23	1.08	1.4	syn	329545	11422	5	0.0151	0.595	0.367	0.916	ptv	329545	11422	5	0.685	0.835	0.428
CUL3	130803	130803#Source of report of E72 other disorders of amino acid metabolism	flex	446409	88	2	7.08e-07	12.2	5.08	25.3	rarecadd5	446409	88	2	0.112	2.63	0.531	7.94	flexcadd5	446409	88	2	3.02e-05	5.07	2.43	9.6	flex	446409	88	2	0.000336	3.82	1.83	7.22	raredmgmtr	446513	88	2	1	0	0	39	ptv	446513	88	2	1	0	0
NXN	130231	130231#Source of report of B37 candidiasis	flexcadd5	386187	11539	5	7.15e-07	2.21	1.63	2.94	rarecadd5	386187	11539	5	0.436	1.11	0.833	1.44	flexcadd5	386187	11539	5	0.000601	1.4	1.16	1.69	flex	386187	11539	5	0.0146	1.19	1.03	1.36	ptv	386280	11541	5	0.123	2.18	0.573	5.89	ptv	386280	11541	5	0.123	2.18	0.573
TYR	132125	132125#Source of report of N81 female genital prolapse	rarecadd5	249479	19722	5	7.46e-07	0.204	0.0742	0.448	URcadd5	249479	19722	5	0.475	1.29	0.454	3	rarecadd5	249479	19722	5	0.000136	0.459	0.282	0.71	flex	249479	19722	5	0.00813	0.764	0.617	0.937	raredmg	249548	19724	5	0.134	0.839	0.661	1.05	ptv	249548	19724	5	0.853	0.943	0.627
ZIM3	132081	132081#Source of report of N44 torsion of testis	rarecadd5	205464	216	2	8.3e-07	31.7	10.1	76.9	flexcadd5	205464	216	2	0.248	3.53	0.0886	20	rarecadd5	205464	216	2	8.19e-06	13.5	4.89	30.2	flex	205464	216	2	0.0135	3.18	1.15	7.06	flexnonsynmtr	205504	216	2	0.21	2.36	0.284	8.66	ptv	205504	216	2	1	0	0
CCL3	132087	132087#Source of report of N47 redundant prepuce phimosis and paraphimosis	rarecadd5	209930	3868	4	8.52e-07	7.48	3.58	14.1	flexcadd5	209930	3868	4	0.197	0.248	0.00625	1.4	rarecadd5	209930	3868	4	0.001	3.23	1.58	5.92	flex	209930	3868	4	0.14	1.37	0.86	2.06	flexnonsynmtr	209971	3868	4	0.377	1.34	0.534	2.8	ptv	209971	3868	4	1	0	0
HSPA12A	131297	131297#Source of report of I20 angina pectoris	UR	331943	33849	5	8.75e-07	2.81	1.87	4.12	flex	331943	33849	5	0.346	1.04	0.958	1.12	flexcadd5	331943	33849	5	0.0835	1.09	0.986	1.21	flex	331943	33849	5	0.0966	1.07	0.987	1.15	syn	332022	33855	5	0.406	1.09	0.883	1.32	ptv	332022	33855	5	0.781	1.11	0.286
TNFRSF10A	130227	130227#Source of report of B35 dermatophytosis	rarecadd5	389083	30524	5	9.2e-07	3.3	2.07	5.1	flexcadd5	389083	30524	5	0.51	0.901	0.675	1.18	URcadd5	389083	30524	5	0.0672	1.5	0.929	2.33	UR	389083	30524	5	0.397	1.08	0.889	1.31	raredmgmtr	389169	30527	5	0.148	0.737	0.471	1.1	ptv	389169	30527	5	1	0.988	0.7
SPERT	131621	131621#Source of report of K44 diaphragmatic hernia	flexcadd5	441176	52856	5	9.25e-07	0.331	0.183	0.553	rarecadd5	441176	52856	5	0.257	1.53	0.619	3.32	flexcadd5	441176	52856	5	5.2e-05	0.454	0.284	0.691	flex	441176	52856	5	0.043	0.849	0.719	0.996	syn	441281	52867	5	0.371	1.08	0.899	1.3	ptv	441281	52867	5	0.71	1.06	0.778
ZIM3	131917	131917#Source of report of M47 spondylosis	UR	417990	32562	5	9.92e-07	2.58	1.78	3.64	URcadd5	417990	32562	5	0.0451	0.41	0.131	0.98	UR	417990	32562	5	0.0146	1.36	1.05	1.73	UR	417990	32562	5	0.0833	1.21	0.966	1.51	flexnonsynmtr	418084	32568	5	0.116	1.15	0.961	1.36	ptv	418084	32568	5	0.49	0.822	0.471
BIRC2	132059	132059#Source of report of N32 other disorders of bladder	flexcadd5	349986	19283	5	3.5e-06	1.36	1.2	1.55	flexcadd5	349986	19283	5	0.0568	1.48	0.957	2.19	flexcadd5	349986	19283	5	5.79e-07	1.38	1.22	1.55	flex	349986	19283	5	4.79e-05	1.26	1.13	1.41	syn	350062	19287	5	0.0388	0.602	0.348	0.975	ptv	350062	19287	5	1	0	0
TEPSIN	131387	131387#Source of report of I73 other peripheral vascular diseases	flexcadd5	413541	12505	5	2.52e-05	3.19	1.88	5.13	rarecadd5	413541	12505	5	0.00308	2.54	1.32	4.46	flexcadd5	413541	12505	5	4.29e-07	2.89	1.95	4.16	flex	413541	12505	5	0.000865	1.44	1.16	1.76	flexnonsynmtr	413639	12508	5	0.00571	1.34	1.09	1.64	ptv	413639	12508	5	0.604	1.15	0.547
RIDA	131745	131745#Source of report of L41 parapsoriasis	flexcadd5	446927	111	2	4.89e-05	45.9	9.2	141	flexindel	446927	111	2	0.0216	46.7	1.16	271	flexcadd5	446927	111	2	5.78e-06	37.6	9.91	101	flex	446927	111	2	4.95e-07	22.5	8.04	51.1	ptv5pcnt	447030	111	2	0.00308	25.3	3.01	94.4	ptv	447030	111	2	0.00308	25.3	3.01
ECM2	130021	130021#Source of report of A15 respiratory tuberculosis bacteriologically and histologically confirmed	rarecadd5	460442	2493	5	6.47e-05	5.45	2.46	10.5	rarecadd5	460442	2493	5	0.000485	2.7	1.53	4.42	rarecadd5	460442	2493	5	5.07e-07	3.31	2.13	4.93	flex	460442	2493	5	0.00182	1.73	1.22	2.38	URmtr	460552	2493	5	0.137	2.37	0.485	7.03	ptv	460552	2493	5	1	0.972	0.2
SUSD5	131881	131881#Source of report of M21 other acquired deformities of limbs	flex	445197	5358	5	0.000138	0.183	0.0377	0.536	rarecadd5	445197	5358	5	0.000582	0.492	0.3	0.762	rarecadd5	445197	5358	5	9.1e-07	0.401	0.251	0.609	flex	445197	5358	5	0.000348	0.688	0.549	0.852	URmtr	445302	5359	5	0.17	2.14	0.435	6.42	ptv	445302	5359	5	1	0.977	0.117
LIN52	131307	131307#Source of report of I25 chronic ischaemic heart disease	flex	307736	47517	5	0.000151	0.444	0.266	0.703	URcadd5	307736	47517	5	2.95e-05	0.607	0.468	0.777	URcadd5	307736	47517	5	6.35e-07	0.567	0.441	0.72	UR	307736	47517	5	0.000407	0.741	0.622	0.879	UR	307804	47524	5	0.128	1.76	0.77	3.68	ptv	307804	47524	5	0.452	1.36	0.456
NRDC	130197	130197#Source of report of B16 acute hepatitis b	URcadd5	349586	362	4	0.000165	15.5	4.14	41	URcadd5	349586	362	4	0.0335	42.2	0.742	395	URcadd5	349586	362	4	1.45e-05	17.6	5.56	42.6	UR	349586	362	4	8.49e-07	15	5.85	32	ptv	349671	362	4	0.0155	11.3	1.3	44.2	ptv	349671	362	4	0.0155	11.3	1.3
CASD1	131563	131563#Source of report of K05 gingivitis and periodontal diseases	rarecadd5	425507	1962	5	0.000904	2.87	1.52	4.95	rarecadd5	425507	1962	5	0.000166	2.68	1.61	4.22	rarecadd5	425507	1962	5	6.41e-07	2.78	1.89	3.95	flex	425507	1962	5	0.000217	1.89	1.35	2.58	syn	425611	1962	5	0.347	1.51	0.408	3.89	ptv	425611	1962	5	1	0	0
BTBD3	131651	131651#Source of report of K64 haemorrhoids and perianal venous thrombosis	UR	436600	43461	5	0.00148	0.644	0.476	0.854	URcadd5	436600	43461	5	2.18e-05	0.653	0.525	0.803	URcadd5	436600	43461	5	8.33e-08	0.648	0.545	0.766	UR	436600	43461	5	2e-06	0.71	0.61	0.823	syn	436702	43473	5	0.023	0.723	0.534	0.96	ptv	436702	43473	5	0.506	1.27	0.485
C16orf71	130015	130015#Source of report of A07 other protozoal intestinal diseases	flexindel	398533	472	2	0.00167	35.1	4.12	134	flexindel	398533	472	2	0.000144	31.6	6.36	96.6	flexindel	398533	472	2	6.67e-07	33.1	10.5	79.7	flex	398533	472	2	0.159	1.57	0.746	2.91	syn	398621	472	2	0.00248	4.55	1.66	10	ptv	398621	472	2	1	0	0
DDX41	130661	130661#Source of report of D70 agranulocytosis	flexcadd5	435666	6797	5	0.00313	1.72	1.19	2.43	URcadd5	435666	6797	5	0.29	1.9	0.225	7.13	flexcadd5	435666	6797	5	0.00869	1.59	1.12	2.21	UR	435666	6797	5	7.74e-08	2.34	1.74	3.08	ptv5pcnt	435769	6798	5	3.98e-10	3.35	2.36	4.63	ptv	435769	6798	5	3.98e-10	3.35	2.36
LYPLA2	131651	131651#Source of report of K64 haemorrhoids and perianal venous thrombosis	flexcadd5	436600	43461	5	0.00317	1.28	1.09	1.51	flexcadd5	436600	43461	5	0.000106	1.24	1.11	1.38	flex	436600	43461	5	1.12e-06	1.25	1.14	1.36	flex	436600	43461	5	2.46e-07	1.26	1.16	1.38	ptv5pcnt	436702	43473	5	0.0351	1.65	0.998	2.62	ptv	436702	43473	5	0.0351	1.65	0.998
IKBIP	131917	131917#Source of report of M47 spondylosis	UR	417990	32562	5	0.00337	0.466	0.245	0.807	UR	417990	32562	5	6.74e-05	0.591	0.44	0.779	UR	417990	32562	5	8.57e-07	0.563	0.433	0.721	UR	417990	32562	5	0.000112	0.676	0.543	0.833	flexdmg	418084	32568	5	0.112	1.2	0.949	1.5	ptv	418084	32568	5	0.223	1.29	0.838
GALNT4	130627	130627#Source of report of D52 folate deficiency anaemia	rarecadd5	385238	845	4	0.00346	6.69	1.8	17.4	flexcadd5	385238	845	4	7.3e-06	2.84	1.83	4.23	flexcadd5	385238	845	4	8.39e-07	2.99	1.97	4.37	flex	385238	845	4	6.1e-05	2.11	1.47	2.93	URmtr	385316	845	4	0.112	3.54	0.426	13	ptv	385316	845	4	0.364	2.22	0.0559
ATP5MC2	130255	130255#Source of report of B49 unspecified mycosis	flexindel	396237	482	3	0.00417	6.32	1.71	16.4	flexcadd5	396237	482	3	7.51e-07	14.9	5.91	31.2	flexcadd5	396237	482	3	4.29e-05	3.55	1.97	5.93	flex	396237	482	3	0.000775	2.59	1.47	4.26	flexdmg	396334	482	3	1	0	0	9	ptv	396334	482	3	1	0	0
WDR34	131291	131291#Source of report of I12 hypertensive renal disease	UR	340293	2003	4	0.00434	9.76	1.93	30.5	URcadd5	340293	2003	4	7.3e-07	35.7	10.6	96.3	URcadd5	340293	2003	4	5.47e-07	16.3	6.29	35.6	UR	340293	2003	4	0.000127	3.8	1.95	6.72	syn	340372	2003	4	0.11	1.78	0.81	3.41	ptv	340372	2003	4	0.293	1.8	0.487
SART3	130875	130875#Source of report of F20 schizophrenia	URcadd5	337880	1214	4	0.00585	5.79	1.55	15.2	UR	337880	1214	4	3.23e-05	5.31	2.52	9.91	UR	337880	1214	4	7e-07	5.46	2.95	9.28	UR	337880	1214	4	1.64e-06	5.06	2.74	8.6	UR	337957	1214	4	0.204	2.41	0.289	8.84	ptv	337957	1214	4	1	0	0
CR2	131239	131239#Source of report of H70 mastoiditis and related conditions	URcadd5	446927	274	2	0.00658	17	2.03	62.8	UR	446927	274	2	2.03e-05	16.1	5.15	38.2	UR	446927	274	2	4.15e-07	16.3	6.47	34.2	UR	446927	274	2	7.55e-05	7.22	2.87	15.1	flexdmg	447030	274	2	0.421	0	0	2.22	ptv	447030	274	2	1	0	0
CNBP	131261	131261#Source of report of H91 other hearing loss	flexcadd5	396487	17331	5	0.00673	0.574	0.362	0.868	flexcadd5	396487	17331	5	3.15e-05	0.654	0.524	0.808	flexcadd5	396487	17331	5	5.72e-07	0.636	0.523	0.768	flex	396487	17331	5	2.7e-05	0.719	0.609	0.844	raredmgmtr	396583	17335	5	0.117	2.25	0.583	6.24	ptv	396583	17335	5	1	0.943	0.0229
TSHR	130697	130697#Source of report of E03 other hypothyroidism	flexindel	309783	35648	5	0.00866	3.7	1.26	9.81	rarecadd5	309783	35648	5	0.129	0.869	0.72	1.04	rarecadd5	309783	35648	5	0.186	0.902	0.772	1.05	UR	309783	35648	5	6.42e-07	1.45	1.25	1.67	flexdmg	309864	35656	5	3.4e-38	2.08	1.87	2.3	ptv	309864	35656	5	1.3e-22	3.13	2.52
RPL7A	130065	130065#Source of report of A38 scarlet fever	rarecadd5	440384	1361	2	0.0111	6.72	1.37	20.1	flex	440384	1361	2	1.64e-05	9.24	3.67	19.4	flex	440384	1361	2	5.84e-07	8.46	4.01	15.8	flex	440384	1361	2	5.84e-07	8.46	4.01	15.8	raredmg	440483	1361	2	0.0894	2.4	0.65	6.19	ptv	440483	1361	2	1	0	0
TMEM121B	130701	130701#Source of report of E05 thyrotoxicosis hyperthyroidism	flexindel	315210	7657	5	0.0175	2.38	1.07	4.64	UR	315210	7657	5	6.13e-07	0.243	0.105	0.481	UR	315210	7657	5	1.95e-05	0.367	0.2	0.618	UR	315210	7657	5	3.29e-05	0.388	0.216	0.642	UR	315292	7659	5	0.377	0.34	0.00855	1.93	ptv	315292	7659	5	0.429	1.85	0.0447
GRASP	131491	131491#Source of report of J43 emphysema	flexcadd5	361439	4780	5	0.0205	2.2	1.09	3.99	flexcadd5	361439	4780	5	3.92e-06	2.32	1.64	3.2	flexcadd5	361439	4780	5	2.63e-07	2.3	1.7	3.05	flex	361439	4780	5	3.92e-06	2.04	1.52	2.7	syn	361525	4781	5	0.0369	2.03	0.967	3.79	ptv	361525	4781	5	0.252	3.59	0.0866
HBB	130623	130623#Source of report of D50 iron deficiency anaemia	flexcadd5	390503	27814	5	0.0218	1.56	1.06	2.24	flexindel	390503	27814	5	0.0101	3.29	1.21	7.67	flexcadd5	390503	27814	5	0.00469	1.56	1.14	2.09	UR	390503	27814	5	1.41e-08	2.44	1.81	3.25	ptv	390598	27824	5	3.22e-10	4.16	2.71	6.29	ptv	390598	27824	5	3.22e-10	4.16	2.71
TSPO2	131251	131251#Source of report of H80 otosclerosis	flex	387063	1010	4	0.0288	2.98	0.962	7.02	URcadd5	387063	1010	4	6.04e-07	21.7	7.76	48.9	URcadd5	387063	1010	4	6.86e-06	14	5.04	31.2	UR	387063	1010	4	6.54e-05	7.38	2.94	15.4	syn	387161	1010	4	0.225	3.96	0.0991	22.6	ptv	387161	1010	4	1	0	0
SCHIP1	131769	131769#Source of report of L57 skin changes due to chronic exposure to nonionising radiation	flexindel	400620	19628	5	0.0327	2.14	0.989	4.12	flexindel	400620	19628	5	3.26e-06	2.4	1.67	3.35	flexindel	400620	19628	5	3.67e-07	2.34	1.7	3.16	flex	400620	19628	5	0.000586	1.29	1.11	1.48	ptv5pcnt	400716	19633	5	0.496	1.54	0.036	10.4	ptv	400716	19633	5	0.496	1.54	0.036
ATP6AP1	131015	131015#Source of report of G11 hereditary ataxia	URcadd5	369083	366	3	0.0346	29.3	0.718	176	UR	369083	366	3	8.1e-06	19.5	6.25	46.6	UR	369083	366	3	7.25e-07	20.7	7.48	46.1	UR	369083	366	3	7.39e-07	20.6	7.46	45.9	ptvraredmg	369176	366	3	0.0268	8.02	0.963	29.5	ptv	369176	366	3	1	0	0
DDX41	130643	130643#Source of report of D61 other aplastic anaemias	flexcadd5	370928	1432	4	0.0439	2.12	0.966	4.06	flex	370928	1432	4	0.718	1.05	0.126	3.8	flexcadd5	370928	1432	4	0.108	1.8	0.819	3.44	UR	370928	1432	4	9.88e-07	3.94	2.36	6.2	ptv	371019	1432	4	1.73e-09	6.87	3.97	11.1	ptv	371019	1432	4	1.73e-09	6.87	3.97
GPR151	131225	131225#Source of report of H61 other disorders of external ear	URcadd5	394665	28055	5	0.0452	2.15	0.931	4.39	URcadd5	394665	28055	5	1.11e-06	2.1	1.56	2.77	URcadd5	394665	28055	5	2.23e-07	2.1	1.6	2.73	UR	394665	28055	5	0.00274	1.29	1.09	1.52	ptvraredmg	394760	28060	5	0.526	1.08	0.834	1.37	ptv	394760	28060	5	0.631	1.08	0.775
UBE2G1	131119	131119#Source of report of G95 other diseases of spinal cord	UR	388873	1840	5	0.0503	3.7	0.754	11	UR	388873	1840	5	8.63e-07	2.98	1.97	4.33	UR	388873	1840	5	1.49e-07	3.04	2.06	4.35	UR	388873	1840	5	1.55e-07	3.04	2.05	4.34	flexnonsynmtr	388964	1840	5	0.293	2.92	0.0728	16.8	ptv	388964	1840	5	1	0	0
NWD1	132037	132037#Source of report of N20 calculus of kidney and ureter	rarecadd5	313196	11177	5	0.0547	0.538	0.257	0.999	UR	313196	11177	5	3.95e-06	1.79	1.41	2.26	UR	313196	11177	5	1.52e-05	1.67	1.33	2.07	UR	313196	11177	5	7.53e-07	1.63	1.35	1.96	ptvraredmg	313267	11179	5	0.0102	1.36	1.07	1.7	ptv	313267	11179	5	0.0156	1.54	1.07
SEMA3B	131893	131893#Source of report of M31 other necrotising vasculopathies	rarecadd5	387288	1841	5	0.0572	0	0	1.02	flex	387288	1841	5	9.54e-07	3.29	2.1	4.93	flex	387288	1841	5	0.000191	2.12	1.43	3.02	flex	387288	1841	5	0.00261	1.81	1.23	2.56	ptvraredmg	387379	1841	5	0.0261	0.155	0.00392	0.866	ptv	387379	1841	5	0.384	0.324	0.00818
NCSTN	131807	131807#Source of report of L82 seborrhoeic keratosis	URcadd5	443854	29280	5	0.067	1.99	0.917	3.89	UR	443854	29280	5	1.76e-05	2.01	1.47	2.69	UR	443854	29280	5	3.17e-06	1.97	1.49	2.57	UR	443854	29280	5	3.91e-07	2.05	1.57	2.64	ptv5pcnt	443961	29288	5	0.0143	3.42	1.14	8.59	ptv	443961	29288	5	0.0143	3.42	1.14
IL6ST	131737	131737#Source of report of L28 lichen simplex chronicus and prurigo	flexcadd5	413522	1611	5	0.069	1.84	0.839	3.52	flex	413522	1611	5	9.14e-07	0.451	0.305	0.643	flex	413522	1611	5	3.73e-05	0.542	0.385	0.742	flex	413522	1611	5	2.99e-05	0.54	0.384	0.739	flexnonsynmtr	413622	1613	5	0.144	0.225	0.00569	1.26	ptv	413622	1613	5	1	0	0
BRCA2	130661	130661#Source of report of D70 agranulocytosis	rarecadd5	435666	6797	5	0.0714	1.49	0.939	2.25	flexindel	435666	6797	5	0.11	1.59	0.839	2.74	flexindel	435666	6797	5	0.094	1.53	0.887	2.47	UR	435666	6797	5	5.4e-08	2.01	1.58	2.53	ptv	435769	6798	5	8.35e-11	2.8	2.1	3.68	ptv	435769	6798	5	8.35e-11	2.8	2.1
ELOA	130179	130179#Source of report of B02 zoster herpes zoster	flexindel	427544	16470	5	0.0744	0.545	0.248	1.05	flexindel	427544	16470	5	3.49e-07	1.98	1.54	2.51	flexindel	427544	16470	5	0.000392	1.54	1.21	1.92	flex	427544	16470	5	0.0551	1.11	0.995	1.24	raredmg	427647	16472	5	0.352	1.43	0.565	3.05	ptv	427647	16472	5	1	0.72	0.0855
FAM102A	131323	131323#Source of report of I34 nonrheumatic mitral valve disorders	URcadd5	397615	6920	5	0.0758	0.293	0.0353	1.07	UR	397615	6920	5	3.38e-08	2.12	1.64	2.7	UR	397615	6920	5	5e-06	1.81	1.41	2.29	UR	397615	6920	5	6.16e-06	1.79	1.4	2.27	syn	397708	6922	5	0.32	1.27	0.721	2.08	ptv	397708	6922	5	0.595	1.12	0.0277
ZNF799	131613	131613#Source of report of K40 inguinal hernia	URcadd5	230820	29240	5	0.0792	0.728	0.495	1.04	rarecadd5	230820	29240	5	6.15e-07	0.278	0.137	0.506	URcadd5	230820	29240	5	0.0123	0.66	0.462	0.918	flex	230820	29240	5	0.0922	0.915	0.823	1.01	URmtr	230863	29245	5	0.247	1.58	0.634	3.47	ptv	230863	29245	5	0.693	1.07	0.705
PKD1	132033	132033#Source of report of N18 chronic renal failure	flexindel	426747	25308	5	0.0822	2.21	0.84	4.92	flexcadd5	426747	25308	5	0.229	1.07	0.955	1.2	UR	426747	25308	5	0.301	0.902	0.744	1.09	UR	426747	25308	5	5.94e-07	1.47	1.27	1.7	ptv5pcnt	426843	25311	5	9.68e-54	14.1	10.4	19.1	ptv	426843	25311	5	9.68e-54	14.1	10.4
CALR	130671	130671#Source of report of D75 other diseases of blood and blood forming organs	flexindel	410181	2626	5	0.0855	12	0.283	80	rarecadd5	410181	2626	5	0.00441	0.121	0.00307	0.677	rarecadd5	410181	2626	5	0.152	0.556	0.223	1.15	UR	410181	2626	5	1.68e-07	4.25	2.58	6.63	ptv5pcnt	410286	2629	5	6.55e-19	42.4	22.2	76.5	ptv	410286	2629	5	6.55e-19	42.4	22.2
NUDT11	131889	131889#Source of report of M25 other joint disorders not elsewhere classified	flexindel	438076	84771	5	0.102	1.4	0.92	2.08	URcadd5	438076	84771	5	4.03e-07	0.375	0.234	0.576	URcadd5	438076	84771	5	2.96e-05	0.53	0.376	0.729	UR	438076	84771	5	0.021	0.792	0.643	0.968	syn	438182	84793	5	0.0234	0.608	0.375	0.946	ptv	438182	84793	5	1	0.613	0.0136
NUDCD1	131185	131185#Source of report of H36 retinal disorders in DCE	rarecadd5	337163	4288	5	0.103	0.51	0.187	1.12	URcadd5	337163	4288	5	5.09e-07	3.86	2.35	6.01	URcadd5	337163	4288	5	0.000124	2.41	1.55	3.6	UR	337163	4288	5	0.00925	1.61	1.11	2.25	URmtr	337234	4290	5	0.107	2.27	0.608	5.96	ptv	337234	4290	5	0.496	1.34	0.271
NCBP1	130827	130827#Source of report of E86 volume depletion	URcadd5	404515	9908	5	0.121	0.457	0.124	1.18	flex	404515	9908	5	8.94e-07	0.639	0.524	0.772	flex	404515	9908	5	3.11e-07	0.643	0.533	0.77	flex	404515	9908	5	3.33e-07	0.646	0.536	0.772	URmtr	404610	9911	5	0.397	1.49	0.477	3.57	ptv	404610	9911	5	0.59	1.14	0.0281
TENT5D	131529	131529#Source of report of J84 other interstitial pulmonary diseases	rarecadd5	358135	3756	5	0.133	2.08	0.559	5.41	rarecadd5	358135	3756	5	9.21e-07	4.67	2.64	7.72	rarecadd5	358135	3756	5	1.22e-06	3.74	2.27	5.85	flex	358135	3756	5	0.006	1.62	1.14	2.25	UR	358217	3756	5	1	0	0	Inf	ptv	358217	3756	5	1	0	0
MAPKAP1	131869	131869#Source of report of M15 polyarthrosis	rarecadd5	370983	13831	5	0.137	0.75	0.499	1.08	URcadd5	370983	13831	5	1.62e-07	0.123	0.0252	0.36	URcadd5	370983	13831	5	9.14e-06	0.333	0.171	0.584	UR	370983	13831	5	5.15e-05	0.462	0.292	0.696	syn	371076	13835	5	0.0907	0.739	0.506	1.04	ptv	371076	13835	5	0.625	0	0
RAB14	131599	131599#Source of report of K29 gastritis and duodenitis	flexcadd5	459747	56665	5	0.15	1.08	0.969	1.21	URcadd5	459747	56665	5	5.48e-08	0.671	0.574	0.781	URcadd5	459747	56665	5	9.25e-06	0.745	0.649	0.852	UR	459747	56665	5	0.000101	0.789	0.696	0.892	UR	459857	56676	5	0.181	0.478	0.126	1.29	ptv	459857	56676	5	1	0	0
RGS21	131927	131927#Source of report of M53 other dorsopathies not elsewhere classified	flexindel	361731	5986	5	0.157	6.4	0.147	45.2	flexindel	361731	5986	5	2.14e-06	3.5	2.13	5.43	flexindel	361731	5986	5	8.95e-07	3.57	2.21	5.5	flex	361731	5986	5	0.194	1.17	0.909	1.48	raredmg	361826	5986	5	0.0907	2.42	0.646	6.39	ptv	361826	5986	5	0.67	1.3	0.154
MAP3K14	130881	130881#Source of report of F23 acute and transient psychotic disorders	flex	451951	274	3	0.202	2.42	0.291	8.84	rarecadd5	451951	274	3	6.74e-07	15.2	6.02	31.9	rarecadd5	451951	274	3	2.97e-05	8.41	3.34	17.6	flex	451951	274	3	0.00289	3.18	1.44	6.14	flexnonsynmtr	452057	274	3	0.475	1.42	0.291	4.2	ptv	452057	274	3	1	0	0
USP11	131183	131183#Source of report of H35 other retinal disorders	rarecadd5	448179	15600	5	0.221	1.48	0.664	2.87	UR	448179	15600	5	1.21e-06	2.81	1.88	4.08	UR	448179	15600	5	1e-06	2.79	1.87	4.02	UR	448179	15600	5	8.65e-07	2.75	1.86	3.95	flexdmg	448287	15602	5	0.294	0.497	0.101	1.48	ptv	448287	15602	5	0.406	2.02	0.0478
CAPN12	131649	131649#Source of report of K63 other diseases of intestine	flexcadd5	395731	33520	5	0.237	0.797	0.535	1.15	UR	395731	33520	5	5.66e-07	0.154	0.0417	0.399	UR	395731	33520	5	0.000895	0.521	0.331	0.785	flex	395731	33520	5	0.671	0.969	0.848	1.1	flexnonsynmtr	395823	33524	5	0.0668	1.11	0.991	1.23	ptv	395823	33524	5	0.0849	1.17	0.973
LRIG1	131917	131917#Source of report of M47 spondylosis	flexcadd5	417990	32562	5	0.24	0.918	0.794	1.06	flexcadd5	417990	32562	5	8.36e-07	0.789	0.714	0.869	flexcadd5	417990	32562	5	1.88e-06	0.825	0.76	0.895	flex	417990	32562	5	4.61e-05	0.863	0.802	0.927	ptv5pcnt	418084	32568	5	0.117	0.858	0.706	1.04	ptv	418084	32568	5	0.769	0.865	0.423
TENT5D	130855	130855#Source of report of F10 mental and behavioural disorders due to use of alcohol	UR	293880	11604	5	0.243	1.51	0.593	3.22	rarecadd5	293880	11604	5	2.19e-07	3.24	2.12	4.79	rarecadd5	293880	11604	5	9.43e-06	2.41	1.65	3.42	flex	293880	11604	5	0.00171	1.43	1.14	1.77	flexdmg	293950	11605	5	1	0	0	Inf	ptv	293950	11605	5	1	0	0
ABHD14B	131873	131873#Source of report of M17 gonarthrosis arthrosis of knee	UR	443635	41751	5	0.247	1.18	0.872	1.57	UR	443635	41751	5	1.89e-07	0.357	0.216	0.557	UR	443635	41751	5	0.00413	0.709	0.55	0.902	UR	443635	41751	5	0.00442	0.723	0.568	0.908	raredmgmtr	443736	41761	5	0.00708	2.07	1.19	3.43	ptv	443736	41761	5	0.861	0.874	0.366
EDEM3	131253	131253#Source of report of H81 disorders of vestibular function	URcadd5	373196	12067	5	0.252	1.42	0.672	2.67	flex	373196	12067	5	8.71e-07	0.689	0.585	0.805	flex	373196	12067	5	2.95e-06	0.717	0.616	0.829	flex	373196	12067	5	4.58e-06	0.723	0.623	0.836	raredmgmtr	373285	12068	5	0.476	0.834	0.513	1.28	ptv	373285	12068	5	0.562	1.27	0.339
SLC34A3	132037	132037#Source of report of N20 calculus of kidney and ureter	flexindel	313196	11177	5	0.267	0	0	1.91	URcadd5	313196	11177	5	0.14	2.08	0.545	5.65	flexindel	313196	11177	5	0.229	0.443	0.0905	1.32	UR	313196	11177	5	2.28e-08	2.13	1.65	2.71	flexdmg	313267	11179	5	5.87e-13	1.87	1.59	2.18	ptv	313267	11179	5	8.5e-10	2.57	1.93
FKTN	132023	132023#Source of report of N13 obstructive and reflux uropathy	flexindel	357428	6546	5	0.274	3.27	0.0784	20.7	flex	357428	6546	5	4.92e-07	1.43	1.25	1.64	flex	357428	6546	5	3.12e-07	1.43	1.25	1.63	flex	357428	6546	5	1.73e-06	1.4	1.22	1.59	ptv	357510	6546	5	0.0252	0	0	0.844	ptv	357510	6546	5	0.0252	0	0
THBS3	131075	131075#Source of report of G56 mononeuropathies of upper limb	rarecadd5	378051	23333	5	0.318	1.24	0.756	1.94	flex	378051	23333	5	0.00127	1.87	1.27	2.68	flexcadd5	378051	23333	5	0.00213	1.57	1.17	2.07	flex	378051	23333	5	1.97e-07	1.72	1.41	2.08	flexdmg	378147	23338	5	2.8e-08	1.38	1.23	1.53	ptv	378147	23338	5	1.25e-05	1.87	1.42
ENG	131393	131393#Source of report of I78 diseases of capillaries	rarecadd5	408370	2805	4	0.326	0.633	0.232	1.38	UR	408370	2805	4	0.0951	1.8	0.772	3.57	flexindel	408370	2805	4	0.18	2.08	0.425	6.16	UR	408370	2805	4	2.6e-07	3.34	2.17	4.94	ptv5pcnt	408465	2805	4	1.28e-26	215	90.2	533	ptv	408465	2805	4	1.28e-26	215	90.2
PHTF2	131495	131495#Source of report of J45 asthma	flexindel	435342	66507	5	0.349	1.43	0.523	3.38	URcadd5	435342	66507	5	2.51e-07	0.655	0.55	0.776	URcadd5	435342	66507	5	5.68e-06	0.72	0.618	0.834	UR	435342	66507	5	0.000112	0.797	0.707	0.897	ptvraredmg	435447	66522	5	0.0623	1.21	0.984	1.47	ptv	435447	66522	5	0.374	1.19	0.8
ZDHHC16	131369	131369#Source of report of I64 stroke not specified as haemorrhage or infarction	flexindel	353193	9013	5	0.415	0	0	2.28	rarecadd5	353193	9013	5	1.18e-07	2.71	1.9	3.75	flexindel	353193	9013	5	0.000117	3.69	1.91	6.53	flex	353193	9013	5	0.0108	1.31	1.06	1.61	ptv	353276	9014	5	0.0732	1.91	0.9	3.58	ptv	353276	9014	5	0.0732	1.91	0.9
CHMP1B	130189	130189#Source of report of B07 viral warts	URcadd5	445010	16546	5	0.419	1.28	0.543	2.58	flexindel	445010	16546	5	5.18e-07	1.73	1.4	2.11	flexindel	445010	16546	5	7.33e-07	1.72	1.39	2.1	flex	445010	16546	5	0.0364	1.13	1.01	1.27	raredmg	445117	16549	5	0.0744	0.549	0.249	1.05	ptv	445117	16549	5	0.485	1.57	0.0374
TSSK2	131259	131259#Source of report of H90 conductive and sensorineural hearing loss	UR	408631	7954	5	0.427	0.616	0.167	1.59	flex	408631	7954	5	5.73e-07	2.88	1.94	4.14	flex	408631	7954	5	0.000784	1.6	1.22	2.07	flex	408631	7954	5	0.00268	1.51	1.15	1.95	syn	408727	7955	5	0.0292	0.423	0.155	0.926	ptv	408727	7955	5	0.538	0.347	0.00874
MOB3A	131363	131363#Source of report of I61 intracerebral haemorrhage	URcadd5	379667	2078	5	0.46	1.49	0.306	4.4	flexindel	379667	2078	5	9.35e-07	5.77	3.04	9.99	flexindel	379667	2078	5	1.14e-05	4.54	2.4	7.85	UR	379667	2078	5	0.117	1.45	0.854	2.3	URmtr	379762	2078	5	0.344	2.4	0.06	13.8	ptv	379762	2078	5	0.508	1.42	0.0356
BBC3	131929	131929#Source of report of M54 dorsalgia	URcadd5	436803	73374	5	0.521	0.898	0.659	1.2	UR	436803	73374	5	7.48e-08	1.52	1.31	1.77	UR	436803	73374	5	1.61e-05	1.34	1.17	1.52	UR	436803	73374	5	4.56e-06	1.32	1.17	1.48	ptv5pcnt	436908	73384	5	0.0767	1.25	0.964	1.61	ptv	436908	73384	5	0.0767	1.25	0.964
ATP6V1E1	131973	131973#Source of report of M85 other disorders of bone density and structure	flex	296407	14237	5	0.536	0.84	0.515	1.3	rarecadd5	296407	14237	5	1.53e-08	2.96	2.07	4.14	rarecadd5	296407	14237	5	0.000176	1.72	1.3	2.23	flex	296407	14237	5	0.00109	1.49	1.17	1.87	ptv5pcnt	296486	14237	5	0.111	2.77	0.529	9.23	ptv	296486	14237	5	0.111	2.77	0.529
EFNA3	130715	130715#Source of report of E14 unspecified diabetes mellitus	flex	334161	23193	5	0.545	1.11	0.779	1.53	flexindel	334161	23193	5	2.29e-07	0.17	0.0548	0.402	flexindel	334161	23193	5	0.00281	0.597	0.404	0.853	flex	334161	23193	5	0.126	0.879	0.743	1.03	flexnonsynmtr	334238	23197	5	0.0126	0.376	0.135	0.841	ptv	334238	23197	5	1	0	0
CDH17	131417	131417#Source of report of I95 hypotension	URcadd5	396569	18118	5	0.553	1.31	0.347	3.53	flexcadd5	396569	18118	5	2.8e-07	0.218	0.0871	0.451	rarecadd5	396569	18118	5	3.49e-06	0.321	0.165	0.564	flex	396569	18118	5	0.0171	0.804	0.666	0.964	ptv5pcnt	396663	18120	5	0.274	1.29	0.756	2.08	ptv	396663	18120	5	0.469	1.2	0.663
CATSPERG	131261	131261#Source of report of H91 other hearing loss	flexcadd5	396487	17331	5	0.567	0.843	0.486	1.37	flexindel	396487	17331	5	6.14e-07	42.5	9.08	262	flexindel	396487	17331	5	0.0124	3.04	1.16	6.74	flex	396487	17331	5	0.235	0.878	0.707	1.08	URmtr	396583	17335	5	0.031	1.73	1.03	2.77	ptv	396583	17335	5	0.175	0.838	0.642
GLRA2	131079	131079#Source of report of G58 other mononeuropathies	flexindel	429820	2603	5	0.592	1.12	0.0282	6.34	rarecadd5	429820	2603	5	1.97e-07	2.78	1.93	3.89	rarecadd5	429820	2603	5	3.12e-05	2.08	1.48	2.85	flex	429820	2603	5	0.000365	1.62	1.24	2.09	raredmg	429926	2603	5	0.0683	2.33	0.751	5.49	ptv	429926	2603	5	1	0	0
FLG	131721	131721#Source of report of L20 atopic dermatitis	URcadd5	433292	12807	5	0.607	1.09	0.0267	6.56	flexindel	433292	12807	5	0.482	1.57	0.0379	9.74	flexindel	433292	12807	5	0.482	1.57	0.0379	9.74	UR	433292	12807	5	1.85e-08	1.47	1.29	1.66	ptv5pcnt	433397	12812	5	1.16e-50	1.46	1.4	1.54	ptv	433397	12812	5	7.61e-09	1.5	1.31
BRCA2	130649	130649#Source of report of D64 other anaemias	flexcadd5	434619	29625	5	0.903	1.01	0.784	1.28	flex	434619	29625	5	0.0229	1.16	1.02	1.31	flex	434619	29625	5	0.0454	1.12	1	1.25	UR	434619	29625	5	8.01e-07	1.42	1.24	1.63	ptv	434722	29630	5	1.38e-08	1.72	1.43	2.04	ptv	434722	29630	5	1.38e-08	1.72	1.43
KCNS1	130721	130721#Source of report of E20 hypoparathyroidism	UR	372552	222	2	1	0	0	24.4	flex	372552	222	2	1.75e-07	5.06	2.89	8.31	flex	372552	222	2	8.07e-07	4.51	2.58	7.41	flex	372552	222	2	9.38e-07	4.46	2.55	7.33	flexnonsynmtr	372643	222	2	0.276	1.95	0.234	7.13	ptv	372643	222	2	1	0	0
RIPK4	131481	131481#Source of report of J38 diseases of vocal cords and larynx not elsewhere classified	rarecadd5	425770	3847	5	1	0.591	0.0149	3.34	flexindel	425770	3847	5	5.61e-07	5.19	2.87	8.7	flexindel	425770	3847	5	1.28e-06	4.84	2.68	8.1	flex	425770	3847	5	0.209	1.18	0.902	1.52	flexdmg	425871	3849	5	0.157	0.652	0.336	1.14	ptv	425871	3849	5	1	0	0
ZSWIM3	131745	131745#Source of report of L41 parapsoriasis	rarecadd5	446927	111	2	1	0	0	29.1	flexcadd5	446927	111	2	1.98e-07	42.9	13.5	105	URcadd5	446927	111	2	3.45e-06	42.3	11.3	113	UR	446927	111	2	8.03e-06	34	9.08	90.4	ptvraredmg	447030	111	2	1	0	0	55.6	ptv	447030	111	2	1	0	0
TGM3	130195	130195#Source of report of B15 acute hepatitis a	UR	421639	1039	4	1	0	0	21.4	URcadd5	421639	1039	4	7.24e-07	15.1	5.96	31.8	URcadd5	421639	1039	4	5.64e-06	10.9	4.34	22.9	UR	421639	1039	4	0.000573	4.47	1.92	8.89	flexdmg	421742	1039	4	0.042	0.259	0.0313	0.939	ptv	421742	1039	4	1	0	0
GJA8	132453	132453#Source of report of Q12 congenital lens malformations	NA	NA	NA	NA	NA	NA	NA	NA	NA	NA	NA	NA	NA	NA	NA	NA	NA	NA	NA	NA	NA	NA	NA	NA	flex	455622	295	3	3.68e-07	75.4	19.9	202	ptvraredmg	455731	295	3	5.41e-13	14.8	8.17	25	ptv	455731	295	3	3.68e-07	75.4	19.9
[truncated: 3 more columns]

## Sheet: Quantitative
			5' UTR							3' UTR							5' + 3' UTR							CDS + 5' + 3' UTR							CDS							CDS (PTV only)							GWAS	Association
gene	phenotype	phenotype_name	model.5UTR	n.5UTR	k.5UTR	beta.5UTR	se.5UTR	pValue.5UTR	het_pValue.5UTR	model.3UTR	n.3UTR	k.3UTR	beta.3UTR	se.3UTR	pValue.3UTR	het_pValue.3UTR	model.UTR_combined	n.UTR_combined	k.UTR_combined	beta.UTR_combined	se.UTR_combined	pValue.UTR_combined	het_pValue.UTR_combined	model.CDS_UTR_combined	n.CDS_UTR_combined	k.CDS_UTR_combined	beta.CDS_UTR_combined	se.CDS_UTR_combined	pValue.CDS_UTR_combined	het_pValue.CDS_UTR_combined	model.CDS	n.CDS	k.CDS	beta.CDS	se.CDS	pValue.CDS	het_pValue.CDS	model.CDS_PTV	n.CDS_PTV	k.CDS_PTV	beta.CDS_PTV	se.CDS_PTV	pValue.CDS_PTV	het_pValue.CDS_PTV	Common variant evidence	UTR association type
ACOT13	30610	30610#Alkaline phosphatase	flexindel	439272	4	-0.734	0.0457517	5.7e-58	0.00571	rarecadd5	439272	5	-0.0443	0.0170043	0.00926	0.553	flexindel	439272	5	-0.161	0.0188738	1.49e-17	0.0144	flex	439272	5	-0.0403	0.00823438	9.68e-07	0.602	ptvraredmg	439380	5	-0.0682	0.0409223	0.0955	0.97	ptv	439380	4	0.0148	0.0698319	0.832	0.0208	Yes	Significant
APOC3	30760	30760#HDL cholesterol	flexindel	402140	2	1.85	0.134319	6.15e-43	0.0911	flex	402140	4	0.0688	0.0498561	0.168	0.95	flexindel	402140	2	1.78	0.132857	5.61e-41	0.114	flex	402140	4	0.287	0.0428056	1.91e-11	0.272	ptv5pcnt	402242	5	0.792	0.0200919	5e-300	0.17	ptv	402242	2	0.635	0.133125	1.82e-06	0.185	Yes	Significant
CBL	30090	30090#Platelet crit	flexindel	446855	5	0.103	0.00821928	3.23e-36	0.967	rarecadd5	446855	5	0.0212	0.0106942	0.0476	0.438	flexindel	446855	5	0.0872	0.00744534	1.08e-31	0.696	flex	446855	5	0.0436	0.00516847	3.27e-17	0.564	URmtr	446960	4	0.161	0.0470246	0.000601	0.906	ptv	446960	4	0.0997	0.0803981	0.215	0.54	Yes	Significant
SLC22A3	30790	30790#Lipoprotein A	flexcadd5	351102	5	0.39	0.0325162	4.54e-33	0.779	flex	351102	5	0.0878	0.0174141	4.54e-07	0.0993	flex	351102	5	0.155	0.0153941	9.11e-24	0.0515	flex	351102	5	0.149	0.0150767	4.2e-23	0.0522	flexnonsynmtr	351192	4	-0.0808	0.024562	0.001	0.00934	ptv	351192	4	0.0585	0.0715167	0.413	0.497	Yes	Significant
SLC4A1	30260	30260#Mean reticulocyte volume	flexcadd5	439313	5	-0.386	0.0344531	3.7e-29	0.213	flexcadd5	439313	5	0.0428	0.0186141	0.0214	0.418	flexcadd5	439313	5	-0.054	0.0164078	0.000992	0.816	UR	439313	5	-0.0831	0.0238073	0.00048	0.209	ptv	439415	1	-2.01	0.168947	1.11e-32	1	ptv	439415	1	-2.01	0.168947	1.11e-32	1	Yes	Significant
SLC4A1	30270	30270#Mean sphered cell volume	flexcadd5	439315	5	-0.362	0.0343862	5.77e-26	0.411	flexcadd5	439315	5	0.0373	0.0185933	0.0449	0.703	flexcadd5	439315	5	-0.0532	0.0163863	0.00116	0.94	flex	439315	5	-0.038	0.0108933	0.000491	0.422	ptv5pcnt	439417	1	-2.05	0.168306	5.14e-34	1	ptv	439417	1	-2.05	0.168306	5.14e-34	1	Yes	Significant
CBL	30080	30080#Platelet count	flexcadd5	446859	5	0.085	0.00821774	4.7e-25	0.975	rarecadd5	446859	5	0.0229	0.0108869	0.0358	0.345	flexindel	446859	5	0.0757	0.0075764	1.77e-23	0.915	flex	446859	5	0.038	0.00526094	4.76e-13	0.856	URmtr	446964	4	0.104	0.0478615	0.0294	0.925	ptv	446964	4	-0.029	0.0819005	0.723	0.184	Yes	Significant
LRRC75B	30730	30730#Gamma glutamyltransferase	flex	439029	3	0.334	0.0329441	3.38e-24	0.221	flex	439029	4	0.0589	0.0267404	0.0277	0.164	flexcadd5	439029	3	0.294	0.0301495	1.55e-22	0.167	flex	439029	4	0.155	0.019649	2.8e-15	0.0637	flexnonsynmtr	439137	5	-0.044	0.023286	0.0589	0.157	ptv	439137	3	0.0464	0.0597692	0.437	0.00714	Yes	Significant
APOC3	30870	30870#Triglycerides	flexindel	438911	2	-1.4	0.138099	3.64e-24	0.094	UR	438911	4	-0.215	0.0804715	0.00766	0.851	flexindel	438911	2	-1.38	0.136707	6.91e-24	0.101	flex	438911	4	-0.342	0.044171	9.72e-15	0.371	ptv5pcnt	439019	5	-1.18	0.0205742	5e-300	0.0657	ptv	439019	2	-1.17	0.140787	7.19e-17	0.704	Yes	Significant
HBB	30050	30050#Mean corpuscular haemoglobin	flexcadd5	446859	5	-0.537	0.0538996	2.11e-23	0.0178	flexindel	446859	1	-2.4	0.148407	1.13e-58	1	flexindel	446859	2	-1.82	0.124443	3.4e-48	0.382	flex	446859	5	-0.733	0.0328055	1.51e-110	0.0024	ptv5pcnt	446964	4	-2.63	0.0777651	9.27e-251	9.3e-05	ptv	446964	4	-2.72	0.0882148	2.06e-209	0.00133	Yes	Significant
CDC42	30610	30610#Alkaline phosphatase	flexcadd5	439272	4	-0.242	0.0250732	5.6e-22	0.112	flexindel	439272	5	-0.0271	0.0221299	0.221	0.301	flex	439272	5	-0.0532	0.0107092	6.81e-07	0.203	flex	439272	5	-0.053	0.0107067	7.5e-07	0.203	raredmgmtr	439380	2	0.374	0.117749	0.0015	0.185	ptv	439380	1	0.391	0.488395	0.423	1	No	Significant
HBB	30040	30040#Mean corpuscular volume	flexcadd5	446860	5	-0.513	0.054478	4.59e-21	0.00136	flexindel	446860	1	-2.41	0.149083	1.01e-58	1	flexindel	446860	2	-1.81	0.125031	2.92e-47	0.441	flex	446860	5	-0.739	0.033107	1.81e-110	0.000911	ptv5pcnt	446965	4	-2.71	0.0787037	3.46e-259	0.000547	ptv	446965	4	-2.79	0.0891068	4.08e-215	0.00442	Yes	Significant
IGLL5	30120	30120#Lymphocyte count	UR	446020	5	0.55	0.0596844	3.03e-20	0.00692	flex	446020	5	0.0579	0.0326627	0.0763	0.509	UR	446020	5	0.446	0.0522123	1.22e-17	0.0236	UR	446020	5	0.265	0.040282	4.51e-11	0.241	syn	446124	5	0.19	0.0426188	8.68e-06	0.275	ptv	446124	4	0.0121	0.0631325	0.848	0.938	Yes	Significant
IGLL5	30180	30180#Lymphocyte percentage	UR	446026	5	0.537	0.0590914	1.05e-19	0.171	flexcadd5	446026	3	-0.195	0.178255	0.274	0.204	UR	446026	5	0.392	0.0517243	3.53e-14	0.0483	UR	446026	5	0.233	0.0398493	5.21e-09	0.174	syn	446130	5	0.194	0.0421485	4.16e-06	0.0553	ptv	446130	4	0.0137	0.0623263	0.826	0.918	Yes	Significant
ATG16L1	30840	30840#Total bilirubin	rarecadd5	437402	4	0.251	0.0286875	2.36e-18	0.00519	flex	437402	5	-0.093	0.0141567	5.07e-11	0.364	rarecadd5	437402	5	0.107	0.0195901	5.18e-08	0.0331	flex	437402	5	-0.0279	0.0125847	0.0269	0.0428	flexdmg	437510	5	0.161	0.0387932	3.34e-05	0.919	ptv	437510	1	0.0551	0.182366	0.762	1	Yes	Significant
FBXW9	30110	30110#Platelet distribution width	flexcadd5	446854	4	0.392	0.0467121	5.09e-17	0.198	flexindel	446854	4	-0.606	0.231882	0.00899	0.575	flexcadd5	446854	4	0.309	0.0410307	4.87e-14	0.471	flex	446854	4	0.0832	0.020586	5.31e-05	0.193	raredmgmtr	446959	4	-0.199	0.0713243	0.0053	0.762	ptv	446959	4	-0.0793	0.0590774	0.18	0.00148	Yes	Significant
APOC3	30630	30630#Apolipoprotein A	flexindel	399929	2	1.48	0.178883	1.07e-16	0.209	flexindel	399929	1	-1.31	0.914003	0.153	1	flexindel	399929	2	1.38	0.175554	3.6e-15	0.278	flex	399929	4	0.164	0.0444574	0.000233	0.25	ptv5pcnt	400031	5	0.674	0.0206637	1.09e-233	0.195	ptv	400031	2	0.629	0.134894	3.11e-06	0.101	Yes	Significant
GRINA	30620	30620#Alanine aminotransferase	flexcadd5	439094	4	-0.218	0.0272276	1.08e-15	0.0285	flex	439094	5	-0.018	0.017035	0.29	0.558	flex	439094	5	-0.0747	0.0144915	2.56e-07	0.305	flex	439094	5	-0.0743	0.0144426	2.68e-07	0.32	flexnonsynmtr	439202	5	0.0385	0.0344137	0.263	0.374	ptv	439202	2	-0.0193	0.174247	0.912	0.401	No	Significant
BCL2L11	30210	30210#Eosinophill percentage	flexindel	446026	5	0.0824	0.0103094	1.37e-15	0.474	URcadd5	446026	5	0.0291	0.0226162	0.199	0.142	flexindel	446026	5	0.0689	0.00970815	1.31e-12	0.594	flex	446026	5	0.0255	0.0064506	7.5e-05	0.918	flexdmg	446130	5	-0.109	0.0341787	0.00144	0.178	ptv	446130	3	-0.104	0.128577	0.417	0.0979	Yes	Significant
IGLL5	30200	30200#Neutrophill percentage	UR	446026	5	-0.46	0.0597165	1.25e-14	0.422	flexcadd5	446026	3	0.217	0.180166	0.228	0.139	UR	446026	5	-0.334	0.0522641	1.66e-10	0.0689	UR	446026	5	-0.205	0.0402751	3.73e-07	0.226	syn	446130	5	-0.166	0.0426	0.0001	0.0307	ptv	446130	4	-0.0272	0.0630141	0.666	0.929	Yes	Significant
SLC4A1	30060	30060#Mean corpuscular haemoglobin concentration	flex	446855	5	0.242	0.0316252	2.06e-14	0.249	rarecadd5	446855	5	0.0296	0.0211862	0.162	0.419	flexcadd5	446855	5	0.0702	0.0160899	1.27e-05	0.914	flex	446855	5	0.0334	0.0106978	0.00177	0.146	flexdmg	446960	5	0.152	0.0169769	4.2e-19	0.71	ptv	446960	1	1.47	0.16467	4.2e-19	1	Yes	Significant
HBB	30070	30070#Red blood cell (erythrocyte) distribution width	flexcadd5	446860	5	0.412	0.0553068	9.49e-14	0.251	flexindel	446860	1	1.09	0.151432	5.46e-13	1	flexcadd5	446860	5	0.371	0.0434422	1.24e-17	0.715	flex	446860	5	0.506	0.0336254	3.12e-51	0.0117	ptv5pcnt	446965	4	1.99	0.0815072	6.85e-132	0.11	ptv	446965	4	2.03	0.0916143	2.47e-108	0.147	Yes	Significant
MROH2A	30840	30840#Total bilirubin	flex	437402	4	0.258	0.0351774	2.37e-13	0.00513	rarecadd5	437402	4	-0.368	0.109029	0.000731	0.063	flex	437402	4	0.209	0.0305817	7.84e-12	0.0221	UR	437402	5	-0.0601	0.022291	0.007	0.00578	ptv5pcnt	437510	5	-0.115	0.0163556	1.76e-12	0.0166	ptv	437510	5	-0.0679	0.0233951	0.0037	0.00516	Yes	Significant
BCL2L11	30150	30150#Eosinophill count	flexindel	446020	5	0.0739	0.0103024	7.38e-13	0.685	URcadd5	446020	5	0.034	0.0225916	0.132	0.344	flexindel	446020	5	0.0607	0.00970112	3.89e-10	0.691	flex	446020	5	0.0179	0.00644548	0.00561	0.731	ptv5pcnt	446124	4	0.0988	0.0317705	0.00187	0.12	ptv	446124	3	-0.0936	0.128694	0.467	0.196	Yes	Significant
ATG16L1	30660	30660#Direct bilirubin	rarecadd5	373128	4	0.22	0.0310289	1.45e-12	0.0577	flex	373128	5	-0.0894	0.015585	9.69e-09	0.327	rarecadd5	373128	4	0.0912	0.0212505	1.79e-05	0.0235	flex	373128	5	-0.0284	0.0138028	0.0398	0.278	flexdmg	373218	5	0.129	0.0417669	0.00197	0.671	ptv	373218	1	-0.146	0.188332	0.44	0	Yes	Significant
PLA2G15	30040	30040#Mean corpuscular volume	flexindel	446860	2	1.5	0.212572	1.81e-12	0.743	flexindel	446860	4	0.0543	0.0302668	0.0727	0.322	flexindel	446860	4	0.083	0.0299657	0.0056	0.205	UR	446860	5	-0.0219	0.0287701	0.446	0.518	flexdmg	446965	5	0.0238	0.0198584	0.232	0.121	ptv	446965	3	-0.0342	0.082728	0.679	0.648	No	Significant
PLA2G15	30050	30050#Mean corpuscular haemoglobin	flexindel	446859	2	1.48	0.211208	2.77e-12	0.495	flexindel	446859	4	0.0516	0.0301193	0.0867	0.226	flexindel	446859	4	0.08	0.0298187	0.0073	0.105	UR	446859	5	-0.0107	0.0285821	0.708	0.299	URmtr	446964	3	0.0484	0.0703419	0.491	0.626	ptv	446964	3	-0.0235	0.0823194	0.776	0.658	No	Significant
CCR2	30190	30190#Monocyte percentage	flexindel	446026	4	-0.259	0.0383203	1.39e-11	0.575	UR	446026	5	0.0587	0.027271	0.0313	0.243	flexindel	446026	4	-0.144	0.0303963	2.31e-06	0.874	UR	446026	5	0.0393	0.0234159	0.0932	0.383	flexdmg	446130	5	-0.218	0.0250477	2.86e-18	0.501	ptv	446130	1	-0.248	0.101431	0.0143	1	Yes	Significant
CCR2	30130	30130#Monocyte count	flexindel	446020	4	-0.249	0.0383819	8.24e-11	0.656	flex	446020	5	0.0295	0.0149011	0.0478	0.00683	flexindel	446020	4	-0.135	0.0304424	8.97e-06	0.579	UR	446020	5	0.0225	0.0234534	0.338	0.393	flexdmg	446124	5	-0.21	0.0250806	5.25e-17	0.332	ptv	446124	1	-0.235	0.10154	0.0208	0	Yes	Significant
IGLL5	30000	30000#White blood cell (leukocyte) count	UR	446857	5	0.385	0.0596651	1.15e-10	0.044	flex	446857	5	0.0821	0.0326747	0.0119	0.56	UR	446857	5	0.339	0.0522009	7.88e-11	0.0893	UR	446857	5	0.217	0.04031	7.63e-08	0.261	syn	446962	5	0.148	0.0426055	0.000516	0.639	ptv	446962	4	0.043	0.0632631	0.497	0.68	Yes	Significant
MROH2A	30660	30660#Direct bilirubin	flex	373128	4	0.24	0.0379643	2.5e-10	0.462	flexcadd5	373128	3	-0.46	0.126153	0.000265	0.261	flex	373128	4	0.185	0.0331423	2.47e-08	0.593	UR	373128	5	-0.0837	0.0243612	0.00059	0.0204	ptv5pcnt	373218	5	-0.125	0.0179298	3.8e-12	0.0761	ptv	373218	5	-0.0871	0.0255878	0.000666	0.0177	Yes	Significant
GP1BB	30110	30110#Platelet distribution width	UR	446854	4	0.212	0.0337775	3.74e-10	0.061	URcadd5	446854	2	0.0666	0.0878202	0.448	0.133	URcadd5	446854	4	0.189	0.0324178	5.43e-09	0.181	UR	446854	5	0.17	0.0281089	1.4e-09	0.346	raredmg	446959	4	0.592	0.0667465	7.27e-19	0.0589	ptv	446959	3	0.627	0.138127	5.72e-06	0.00403	Yes	Significant
BCL2L11	30200	30200#Neutrophill percentage	flexindel	446026	5	-0.0642	0.0102638	4.04e-10	0.845	flexindel	446026	5	0.0398	0.0278527	0.153	0.785	flexindel	446026	5	-0.0513	0.00966398	1.13e-07	0.847	flex	446026	5	-0.0272	0.0064181	2.25e-05	0.0462	raredmg	446130	3	0.0916	0.065321	0.161	0.356	ptv	446130	3	-0.154	0.127439	0.228	0.204	Yes	Significant
HBB	30060	30060#Mean corpuscular haemoglobin concentration	flexcadd5	446855	5	-0.34	0.0546358	5.15e-10	0.0334	flexindel	446855	1	-1.47	0.150327	1.49e-22	0	flexindel	446855	2	-1.15	0.125965	7.21e-20	0.211	UR	446855	5	-0.827	0.0501207	4.03e-61	0.000459	ptv5pcnt	446960	4	-2.21	0.0797159	1.09e-168	0.21	ptv	446960	4	-2.27	0.0901284	7.2e-140	0.75	Yes	Significant
LDLR	30780	30780#LDL direct	flexcadd5	438425	5	0.254	0.0409733	5.78e-10	0.0702	flexcadd5	438425	5	-0.102	0.0397305	0.0101	0.181	flexcadd5	438425	5	0.0705	0.0285556	0.0135	0.15	UR	438425	5	0.143	0.0341693	2.98e-05	0.788	flexdmg	438533	5	0.293	0.0152421	1.39e-82	0.00642	ptv	438533	4	0.663	0.0827497	1.13e-15	0.00645	Yes	Significant
PLA2G15	30270	30270#Mean sphered cell volume	flexindel	439315	2	1.33	0.21536	6.19e-10	0.825	flexindel	439315	4	0.102	0.031065	0.00107	0.783	flexindel	439315	4	0.127	0.0307479	3.77e-05	0.736	flex	439315	5	0.0321	0.013557	0.018	0.919	flexdmg	439417	5	0.0275	0.0203576	0.177	0.571	ptv	439417	3	0.0454	0.0849375	0.593	0.866	No	Significant
PLA2G15	30260	30260#Mean reticulocyte volume	flexindel	439313	2	1.33	0.215469	6.72e-10	0.915	flexindel	439313	4	0.0728	0.031164	0.0195	0.882	flexindel	439313	4	0.0986	0.0308442	0.0014	0.782	flex	439313	5	0.0136	0.0135804	0.317	0.931	UR	439415	4	0.0917	0.0567406	0.106	0.932	ptv	439415	3	0.0324	0.0852016	0.704	0.739	No	Significant
ZNF229	30640	30640#Apolipoprotein B	flexindel	437036	2	-0.41	0.0669171	8.92e-10	0.501	flexindel	437036	5	-0.1	0.0341994	0.00336	0.22	flexindel	437036	5	-0.165	0.0304647	6.57e-08	0.259	UR	437036	5	-0.045	0.0202002	0.0259	0.602	ptv5pcnt	437144	5	-0.202	0.0138916	4.49e-48	0.148	ptv	437144	4	-0.0611	0.0379176	0.107	0.354	No	Significant
LDLR	30640	30640#Apolipoprotein B	flexcadd5	437036	5	0.252	0.0413519	1.08e-09	0.0488	flexcadd5	437036	5	-0.111	0.0400751	0.00553	0.171	flexcadd5	437036	5	0.0648	0.0288111	0.0244	0.0834	UR	437036	5	0.141	0.0345751	4.71e-05	0.742	flexdmg	437144	5	0.285	0.0154037	1.98e-76	0.0276	ptv	437144	4	0.698	0.0848706	1.99e-16	0.0287	Yes	Significant
RNF10	30300	30300#High light scatter reticulocyte count	flexindel	439314	3	-0.306	0.0503779	1.2e-09	0.448	rarecadd5	439314	4	-0.0277	0.026309	0.292	0.293	flexindel	439314	5	-0.0896	0.0252409	0.000384	0.415	flex	439314	5	-0.0203	0.0137685	0.139	0.738	ptv	439416	4	0.844	0.105114	9.57e-16	0.0298	ptv	439416	4	0.844	0.105114	9.57e-16	0.0298	Yes	Significant
HBB	30010	30010#Red blood cell (erythrocyte) count	flexcadd5	446862	5	0.291	0.0481211	1.53e-09	9.42e-05	flexindel	446862	1	1.57	0.130276	1.71e-33	1	flexindel	446862	2	1.17	0.109239	1.12e-26	0.627	flex	446862	5	0.489	0.0291507	3.05e-63	5.89e-09	ptv5pcnt	446967	4	2.15	0.0704216	1.66e-205	0.859	ptv	446967	4	2.21	0.0791655	2.11e-171	0.947	Yes	Significant
RNF10	30290	30290#High light scatter reticulocyte percentage	flexindel	439315	3	-0.306	0.0507629	1.72e-09	0.48	rarecadd5	439315	4	-0.0301	0.0265216	0.256	0.505	flexindel	439315	5	-0.0848	0.0254375	0.000853	0.4	flex	439315	5	-0.0163	0.0138754	0.24	0.767	ptv	439417	4	0.845	0.105978	1.5e-15	0.0498	ptv	439417	4	0.845	0.105978	1.5e-15	0.0498	Yes	Significant
LDLR	30690	30690#Cholesterol	flex	439256	5	0.242	0.0402894	1.89e-09	0.0704	flexcadd5	439256	5	-0.0948	0.0391746	0.0156	0.0456	flexcadd5	439256	5	0.0687	0.0281532	0.0147	0.0694	flex	439256	5	0.0677	0.018012	0.000172	0.401	flexdmg	439364	5	0.251	0.015022	1.01e-62	0.0257	ptv	439364	4	0.527	0.0816469	1.06e-10	0.0204	Yes	Significant
RNF10	30280	30280#Immature reticulocyte fraction	flexindel	439313	3	-0.296	0.050535	4.86e-09	0.765	rarecadd5	439313	4	-0.0582	0.0264773	0.0278	0.102	flexindel	439313	5	-0.0933	0.0253352	0.000232	0.144	flex	439313	5	-0.0306	0.0138505	0.0273	0.838	ptv	439415	4	0.754	0.106011	1.15e-12	0.0639	ptv	439415	4	0.754	0.106011	1.15e-12	0.0639	Yes	Significant
SOX15	30830	30830#SHBG	flex	398471	5	-0.132	0.0227143	6.58e-09	0.211	rarecadd5	398471	3	-0.0846	0.0996225	0.396	0.68	flex	398471	5	-0.107	0.0203517	1.54e-07	0.417	flex	398471	5	-0.104	0.0202315	2.99e-07	0.467	flexdmg	398573	4	-0.0657	0.0358554	0.0668	0.76	ptv	398573	3	0.158	0.185465	0.393	0.762	Yes	Significant
SLC35G6	30830	30830#SHBG	flex	398471	4	-0.188	0.0328094	9.86e-09	0.418	flexcadd5	398471	5	-0.0594	0.0247235	0.0163	0.244	flex	398471	5	-0.101	0.0193439	1.91e-07	0.238	flex	398471	5	-0.0934	0.0186601	5.61e-07	0.171	URmtr	398573	4	-0.175	0.0994663	0.0785	0.173	ptv	398573	4	0.0052	0.0703781	0.941	0.368	Yes	Significant
HBB	30270	30270#Mean sphered cell volume	flexcadd5	439315	5	-0.319	0.055862	1.13e-08	0.00114	flexindel	439315	1	-1.49	0.151447	9.77e-23	1	flexindel	439315	2	-1.18	0.127959	3.71e-20	0.625	flex	439315	5	-0.521	0.0339726	4.34e-53	5.18e-07	ptv5pcnt	439417	4	-2.24	0.0811572	9.53e-168	0.393	ptv	439417	4	-2.28	0.0920657	1.72e-135	0.573	No	Significant
UGT1A6	30660	30660#Direct bilirubin	flex	373128	4	-0.144	0.0272291	1.2e-07	0.74	flex	373128	4	-0.119	0.030922	0.000125	0.0794	flex	373128	4	-0.133	0.020484	9.11e-11	0.217	flex	373128	4	-0.0831	0.0193066	1.66e-05	0.547	flexdmg	373218	5	0.319	0.0221332	5.34e-47	0.125	ptv	373218	3	0.308	0.0574202	8.39e-08	0.106	Yes	Significant
UGT1A10	30840	30840#Total bilirubin	flex	437402	4	-0.16	0.0305085	1.5e-07	7.94e-07	flex	437402	4	-0.127	0.027695	4.8e-06	0.14	flex	437402	4	-0.142	0.0205304	4.35e-12	0.000135	UR	437402	4	0.157	0.0350858	7.72e-06	0.829	ptv5pcnt	437510	4	0.446	0.0295423	1.52e-51	0.599	ptv	437510	4	0.402	0.0587954	7.8e-12	0.761	Yes	Significant
UGT1A10	30660	30660#Direct bilirubin	flex	373128	4	-0.174	0.033444	1.94e-07	0.00025	flex	373128	4	-0.118	0.0308743	0.000135	0.0803	flex	373128	4	-0.144	0.0227124	2.25e-10	0.000947	UR	373128	4	0.165	0.0384885	1.79e-05	0.986	ptvraredmg	373218	4	0.252	0.0214312	5.44e-32	0.647	ptv	373218	4	0.322	0.0628587	2.95e-07	0.95	Yes	Significant
SLC2A9	30880	30880#Urate	rarecadd5	438732	3	-0.211	0.0409737	2.62e-07	0.344	flexcadd5	438732	4	0.166	0.0830637	0.0459	0.673	flex	438732	4	-0.0834	0.0210204	7.27e-05	0.406	UR	438732	4	-0.298	0.035065	1.7e-17	0.741	flexdmg	438840	5	-0.558	0.0209951	1.04e-155	0.116	ptv	438840	4	-0.854	0.0637812	6.94e-41	0.16	Yes	Significant
UGT1A6	30840	30840#Total bilirubin	flex	437402	4	-0.123	0.0248507	7.72e-07	0.795	flex	437402	4	-0.128	0.0277304	4.18e-06	0.138	flex	437402	4	-0.125	0.0185476	1.42e-11	0.415	UR	437402	4	0.143	0.0315329	5.34e-06	0.12	flexdmg	437510	5	0.368	0.020788	2.68e-70	0.238	ptv	437510	3	0.408	0.0539201	3.81e-14	0.0472	Yes	Significant
CST3	30720	30720#Cystatin C	flex	439222	5	-0.161	0.0337057	1.73e-06	0.0529	rarecadd5	439222	5	-0.0544	0.0222854	0.0146	0.22	rarecadd5	439222	5	-0.0679	0.0199294	0.000654	0.017	UR	439222	5	-0.343	0.0180762	3.28e-80	3.81e-07	ptvraredmg	439330	5	-2.47	0.0442198	5e-300	5.7e-07	ptv	439330	2	-3.31	0.0575752	5e-300	5.78e-06	Yes	Significant
APOA1	30630	30630#Apolipoprotein A	flex	399929	4	-0.0927	0.0200504	3.79e-06	0.102	flex	399929	5	-0.128	0.0419296	0.00223	0.504	flex	399929	5	-0.0986	0.0181235	5.25e-08	0.0727	flex	399929	5	-0.121	0.018029	1.77e-11	0.118	flexdmg	400031	4	-0.314	0.024453	7.58e-38	0.715	ptv	400031	3	-2.25	0.175859	2.3e-37	0.639	Yes	Significant
HBB	30020	30020#Haemoglobin concentration	flexcadd5	446862	5	-0.194	0.0441566	1.16e-05	0.0693	flexindel	446862	1	-0.973	0.121355	1.08e-15	0	flexindel	446862	2	-0.752	0.101587	1.31e-13	0.139	UR	446862	5	-0.63	0.0405056	1.45e-54	0.00844	ptv5pcnt	446967	4	-1.67	0.0645509	1.02e-146	0.0258	ptv	446967	4	-1.67	0.0731146	3.99e-116	0.0114	Yes	Significant
HBB	30260	30260#Mean reticulocyte volume	flexcadd5	439313	5	-0.235	0.05543	2.17e-05	0.00334	flexindel	439313	1	-1.17	0.152028	1.11e-14	1	flexindel	439313	2	-0.953	0.128323	1.11e-13	0.631	flex	439313	5	-0.347	0.0338269	1.1e-24	0.0149	ptv5pcnt	439415	4	-1.4	0.0803322	3.01e-68	0.85	ptv	439415	4	-1.39	0.0915611	3.33e-52	0.718	No	Significant
UGT1A9	30840	30840#Total bilirubin	flex	437402	4	-0.322	0.0831335	0.000105	0.546	flex	437402	4	-0.128	0.0277304	4.18e-06	0.138	flex	437402	4	-0.147	0.0263126	2.21e-08	0.0972	UR	437402	4	0.224	0.0328002	9.3e-12	0.468	ptvraredmg	437510	4	0.345	0.0219349	1.38e-55	0.301	ptv	437510	3	0.53	0.0491758	4.39e-27	0.219	Yes	Significant
UGT1A1	30840	30840#Total bilirubin	flex	437402	2	0.342	0.0913561	0.000185	0.414	flex	437402	4	-0.127	0.0277541	5.15e-06	0.14	flexindel	437402	3	-0.205	0.0586891	0.00047	0.579	UR	437402	4	0.257	0.0374738	7.12e-12	0.494	flexdmg	437510	5	0.479	0.0196383	1.83e-131	0.695	ptv	437510	3	0.811	0.0661976	1.53e-34	0.529	Yes	Significant
ALPL	30610	30610#Alkaline phosphatase	flexcadd5	439272	4	-0.122	0.0336505	0.000291	0.596	rarecadd5	439272	4	-0.0545	0.0305013	0.0738	0.807	flexcadd5	439272	4	-0.0824	0.0225251	0.000252	0.295	UR	439272	4	-0.424	0.0239609	3.54e-70	0.308	UR	439380	5	-1.94	0.0394207	5e-300	0.07	ptv	439380	4	-0.868	0.0354234	1.15e-132	0.00145	Yes	Significant
CETP	30760	30760#HDL cholesterol	flex	402140	5	0.175	0.0484335	0.00031	0.321	flex	402140	4	0.0652	0.0560068	0.244	0.905	flex	402140	5	0.128	0.0366496	0.000481	0.645	UR	402140	5	0.614	0.0371003	1.6e-61	0.929	ptv5pcnt	402242	4	0.937	0.0452478	3.54e-95	0.402	ptv	402242	4	0.937	0.0452478	3.54e-95	0.402	Yes	Significant
GPT	30620	30620#Alanine aminotransferase	URcadd5	439094	4	-0.223	0.0687017	0.00117	0.917	rarecadd5	439094	3	-0.165	0.088326	0.061	0.514	URcadd5	439094	4	-0.206	0.0592958	0.000499	0.968	UR	439094	5	-0.863	0.0265935	7.74e-231	0.0956	raredmg	439202	5	-1.31	0.0262723	5e-300	0.371	ptv	439202	5	-1.57	0.036232	5e-300	0.581	No	Significant
UGT1A1	30660	30660#Direct bilirubin	flex	373128	2	0.32	0.0996442	0.00133	0.941	flex	373128	4	-0.116	0.030938	0.000169	0.0818	flexindel	373128	3	-0.223	0.0655957	0.000657	0.0797	UR	373128	4	0.25	0.0409867	1.14e-09	0.896	flexdmg	373218	5	0.403	0.0207679	5.3e-84	0.555	ptv	373218	3	0.565	0.0685205	1.67e-16	0.416	Yes	Significant
MAP3K4	30790	30790#Lipoprotein A	flex	351102	5	0.105	0.0340667	0.00207	0.0183	flexcadd5	351102	5	0.174	0.0280504	4.97e-10	0.163	flexcadd5	351102	5	0.147	0.0217003	1.38e-11	0.0047	flex	351102	5	0.0849	0.0191505	9.27e-06	0.0664	raredmgmtr	351192	5	-0.0951	0.041251	0.0211	0.433	ptv	351192	4	-0.0449	0.0946252	0.635	0.909	Yes	Significant
RHAG	30750	30750#Glycated haemoglobin (HbA1c)	flexcadd5	438238	3	-0.27	0.0901135	0.0027	0.108	URcadd5	438238	5	-0.0816	0.0783841	0.298	0.665	URcadd5	438238	5	-0.152	0.0671225	0.0235	0.743	UR	438238	5	-0.304	0.0358032	1.95e-17	0.08	flexdmg	438340	5	-0.684	0.0393534	1.22e-67	0.00157	ptv	438340	4	-0.889	0.0655864	7.96e-42	0.142	No	Significant
B3GNT7	30840	30840#Total bilirubin	URcadd5	437402	5	0.158	0.0536006	0.00321	0.341	flexcadd5	437402	5	0.0912	0.0160077	1.24e-08	0.782	flexcadd5	437402	5	0.084	0.0139433	1.67e-09	0.644	flex	437402	5	0.0621	0.0104467	2.84e-09	0.938	flexnonsynmtr	437510	4	0.0373	0.0328237	0.256	0.232	ptv	437510	2	0.0705	0.0977998	0.471	0.0122	No	Significant
CETP	30630	30630#Apolipoprotein A	flex	399929	5	0.143	0.0492939	0.00377	0.212	UR	399929	4	-0.133	0.09686	0.171	0.777	flex	399929	5	0.0996	0.0373257	0.00763	0.64	UR	399929	5	0.418	0.0383586	1.17e-27	0.658	ptv	400031	4	0.664	0.0470692	3.21e-45	0.233	ptv	400031	4	0.664	0.0470692	3.21e-45	0.233	Yes	Significant
TUBB1	30080	30080#Platelet count	UR	446859	4	-0.193	0.0668078	0.0039	0.986	rarecadd5	446859	5	-0.0421	0.0260171	0.105	0.0535	rarecadd5	446859	5	-0.0418	0.0223942	0.0619	0.0797	UR	446859	5	-0.215	0.0228633	6.44e-21	0.154	flexdmg	446964	5	-0.369	0.0162343	4.46e-114	0.314	ptv	446964	5	-1.03	0.0535051	4.05e-82	0.97	Yes	Significant
ASGR1	30610	30610#Alkaline phosphatase	rarecadd5	439272	5	0.0824	0.0288161	0.00425	0.335	UR	439272	5	0.129	0.0668329	0.0532	0.683	rarecadd5	439272	5	0.0825	0.0260899	0.00157	0.641	UR	439272	5	0.233	0.0278013	5.22e-17	0.749	ptvraredmg	439380	4	1.13	0.0330217	1.26e-258	0.197	ptv	439380	3	1.09	0.0660211	1.75e-61	0.446	Yes	Significant
TUBB1	30100	30100#Mean platelet (thrombocyte) volume	flex	446854	5	0.103	0.0363949	0.00478	0.486	flexindel	446854	4	0.0744	0.0534643	0.164	0.709	rarecadd5	446854	5	0.0557	0.0231555	0.0161	0.208	UR	446854	5	0.199	0.0236394	4.14e-17	0.472	flexdmg	446959	5	0.323	0.0167946	1.18e-82	0.0921	ptv	446959	5	0.952	0.055383	3.04e-66	0.803	Yes	Significant
TUBB1	30110	30110#Platelet distribution width	UR	446854	4	0.19	0.0681992	0.00526	0.131	flexindel	446854	4	0.116	0.0527767	0.0285	0.722	UR	446854	5	0.0806	0.0258274	0.00179	0.712	UR	446854	5	0.414	0.0233617	3.04e-70	0.241	flexdmg	446959	5	0.785	0.0165522	5e-300	0.214	ptv	446959	5	1.9	0.0545496	6.38e-267	0.502	Yes	Significant
ABCG5	30690	30690#Cholesterol	flexcadd5	439256	4	0.14	0.0522189	0.0075	0.843	URcadd5	439256	4	0.175	0.0843314	0.0385	0.00352	flexcadd5	439256	4	0.109	0.0380851	0.0041	0.109	UR	439256	4	0.173	0.0296453	5.76e-09	0.953	ptv5pcnt	439364	4	0.306	0.0441503	4.18e-12	0.449	ptv	439364	4	0.306	0.0441503	4.18e-12	0.449	Yes	Significant
TMPRSS6	30070	30070#Red blood cell (erythrocyte) distribution width	flexcadd5	446860	4	-0.103	0.0386528	0.00783	0.264	flexindel	446860	4	-0.0878	0.0622553	0.159	0.354	flexcadd5	446860	4	-0.0782	0.0293535	0.00774	0.505	UR	446860	5	0.185	0.0286548	1.06e-10	0.532	flexnonsynmtr	446965	5	0.235	0.018564	1.33e-36	0.837	ptv	446965	5	0.403	0.0418147	5.2e-22	0.83	Yes	Significant
SHBG	30830	30830#SHBG	flexindel	398471	3	-0.419	0.16064	0.00903	0.131	UR	398471	2	0.311	0.135404	0.0218	0.507	flexcadd5	398471	5	-0.0877	0.047911	0.0672	0.305	UR	398471	5	-1.02	0.0289503	1.27e-270	0.0017	ptvraredmg	398573	5	-0.876	0.0230494	5e-300	0.616	ptv	398573	5	-1.33	0.0333102	5e-300	0.334	Yes	Significant
SLFN14	30110	30110#Platelet distribution width	rarecadd5	446854	5	-0.268	0.103373	0.00956	0.904	flex	446854	4	-0.132	0.0760114	0.0819	0.0949	flex	446854	5	-0.161	0.0605077	0.00779	0.142	flex	446854	5	-0.26	0.0415738	4.12e-10	0.244	ptv5pcnt	446959	5	-0.371	0.0470217	3e-15	0.707	ptv	446959	5	-0.348	0.0571839	1.19e-09	0.469	Yes	Significant
PLIN1	30760	30760#HDL cholesterol	rarecadd5	402140	3	0.156	0.0602548	0.00978	0.507	rarecadd5	402140	5	0.0721	0.0329031	0.0285	0.474	rarecadd5	402140	5	0.0913	0.0288903	0.00157	0.483	UR	402140	5	0.165	0.0226559	3.75e-13	0.226	ptv	402242	5	0.274	0.0336567	3.74e-16	0.639	ptv	402242	5	0.274	0.0336567	3.74e-16	0.639	No	Significant
SLC34A3	30810	30810#Phosphate	flex	401564	5	-0.0841	0.0332915	0.0116	0.981	UR	401564	4	-0.14	0.0856642	0.102	0.825	URcadd5	401564	5	-0.0994	0.0544511	0.0679	0.841	UR	401564	5	-0.229	0.0270635	2.68e-17	0.523	flexnonsynmtr	401666	4	-0.171	0.0159892	1.28e-26	0.557	ptv	401666	4	-0.303	0.0329119	3.4e-20	0.752	No	Significant
PLIN1	30630	30630#Apolipoprotein A	flexcadd5	399929	3	0.146	0.0595441	0.0141	0.533	rarecadd5	399929	5	0.0932	0.0334045	0.00527	0.262	rarecadd5	399929	5	0.104	0.0293176	0.000412	0.183	UR	399929	5	0.141	0.0230146	8.31e-10	0.373	ptv	400031	5	0.215	0.0342183	3.42e-10	0.302	ptv	400031	5	0.215	0.0342183	3.42e-10	0.302	No	Significant
NPR2	50	50#Standing height	flex	459118	4	-0.0651	0.0269963	0.0158	0.668	URcadd5	459118	5	0.0683	0.0670019	0.308	0.53	flex	459118	5	-0.0354	0.0184369	0.0551	0.818	UR	459118	5	-0.245	0.0367969	3.02e-11	0.446	ptvraredmg	459228	5	-0.181	0.0138152	2.7e-39	0.18	ptv	459228	3	-0.881	0.0710746	2.91e-35	0.653	Yes	Significant
SLC34A3	30700	30700#Creatinine	flexindel	439043	3	-0.219	0.0916828	0.0168	0.868	UR	439043	4	0.0694	0.0680764	0.308	0.352	flex	439043	5	0.0266	0.0162341	0.101	0.155	UR	439043	5	0.183	0.0213917	1.26e-17	0.543	flexdmg	439151	4	0.159	0.0131626	1.12e-33	0.843	ptv	439151	4	0.248	0.0259819	1.51e-21	0.827	Yes	Significant
SLC34A3	30720	30720#Cystatin C	flexindel	439222	3	-0.238	0.103272	0.0213	0.985	rarecadd5	439222	5	0.0771	0.0321661	0.0166	0.618	flex	439222	5	0.0262	0.0182674	0.151	0.452	UR	439222	5	0.206	0.0240778	1.22e-17	0.693	flexdmg	439330	4	0.202	0.0148134	2.05e-42	0.78	ptv	439330	4	0.292	0.0292434	1.55e-23	0.908	Yes	Significant
CD36	30110	30110#Platelet distribution width	flex	446854	5	0.0328	0.0142539	0.0215	0.993	UR	446854	5	0.0387	0.0364737	0.288	0.0989	rarecadd5	446854	5	0.0387	0.0210818	0.0665	0.0335	UR	446854	5	0.127	0.0169537	5.8e-14	0.579	flexdmg	446959	5	0.143	0.0140539	2.44e-24	0.582	ptv	446959	5	0.217	0.0239529	1.26e-19	0.345	Yes	Significant
TMPRSS6	30040	30040#Mean corpuscular volume	flexcadd5	446860	4	0.0866	0.0382549	0.0236	0.849	URcadd5	446860	4	-0.13	0.0828871	0.118	0.233	flexcadd5	446860	4	0.0434	0.0289923	0.134	0.478	UR	446860	5	-0.217	0.0282699	1.8e-14	0.53	flexnonsynmtr	446965	5	-0.263	0.0183179	1.38e-46	0.0922	ptv	446965	5	-0.438	0.041325	2.92e-26	0.0749	Yes	Significant
IGFALS	30770	30770#IGF-1	rarecadd5	436862	4	0.107	0.0476955	0.0248	0.601	rarecadd5	436862	4	-0.148	0.101959	0.147	0.0297	flex	436862	4	0.059	0.0291104	0.0427	0.293	UR	436862	4	-0.354	0.0357296	3.55e-23	0.478	flexdmg	436970	5	-0.585	0.01856	2.45e-218	0.364	ptv	436970	4	-0.865	0.0570316	6.29e-52	0.685	Yes	Significant
CD36	30070	30070#Red blood cell (erythrocyte) distribution width	URcadd5	446860	4	0.0875	0.0389651	0.0248	0.155	flex	446860	5	0.0255	0.0160809	0.113	0.422	URcadd5	446860	5	0.0467	0.0324609	0.15	0.33	UR	446860	5	0.101	0.0169773	2.57e-09	0.862	flexdmg	446965	5	0.141	0.0140713	1.66e-23	0.774	ptv	446965	5	0.211	0.0239638	1.44e-18	0.886	Yes	Significant
HBB	30030	30030#Haematocrit percentage	flexcadd5	446862	5	-0.1	0.045167	0.0268	0.0656	flexindel	446862	1	-0.535	0.124871	1.84e-05	1	flexindel	446862	2	-0.411	0.104472	8.23e-05	0.316	UR	446862	5	-0.396	0.041517	1.4e-21	0.0436	ptv5pcnt	446967	4	-1.05	0.0656052	2.05e-57	0.0415	ptv	446967	4	-1.03	0.0746076	5.04e-43	0.0102	Yes	Significant
GP1BA	30110	30110#Platelet distribution width	flexindel	446854	1	-0.677	0.309827	0.0289	1	UR	446854	4	0.0743	0.0502784	0.139	0.105	UR	446854	4	0.0644	0.0445084	0.148	0.0739	UR	446854	4	0.296	0.025765	1.24e-30	0.183	ptv5pcnt	446959	4	0.381	0.0288712	7.9e-40	0.444	ptv	446959	4	0.414	0.0315149	1.71e-39	0.455	Yes	Significant
GGT1	30730	30730#Gamma glutamyltransferase	flex	439029	4	-0.0424	0.0195386	0.0299	0.00412	flex	439029	3	0.138	0.0811087	0.0884	0.404	flex	439029	4	-0.0328	0.0190052	0.0843	0.0115	UR	439029	4	-0.218	0.0347178	3.49e-10	0.157	flexdmg	439137	5	-1.25	0.0383293	6.1e-232	0.619	ptv	439137	3	-1.74	0.104884	1.78e-61	0.954	Yes	Significant
IQGAP2	30300	30300#High light scatter reticulocyte count	flex	439314	4	0.0652	0.0300259	0.03	0.212	UR	439314	4	0.0805	0.0506332	0.112	0.844	flex	439314	5	0.0459	0.0211178	0.0298	0.439	UR	439314	5	0.156	0.0219077	9.29e-13	0.135	ptv	439416	5	0.215	0.0272286	3.3e-15	0.105	ptv	439416	5	0.215	0.0272286	3.3e-15	0.105	Yes	Significant
CAD	30070	30070#Red blood cell (erythrocyte) distribution width	flex	446860	5	0.061	0.028232	0.0307	0.109	flex	446860	4	0.0655	0.0221879	0.00314	0.148	flex	446860	5	0.0634	0.0174825	0.000284	0.043	UR	446860	5	0.204	0.0336585	1.3e-09	0.0603	ptv5pcnt	446965	4	0.653	0.0680197	7.48e-22	0.23	ptv	446965	4	0.653	0.0680197	7.48e-22	0.23	No	Significant
KLF1	30270	30270#Mean sphered cell volume	URcadd5	439315	2	0.369	0.171731	0.0317	0.306	flexcadd5	439315	5	-0.0393	0.0358014	0.273	0.838	UR	439315	4	0.0463	0.0538702	0.39	0.613	UR	439315	4	-0.291	0.0415077	2.24e-12	0.69	ptv	439417	4	-0.784	0.0650678	2.1e-33	0.653	ptv	439417	4	-0.784	0.0650678	2.1e-33	0.653	Yes	Significant
IQGAP2	30250	30250#Reticulocyte count	rarecadd5	439314	4	0.0641	0.0305719	0.0361	0.111	UR	439314	4	0.109	0.0504263	0.0307	0.798	flex	439314	5	0.0474	0.0210278	0.0243	0.476	UR	439314	5	0.157	0.021831	5.71e-13	0.506	ptv	439416	5	0.205	0.0271387	3.71e-14	0.121	ptv	439416	5	0.205	0.0271387	3.71e-14	0.121	Yes	Significant
CAD	30260	30260#Mean reticulocyte volume	URcadd5	439313	5	0.119	0.0569826	0.0367	0.079	URcadd5	439313	4	-0.0749	0.0708754	0.29	0.786	rarecadd5	439313	5	0.0398	0.0252045	0.114	0.176	UR	439313	5	0.301	0.0340216	8.71e-19	0.0186	ptv	439415	4	1.12	0.0683824	8.42e-60	0.88	ptv	439415	4	1.12	0.0683824	8.42e-60	0.88	No	Significant
IQGAP2	30240	30240#Reticulocyte percentage	rarecadd5	439314	4	0.0639	0.0309674	0.0392	0.106	UR	439314	4	0.106	0.051096	0.0374	0.852	flex	439314	5	0.0443	0.0213093	0.0376	0.458	UR	439314	5	0.147	0.0221115	3.05e-11	0.368	ptv	439416	5	0.191	0.0274833	3.54e-12	0.0707	ptv	439416	5	0.191	0.0274833	3.54e-12	0.0707	Yes	Significant
ALB	30600	30600#Albumin	flex	402327	4	-0.0801	0.0390223	0.0401	0.369	UR	402327	4	0.111	0.0728945	0.128	0.359	flexcadd5	402327	4	-0.0706	0.0334833	0.035	0.413	UR	402327	4	-0.792	0.0492824	3.87e-58	0.000275	ptv	402428	4	-2.48	0.0870279	2.57e-179	0.147	ptv	402428	4	-2.48	0.0870279	2.57e-179	0.147	Yes	Significant
ANGPTL3	30630	30630#Apolipoprotein A	rarecadd5	399929	3	0.217	0.106754	0.0417	0.544	URcadd5	399929	4	-0.0732	0.0547067	0.181	0.288	UR	399929	4	-0.0336	0.0324837	0.301	0.0751	UR	399929	4	-0.28	0.0229028	2.63e-34	0.00218	flexdmg	400031	4	-0.451	0.0216989	4.79e-96	0.0191	ptv	400031	4	-0.521	0.0321917	6.31e-59	0.000198	Yes	Significant
APOA5	30110	30110#Platelet distribution width	rarecadd5	446854	4	0.149	0.0738743	0.0431	0.449	flexindel	446854	4	0.264	0.262829	0.315	0.261	flexindel	446854	4	0.195	0.200428	0.329	0.305	UR	446854	5	0.207	0.0321843	1.23e-10	0.317	ptv5pcnt	446959	3	0.43	0.0479248	2.87e-19	0.0736	ptv	446959	3	0.43	0.0479248	2.87e-19	0.0736	Yes	Significant
ANGPTL3	30780	30780#LDL direct	rarecadd5	438425	3	-0.224	0.111198	0.0444	0.634	flexindel	438425	5	0.0491	0.0379388	0.196	0.518	flex	438425	5	-0.0236	0.0172198	0.17	0.508	UR	438425	4	-0.216	0.0237344	1.03e-19	0.423	flexdmg	438533	5	-0.331	0.022653	2.32e-48	0.122	ptv	438533	4	-0.394	0.0335329	7.94e-32	0.148	Yes	Significant
TUBB1	30090	30090#Platelet crit	UR	446855	4	-0.132	0.0656595	0.0449	0.954	flexcadd5	446855	5	-0.0214	0.0216469	0.322	0.362	URcadd5	446855	5	-0.0312	0.0359081	0.384	0.377	UR	446855	5	-0.135	0.0224611	2.07e-09	0.156	flexdmg	446960	5	-0.244	0.0159573	6.99e-53	0.27	ptv	446960	5	-0.665	0.0526106	1.21e-36	0.84	Yes	Significant
IQGAP2	30290	30290#High light scatter reticulocyte percentage	rarecadd5	439315	4	0.062	0.0309184	0.045	0.0488	flexindel	439315	4	-0.139	0.0918325	0.129	0.291	flex	439315	5	0.0408	0.0212811	0.055	0.453	UR	439315	5	0.147	0.0220758	2.41e-11	0.0802	ptv	439417	5	0.205	0.0274374	8.83e-14	0.0654	ptv	439417	5	0.205	0.0274374	8.83e-14	0.0654	Yes	Significant
TTN	4080	4080#Systolic blood pressure automated reading	flexindel	434591	2	1.03	0.543929	0.0592	0.174	flex	434591	5	-0.0171	0.0127139	0.179	0.479	flex	434591	5	-0.0117	0.0122541	0.339	0.348	UR	434591	5	-0.064	0.0110712	7.25e-09	0.244	ptv5pcnt	434698	5	-0.0831	0.0123881	1.99e-11	0.248	ptv	434698	5	-0.0828	0.0125121	3.56e-11	0.105	Yes	Significant
CD36	30630	30630#Apolipoprotein A	flex	399929	5	-0.0263	0.0139517	0.0595	0.118	UR	399929	5	0.0138	0.0358843	0.7	0.726	flexcadd5	399929	5	-0.0239	0.0175155	0.172	0.211	UR	399929	5	0.117	0.0165794	1.56e-12	0.988	flexdmg	400031	5	0.17	0.0137091	2.87e-35	0.255	ptv	400031	5	0.248	0.0232893	1.65e-26	0.768	Yes	Significant
ANGPTL3	30870	30870#Triglycerides	flexindel	438911	1	-1.05	0.55715	0.0595	1	rarecadd5	438911	4	0.0328	0.030267	0.279	0.37	rarecadd5	438911	4	0.0242	0.0291478	0.407	0.543	UR	438911	4	-0.304	0.023032	9.61e-40	0.911	flexdmg	439019	5	-0.546	0.0219568	1.15e-136	0.0925	ptv	439019	4	-0.624	0.0324861	3.49e-82	0.0206	Yes	Significant
ABCB11	30610	30610#Alkaline phosphatase	UR	439272	3	0.193	0.102747	0.0599	0.499	flexcadd5	439272	4	-0.0935	0.0669645	0.163	0.19	UR	439272	4	0.0455	0.0423293	0.282	0.652	UR	439272	5	0.224	0.0355601	2.9e-10	0.834	flexdmg	439380	5	0.158	0.0137255	7.62e-31	0.508	ptv	439380	5	0.65	0.0653212	2.61e-23	0.853	Yes	Significant
LCAT	30760	30760#HDL cholesterol	URcadd5	402140	2	-0.384	0.206642	0.0629	0.694	flexindel	402140	3	-0.561	0.267203	0.0356	0.163	flex	402140	5	-0.0991	0.0466216	0.0336	0.764	UR	402140	4	-0.634	0.0732938	5.24e-18	0.592	flexdmg	402242	5	-0.607	0.0224371	2.37e-161	0.0169	ptv	402242	4	-1.29	0.112718	4.05e-30	0.538	Yes	Significant
ALB	30680	30680#Calcium	URcadd5	402186	3	-0.197	0.106016	0.0633	0.354	UR	402186	4	0.168	0.0740721	0.0231	0.956	UR	402186	4	0.0485	0.0607301	0.425	0.916	UR	402186	4	-0.36	0.0500775	6.66e-13	0.311	ptv5pcnt	402288	4	-1.23	0.0884537	1.08e-43	0.483	ptv	402288	4	-1.23	0.0884537	1.08e-43	0.483	Yes	Significant
PIEZO1	50	50#Standing height	flexindel	459118	4	-0.18	0.0973763	0.0651	0.0122	URcadd5	459118	4	-0.113	0.0408137	0.00546	0.52	flexindel	459118	4	-0.0899	0.0380333	0.018	0.342	UR	459118	5	-0.108	0.0139497	8.16e-15	0.977	flexdmg	459228	5	-0.0483	0.00523669	3.14e-20	0.0866	ptv	459228	5	-0.153	0.0175716	3e-18	0.861	Yes	Significant
STAB1	30690	30690#Cholesterol	rarecadd5	439256	3	0.165	0.0895388	0.0653	0.694	flex	439256	4	0.0911	0.0527739	0.0842	0.315	flex	439256	4	0.0817	0.0420905	0.0522	0.835	flex	439256	5	0.133	0.0198044	2.19e-11	0.421	ptvraredmg	439364	5	0.0853	0.0112903	4.19e-14	0.19	ptv	439364	5	0.147	0.0224109	5.04e-11	0.291	No	Significant
ANGPTL3	30760	30760#HDL cholesterol	rarecadd5	402140	3	0.194	0.10525	0.0656	0.434	UR	402140	4	-0.0512	0.0329119	0.12	0.0808	UR	402140	4	-0.0393	0.0320326	0.22	0.0415	UR	402140	4	-0.17	0.0225874	5.61e-14	0.0658	flexdmg	402242	4	-0.259	0.0214096	1.17e-33	0.0337	ptv	402242	4	-0.298	0.0317514	7.07e-21	0.00119	Yes	Significant
KLF1	30070	30070#Red blood cell (erythrocyte) distribution width	flexcadd5	446860	2	-0.085	0.0462167	0.0658	0.667	flexindel	446860	3	-0.581	0.278608	0.0369	0.306	flex	446860	5	-0.0263	0.0273409	0.336	0.872	UR	446860	4	0.525	0.0411423	2.49e-37	0.00431	ptv	446965	4	1.31	0.0644772	3.97e-92	0.93	ptv	446965	4	1.31	0.0644772	3.97e-92	0.93	Yes	Significant
LIPC	30630	30630#Apolipoprotein A	URcadd5	399929	5	-0.0901	0.049669	0.0698	0.974	UR	399929	5	0.0339	0.0362056	0.349	0.301	URcadd5	399929	5	-0.0561	0.0427245	0.189	0.989	UR	399929	5	0.154	0.0215945	9.58e-13	0.137	flexdmg	400031	5	0.232	0.0158716	1.47e-48	0.456	ptv	400031	4	0.51	0.0385952	6.83e-40	0.171	Yes	Significant
ABCB4	30620	30620#Alanine aminotransferase	flexindel	439094	4	0.0993	0.0548638	0.0702	0.285	URcadd5	439094	3	0.676	0.553225	0.221	0.276	flex	439094	5	0.0793	0.0426033	0.0628	0.34	UR	439094	5	0.375	0.0550087	9.88e-12	0.225	ptvraredmg	439202	5	0.176	0.0198855	8.85e-19	0.168	ptv	439202	5	0.649	0.0740799	1.94e-18	0.735	No	Significant
GPLD1	30610	30610#Alkaline phosphatase	flex	439272	4	0.102	0.0561236	0.0702	0.317	flex	439272	4	0.0341	0.0155384	0.0283	0.847	flex	439272	4	0.0394	0.0149865	0.00855	0.952	UR	439272	5	-0.494	0.0250746	2.34e-86	0.29	flexdmg	439380	5	-0.67	0.0168306	5e-300	0.908	ptv	439380	4	-0.827	0.0326668	1.91e-141	0.678	Yes	Significant
PTPRH	30090	30090#Platelet crit	UR	446855	3	0.364	0.201931	0.0718	0.275	UR	446855	4	-0.0748	0.0600528	0.213	0.0298	UR	446855	4	-0.0391	0.0575646	0.497	0.077	UR	446855	5	-0.182	0.0232716	5.83e-15	0.646	ptv5pcnt	446960	5	-0.195	0.0152823	2.39e-37	0.365	ptv	446960	5	-0.209	0.0254086	2.05e-16	0.207	Yes	Significant
ABCA6	30600	30600#Albumin	URcadd5	402327	4	-0.179	0.10157	0.0782	0.0137	rarecadd5	402327	3	-0.149	0.0841139	0.0765	0.727	rarecadd5	402327	4	-0.0687	0.0413972	0.097	0.168	UR	402327	5	-0.214	0.0315994	1.39e-11	0.175	flexdmg	402428	5	-0.0968	0.0125084	1.02e-14	0.995	ptv	402428	5	-0.248	0.0361767	7.62e-12	0.266	Yes	Significant
APOB	30660	30660#Direct bilirubin	UR	373128	4	0.19	0.108252	0.0796	0.996	URcadd5	373128	5	0.27	0.0905219	0.00284	0.771	URcadd5	373128	5	0.241	0.0703774	0.00063	0.854	UR	373128	5	0.431	0.0307374	1.3e-44	0.133	ptv5pcnt	373218	5	0.547	0.0367679	3.83e-50	0.159	ptv	373218	5	0.547	0.0367679	3.83e-50	0.159	Yes	Significant
PCSK9	30690	30690#Cholesterol	flexcadd5	439256	4	-0.0524	0.030189	0.0825	0.784	flex	439256	5	-0.0511	0.013473	0.000147	0.0858	flex	439256	5	-0.0527	0.0123987	2.11e-05	0.115	UR	439256	5	-0.337	0.0226087	2.84e-50	0.693	ptv5pcnt	439364	5	-0.842	0.0346494	2.44e-130	0.571	ptv	439364	4	-0.864	0.0390332	1.55e-108	0.832	Yes	Significant
SEC23B	30070	30070#Red blood cell (erythrocyte) distribution width	flex	446860	5	0.033	0.0191844	0.0853	0.24	URcadd5	446860	5	-0.0336	0.0645887	0.603	0.404	flex	446860	5	0.0252	0.0156317	0.106	0.178	UR	446860	5	0.186	0.0243266	2.32e-14	0.512	ptv	446965	5	0.625	0.0452649	2.11e-43	0.814	ptv	446965	5	0.625	0.0452649	2.11e-43	0.814	No	Significant
THAP11	30760	30760#HDL cholesterol	flexindel	402140	5	-0.0784	0.0458822	0.0875	0.0322	flexcadd5	402140	5	-0.158	0.019754	1.3e-15	0.184	flex	402140	5	-0.0874	0.0142502	8.48e-10	0.434	flex	402140	5	-0.084	0.0139812	1.84e-09	0.617	raredmg	402242	3	-0.326	0.126188	0.00973	0.946	ptv	402242	4	0.0032	0.0715499	0.964	0.105	Yes	Significant
STAB1	30860	30860#Total protein	URcadd5	401888	3	0.28	0.164295	0.0883	0.984	flex	401888	4	0.0701	0.0558511	0.21	0.559	URcadd5	401888	4	0.193	0.100108	0.0533	0.742	UR	401888	5	0.168	0.0225818	9.31e-14	0.489	flexdmg	401990	5	0.0805	0.00938264	9.25e-18	0.00985	ptv	401990	5	0.171	0.0235179	3.8e-13	0.322	No	Significant
FLG	30890	30890#Vitamin D	flex	419456	3	-0.28	0.165756	0.0906	0.0656	flex	419456	5	0.0388	0.0293879	0.186	0.26	flex	419456	5	0.0312	0.0289551	0.281	0.181	UR	419456	5	0.103	0.0127279	5.95e-16	0.673	ptv5pcnt	419557	5	0.139	0.00464525	4.32e-196	0.00364	ptv	419557	5	0.109	0.0132486	2.33e-16	0.652	Yes	Significant
KLF1	30050	30050#Mean corpuscular haemoglobin	UR	446859	2	0.279	0.167994	0.0967	0.368	flexcadd5	446859	5	-0.0553	0.0348346	0.112	0.787	rarecadd5	446859	5	-0.0317	0.0333694	0.342	0.356	UR	446859	4	-0.487	0.0402715	1.1e-33	0.0543	ptv	446964	4	-1.24	0.0632148	1.34e-85	0.951	ptv	446964	4	-1.24	0.0632148	1.34e-85	0.951	Yes	Significant
TMPRSS6	30050	30050#Mean corpuscular haemoglobin	flexcadd5	446859	4	0.063	0.0379556	0.0968	0.862	URcadd5	446859	4	-0.105	0.0823958	0.202	0.23	flexindel	446859	4	-0.0751	0.0565325	0.184	0.443	UR	446859	5	-0.221	0.0280926	3.92e-15	0.572	flexnonsynmtr	446964	5	-0.276	0.0182017	8.53e-52	0.136	ptv	446964	5	-0.458	0.0410484	7.25e-29	0.156	Yes	Significant
POLE	30050	30050#Mean corpuscular haemoglobin	rarecadd5	446859	4	0.0868	0.0541865	0.109	0.108	flexcadd5	446859	4	-0.0906	0.062003	0.144	0.825	URcadd5	446859	4	0.105	0.0791474	0.185	0.0813	UR	446859	5	0.163	0.0245461	3.49e-11	0.695	ptv	446964	5	0.331	0.036337	8.18e-20	0.416	ptv	446964	5	0.331	0.036337	8.18e-20	0.416	Yes	Significant
ALB	30860	30860#Total protein	URcadd5	401888	3	-0.167	0.105038	0.113	0.656	UR	401888	4	0.133	0.0734996	0.0709	0.497	flexindel	401888	1	-0.241	0.133946	0.0721	1	UR	401888	4	-0.333	0.049663	1.9e-11	0.2	ptv	401990	4	-1.11	0.0877098	6.52e-37	0.249	ptv	401990	4	-1.11	0.0877098	6.52e-37	0.249	Yes	Significant
EPB42	30750	30750#Glycated haemoglobin (HbA1c)	flex	438238	5	-0.0702	0.0444427	0.114	0.963	flex	438238	4	-0.142	0.136126	0.298	0.808	flex	438238	5	-0.0771	0.0422536	0.0681	0.941	UR	438238	4	-0.25	0.0410012	1.03e-09	0.533	flexdmg	438340	5	-0.174	0.0243002	6.94e-13	0.956	ptv	438340	4	-0.329	0.0496542	3.33e-11	0.414	No	Significant
PTPRH	30080	30080#Platelet count	URcadd5	446859	3	0.324	0.205719	0.115	0.218	UR	446859	4	-0.0702	0.0611502	0.251	0.206	UR	446859	4	-0.0382	0.0586187	0.514	0.426	UR	446859	5	-0.177	0.0236872	8.61e-14	0.715	ptv5pcnt	446964	5	-0.18	0.0155402	5.14e-31	0.586	ptv	446964	5	-0.203	0.0258603	3.62e-15	0.335	Yes	Significant
PCSK9	30780	30780#LDL direct	flexcadd5	438425	4	-0.0482	0.0306034	0.116	0.878	flex	438425	5	-0.0467	0.0136644	0.000628	0.21	flex	438425	5	-0.048	0.012574	0.000135	0.276	UR	438425	5	-0.376	0.0229359	1.63e-60	0.865	ptv5pcnt	438533	5	-0.99	0.0351609	2.14e-174	0.713	ptv	438533	4	-1.01	0.0396201	4.15e-142	0.845	Yes	Significant
CHTF18	30270	30270#Mean sphered cell volume	UR	439315	4	0.127	0.0811417	0.117	0.505	flex	439315	5	-0.0399	0.0287676	0.166	0.795	URcadd5	439315	4	0.119	0.0673256	0.0762	0.592	UR	439315	5	0.195	0.0289535	1.84e-11	0.153	ptv5pcnt	439417	5	0.253	0.0342363	1.6e-13	0.17	ptv	439417	5	0.253	0.0342919	1.78e-13	0.131	Yes	Significant
CHTF18	30040	30040#Mean corpuscular volume	URcadd5	446860	4	0.124	0.0789995	0.117	0.91	URcadd5	446860	3	0.251	0.116124	0.0304	0.755	URcadd5	446860	4	0.164	0.065325	0.012	0.965	UR	446860	5	0.211	0.0283155	9.27e-14	0.491	flexdmg	446965	5	0.116	0.0147127	3.72e-15	0.00302	ptv	446965	5	0.255	0.0335959	3.43e-14	0.614	Yes	Significant
RHAG	30240	30240#Reticulocyte percentage	URcadd5	439314	3	-0.21	0.134472	0.118	0.295	UR	439314	5	-0.0593	0.0470806	0.208	0.764	URcadd5	439314	5	-0.123	0.0695658	0.0777	0.974	UR	439314	5	0.239	0.0374579	1.71e-10	0.911	ptvraredmg	439416	5	0.613	0.0416269	3.73e-49	0.222	ptv	439416	4	1.01	0.0695218	8.36e-48	0.28	No	Significant
LIPC	30760	30760#HDL cholesterol	URcadd5	402140	5	-0.0753	0.0489298	0.124	0.992	URcadd5	402140	5	0.0851	0.082195	0.3	0.895	URcadd5	402140	5	-0.0333	0.042055	0.428	0.911	UR	402140	5	0.141	0.0211823	3.15e-11	0.228	flexdmg	402242	5	0.199	0.0155608	1.38e-37	0.0131	ptv	402242	4	0.47	0.0376547	9.7e-36	0.0223	Yes	Significant
ZBTB4	30830	30830#SHBG	flex	398471	5	-0.0317	0.0211024	0.133	0.999	flexcadd5	398471	5	-0.121	0.0105126	1.11e-30	0.686	flexcadd5	398471	5	-0.105	0.00949622	1.85e-28	0.632	flex	398471	5	-0.101	0.00931735	1.8e-27	0.576	syn	398573	5	-0.0601	0.0199804	0.00263	0.374	ptv	398573	1	-0.133	0.180885	0.461	1	Yes	Significant
ATP1B2	30610	30610#Alkaline phosphatase	flexcadd5	439272	5	-0.0313	0.0208989	0.135	0.951	flexcadd5	439272	5	0.103	0.0175038	4.21e-09	0.403	flexcadd5	439272	5	0.0487	0.0134722	0.000304	0.489	flex	439272	5	0.0276	0.0108916	0.0114	0.138	ptv	439380	1	0.317	0.244202	0.194	1	ptv	439380	1	0.317	0.244202	0.194	1	No	Significant
APOB	30650	30650#Aspartate aminotransferase	flex	437630	4	-0.0984	0.0658138	0.135	0.153	flexindel	437630	1	-0.58	0.255381	0.0231	1	flexindel	437630	1	-0.549	0.246722	0.0261	1	UR	437630	5	0.211	0.0290817	4.48e-13	0.67	ptv	437738	5	0.33	0.035206	6.85e-21	0.658	ptv	437738	5	0.33	0.035206	6.85e-21	0.658	No	Significant
ANGPTL3	30690	30690#Cholesterol	rarecadd5	439256	3	-0.163	0.109198	0.136	0.594	flexindel	439256	5	0.0489	0.0373573	0.191	0.401	flexindel	439256	5	0.05	0.0372763	0.18	0.399	UR	439256	4	-0.292	0.0233695	6.28e-36	0.578	flexdmg	439364	5	-0.456	0.0223048	6.73e-93	0.771	ptv	439364	4	-0.544	0.0329844	3.88e-61	0.775	Yes	Significant
CHTF18	30050	30050#Mean corpuscular haemoglobin	URcadd5	446859	4	0.116	0.0784746	0.139	0.916	URcadd5	446859	3	0.225	0.115455	0.051	0.868	URcadd5	446859	4	0.151	0.0649094	0.0202	0.938	UR	446859	5	0.21	0.0281664	9.23e-14	0.387	ptv5pcnt	446964	5	0.26	0.0333805	6.76e-15	0.552	ptv	446964	5	0.256	0.0334303	1.87e-14	0.601	Yes	Significant
PCSK9	30640	30640#Apolipoprotein B	flexcadd5	437036	4	-0.0451	0.0308306	0.143	0.675	flex	437036	5	-0.0428	0.0137519	0.00184	0.208	flex	437036	5	-0.0436	0.0126559	0.000576	0.234	UR	437036	5	-0.356	0.023149	1.85e-53	0.818	ptv5pcnt	437144	5	-0.968	0.0359315	9.3e-160	0.756	ptv	437144	4	-0.983	0.0402367	8.27e-132	0.937	Yes	Significant
GP1BA	30100	30100#Mean platelet (thrombocyte) volume	UR	446854	4	0.14	0.0963501	0.146	0.418	UR	446854	4	0.0871	0.0507871	0.0864	0.706	UR	446854	4	0.0997	0.0449811	0.0266	0.41	UR	446854	4	0.44	0.0261193	1.39e-63	0.0137	ptv	446959	4	0.615	0.0320004	3.41e-82	0.199	ptv	446959	4	0.615	0.0320004	3.41e-82	0.199	Yes	Significant
IQGAP2	30080	30080#Platelet count	flex	446859	4	-0.0422	0.0290545	0.146	0.139	flexindel	446859	4	0.0787	0.0883494	0.373	0.396	flex	446859	5	-0.0291	0.0204505	0.155	0.979	UR	446859	5	-0.196	0.0211706	2.17e-20	0.00511	ptv5pcnt	446964	5	-0.297	0.025618	4.1e-31	0.229	ptv	446964	5	-0.3	0.0262489	2.99e-30	0.00356	Yes	Significant
POLE	30070	30070#Red blood cell (erythrocyte) distribution width	rarecadd5	446860	4	-0.0776	0.0552656	0.16	0.915	flex	446860	5	0.0147	0.0166173	0.377	0.371	rarecadd5	446860	4	-0.0295	0.0416077	0.479	0.954	UR	446860	5	0.183	0.0250477	2.87e-13	0.33	ptv	446965	5	0.366	0.0370828	4.97e-23	0.722	ptv	446965	5	0.366	0.0370828	4.97e-23	0.722	Yes	Significant
KLF1	30040	30040#Mean corpuscular volume	URcadd5	446860	2	0.231	0.168918	0.171	0.503	flexcadd5	446860	5	-0.06	0.0350905	0.0872	0.883	rarecadd5	446860	5	-0.0425	0.0335719	0.206	0.917	UR	446860	4	-0.467	0.0405096	8.41e-31	0.123	ptv	446965	4	-1.19	0.0635599	6.84e-78	0.752	ptv	446965	4	-1.19	0.0635599	6.84e-78	0.752	Yes	Significant
LPA	30790	30790#Lipoprotein A	URcadd5	351102	2	0.285	0.214288	0.183	0.00674	flex	351102	4	-0.0535	0.0542085	0.324	0.879	flexindel	351102	1	-0.251	0.268634	0.349	1	UR	351102	5	-0.309	0.0315817	1.44e-22	0.0412	ptv5pcnt	351192	5	-0.404	0.0205613	6.97e-86	0.533	ptv	351192	5	-0.388	0.0350384	1.54e-28	0.352	Yes	Significant
RHAG	30250	30250#Reticulocyte count	UR	439314	3	-0.176	0.132749	0.186	0.371	UR	439314	5	-0.048	0.0464621	0.302	0.709	URcadd5	439314	5	-0.104	0.0686674	0.13	0.981	UR	439314	5	0.235	0.036971	1.95e-10	0.92	flexdmg	439416	5	0.596	0.0410973	1.01e-47	0.226	ptv	439416	4	0.963	0.0686365	9.61e-45	0.198	No	Significant
CAD	30040	30040#Mean corpuscular volume	URcadd5	446860	5	0.0737	0.0556847	0.186	0.0773	flexcadd5	446860	4	-0.0374	0.0293465	0.203	0.246	flexcadd5	446860	5	-0.0275	0.0204041	0.178	0.0509	UR	446860	5	0.196	0.0332112	3.5e-09	0.46	ptv	446965	4	0.711	0.0669712	2.41e-26	0.146	ptv	446965	4	0.711	0.0669712	2.41e-26	0.146	No	Significant
GHSR	50	50#Standing height	flexindel	459118	1	0.907	0.696604	0.193	1	flex	459118	3	-0.135	0.0746814	0.0704	0.665	flexcadd5	459118	4	-0.0649	0.0407853	0.112	0.0254	UR	459118	4	-0.232	0.0376663	7.12e-10	0.132	flexdmg	459228	4	-0.132	0.0172132	2.15e-14	0.804	ptv	459228	3	-0.288	0.0436142	3.8e-11	0.174	Yes	Significant
TMEM181	30790	30790#Lipoprotein A	flex	351102	3	0.262	0.207608	0.207	0.675	flexcadd5	351102	5	0.0992	0.0160056	5.76e-10	0.0354	flexcadd5	351102	5	0.1	0.0159593	3.47e-10	0.0366	flex	351102	5	0.0385	0.00986402	9.63e-05	0.236	raredmgmtr	351192	4	0.364	0.0568005	1.43e-10	0.00024	ptv	351192	3	-0.173	0.0916434	0.0585	0.333	Yes	Significant
SPTA1	30750	30750#Glycated haemoglobin (HbA1c)	rarecadd5	438238	5	0.0485	0.038391	0.207	0.987	flexcadd5	438238	5	-0.0256	0.0314286	0.416	0.357	URcadd5	438238	4	0.0262	0.0493342	0.596	0.866	UR	438238	5	-0.242	0.0295015	2.05e-16	0.746	ptv5pcnt	438340	3	-0.676	0.0486735	8.33e-44	0.887	ptv	438340	3	-0.676	0.0486735	8.33e-44	0.887	Yes	Significant
APOB	30640	30640#Apolipoprotein B	flex	437036	4	0.0844	0.0684047	0.217	0.767	flexindel	437036	1	-0.417	0.266438	0.118	1	flexindel	437036	1	-0.414	0.257404	0.108	1	UR	437036	5	-1.01	0.0344719	9.5e-188	2.08e-07	ptv5pcnt	437144	5	-1.69	0.0448819	5e-300	2.36e-12	ptv	437144	5	-1.69	0.0448819	5e-300	2.36e-12	Yes	Significant
POLE	30260	30260#Mean reticulocyte volume	URcadd5	439313	4	0.144	0.118413	0.223	0.0146	flex	439313	5	-0.0213	0.0167793	0.204	0.0399	flex	439313	5	-0.0183	0.0160759	0.256	0.118	UR	439313	5	0.192	0.0252499	2.72e-14	0.949	ptvraredmg	439415	5	0.172	0.0145709	3.13e-32	0.785	ptv	439415	5	0.414	0.0373306	1.34e-28	0.665	Yes	Significant
POLE	30040	30040#Mean corpuscular volume	URcadd5	446860	4	0.143	0.117207	0.224	0.0334	rarecadd5	446860	4	-0.109	0.0622338	0.0803	0.87	flex	446860	5	-0.0207	0.0156973	0.186	0.676	UR	446860	5	0.17	0.0246975	6.36e-12	0.79	ptv	446965	5	0.354	0.0365353	3.25e-22	0.56	ptv	446965	5	0.354	0.0365353	3.25e-22	0.56	Yes	Significant
MED17	30050	30050#Mean corpuscular haemoglobin	flexindel	446859	4	-0.142	0.116644	0.225	0.0515	UR	446859	5	-0.0777	0.0210451	0.000221	0.567	UR	446859	5	-0.0689	0.0192903	0.000352	0.645	UR	446859	5	-0.112	0.0184062	1.21e-09	0.692	ptv	446964	4	-0.546	0.0610556	3.9e-19	0.992	ptv	446964	4	-0.546	0.0610556	3.9e-19	0.992	No	Significant
STAB1	30770	30770#IGF-1	flex	436862	3	0.0831	0.0686914	0.226	0.829	flex	436862	4	0.0644	0.051756	0.213	0.887	flex	436862	4	0.0741	0.0413897	0.0735	0.993	UR	436862	5	-0.127	0.0210978	1.52e-09	0.822	flexdmg	436970	5	-0.0604	0.00876256	5.45e-12	0.918	ptv	436970	5	-0.14	0.0219726	2.17e-10	0.834	Yes	Significant
PDZK1	30880	30880#Urate	UR	438732	3	-0.119	0.0992195	0.229	0.329	URcadd5	438732	4	-0.148	0.0727576	0.0417	0.209	UR	438732	4	-0.104	0.0458447	0.0236	0.181	UR	438732	5	-0.265	0.0352493	6e-14	0.0482	ptvraredmg	438840	5	-0.313	0.0314	1.98e-23	0.0933	ptv	438840	4	-0.497	0.0550904	1.98e-19	0.11	Yes	Significant
THAP11	30630	30630#Apolipoprotein A	flexindel	399929	5	-0.0557	0.0464784	0.231	0.0662	flexcadd5	399929	5	-0.151	0.0200703	6.39e-14	0.312	flex	399929	5	-0.0844	0.014476	5.64e-09	0.443	flex	399929	5	-0.0808	0.0142035	1.28e-08	0.658	raredmg	400031	3	-0.354	0.127871	0.00558	0.897	ptv	400031	4	0.0107	0.072772	0.883	0.112	No	Significant
STAB1	30600	30600#Albumin	URcadd5	402327	3	0.195	0.163365	0.233	0.422	flexindel	402327	3	0.143	0.185515	0.441	0.921	URcadd5	402327	4	0.129	0.0995733	0.195	0.568	UR	402327	5	0.165	0.0223946	1.79e-13	0.424	ptvraredmg	402428	5	0.0949	0.0117686	7.36e-16	0.6	ptv	402428	5	0.173	0.0233173	1.26e-13	0.396	Yes	Significant
APOB	30780	30780#LDL direct	flex	438425	4	0.0799	0.0680795	0.24	0.688	flexindel	438425	1	-0.31	0.265498	0.243	1	flexindel	438425	1	-0.263	0.256495	0.305	1	UR	438425	5	-1.2	0.0301211	5e-300	6.33e-08	ptv5pcnt	438533	5	-1.76	0.0364316	5e-300	1.39e-11	ptv	438533	5	-1.76	0.0364316	5e-300	1.39e-11	Yes	Significant
MED20	30260	30260#Mean reticulocyte volume	flexindel	439313	1	0.355	0.311564	0.254	1	flex	439313	5	0.0878	0.0148129	3.04e-09	0.754	flex	439313	5	0.0819	0.0144841	1.59e-08	0.789	flex	439313	5	0.0827	0.0144153	9.58e-09	0.704	flexnonsynmtr	439415	4	0.0475	0.0296363	0.109	0.175	ptv	439415	3	0.186	0.144858	0.2	0.361	Yes	Significant
ITGA2B	30080	30080#Platelet count	flexindel	446859	1	-0.544	0.481236	0.259	1	URcadd5	446859	3	0.126	0.158584	0.427	0.951	UR	446859	4	0.0364	0.0748402	0.627	0.367	UR	446859	4	-0.303	0.0433023	2.41e-12	0.716	flexdmg	446964	5	-0.211	0.0182956	7.72e-31	0.548	ptv	446964	4	-0.474	0.053073	4.11e-19	0.923	Yes	Significant
POLE	30270	30270#Mean sphered cell volume	URcadd5	439315	4	0.133	0.118661	0.263	0.142	rarecadd5	439315	4	-0.0649	0.0637636	0.308	0.463	UR	439315	5	0.037	0.034063	0.277	0.944	UR	439315	5	0.16	0.0252329	2.17e-10	0.591	ptvraredmg	439417	5	0.143	0.0145532	6.8e-23	0.95	ptv	439417	5	0.316	0.0372544	2.37e-17	0.164	Yes	Significant
APOB	30630	30630#Apolipoprotein A	UR	399929	4	-0.11	0.099693	0.268	0.947	flexcadd5	399929	5	0.103	0.0726311	0.154	0.5	rarecadd5	399929	5	0.0423	0.0514043	0.411	0.52	UR	399929	5	0.179	0.0290379	6.64e-10	0.715	ptv	400031	5	0.256	0.0354214	4.87e-13	0.542	ptv	400031	5	0.256	0.0354214	4.87e-13	0.542	Yes	Significant
STAB1	30760	30760#HDL cholesterol	UR	402140	3	-0.161	0.146246	0.271	0.72	flexindel	402140	3	-0.286	0.170476	0.0936	0.8	flexindel	402140	3	-0.286	0.170476	0.0936	0.8	flex	402140	5	0.111	0.019044	6.01e-09	0.497	flexdmg	402242	5	0.0555	0.00858875	9.99e-11	0.237	ptv	402242	5	0.133	0.0215145	6.08e-10	0.742	Yes	Significant
ABCC2	30660	30660#Direct bilirubin	rarecadd5	373128	3	-0.0842	0.0767789	0.273	0.647	UR	373128	4	0.0462	0.0528163	0.382	0.961	UR	373128	5	0.05	0.0495756	0.313	0.678	UR	373128	5	0.168	0.0237897	1.83e-12	0.526	flexdmg	373218	5	0.0795	0.0101714	5.28e-15	0.607	ptv	373218	4	0.202	0.0270887	7.9e-14	0.819	Yes	Significant
SPTA1	30270	30270#Mean sphered cell volume	rarecadd5	439315	4	0.0433	0.0404993	0.285	0.373	rarecadd5	439315	4	0.0409	0.0332989	0.219	0.506	rarecadd5	439315	4	0.0419	0.0257424	0.103	0.865	UR	439315	5	-0.21	0.0305839	7.05e-12	0.302	ptv	439417	3	-0.605	0.0507383	8.63e-33	0.0281	ptv	439417	3	-0.605	0.0507383	8.63e-33	0.0281	Yes	Significant
IQGAP2	30100	30100#Mean platelet (thrombocyte) volume	flexindel	446854	3	-0.137	0.128671	0.285	0.696	flexindel	446854	4	-0.236	0.0914557	0.00981	0.000562	flexindel	446854	4	-0.203	0.0745498	0.00645	0.00041	UR	446854	5	0.478	0.0218887	9.19e-106	0.211	ptv5pcnt	446959	5	0.726	0.026522	7.76e-165	0.515	ptv	446959	5	0.726	0.0271417	1.6e-157	0.641	Yes	Significant
RHAG	30260	30260#Mean reticulocyte volume	UR	439313	3	-0.142	0.133111	0.286	0.876	flexindel	439313	5	0.07	0.0863204	0.417	0.248	flexindel	439313	5	0.07	0.0863204	0.417	0.248	UR	439313	5	-0.227	0.0371297	8.98e-10	0.22	ptvraredmg	439415	5	-0.56	0.0411525	3.73e-42	0.397	ptv	439415	4	-0.757	0.0687194	3.04e-28	0.312	No	Significant
CAD	30270	30270#Mean sphered cell volume	rarecadd5	439315	5	0.0402	0.0378544	0.288	0.486	URcadd5	439315	4	-0.0605	0.0709503	0.394	0.995	rarecadd5	439315	5	0.022	0.025176	0.383	0.433	UR	439315	5	0.24	0.0339974	1.71e-12	0.088	ptv	439417	4	0.988	0.0681669	1.37e-47	0.4	ptv	439417	4	0.988	0.0681669	1.37e-47	0.4	No	Significant
SPTA1	30260	30260#Mean reticulocyte volume	rarecadd5	439313	4	0.0424	0.0405299	0.296	0.567	rarecadd5	439313	4	0.0603	0.0333266	0.0703	0.306	rarecadd5	439313	4	0.0532	0.025763	0.039	0.28	UR	439313	5	-0.241	0.030588	3.53e-15	0.427	ptv5pcnt	439415	3	-0.667	0.0508104	2.41e-39	0.00537	ptv	439415	3	-0.667	0.0508104	2.41e-39	0.00537	Yes	Significant
ABCA1	30760	30760#HDL cholesterol	flex	402140	4	-0.0177	0.0174355	0.311	0.608	flexindel	402140	5	-0.0357	0.030425	0.241	0.692	flexindel	402140	5	-0.0295	0.0295351	0.317	0.87	UR	402140	5	-0.193	0.018195	2.62e-26	0.0269	flexdmg	402242	5	-0.358	0.0107011	8.96e-245	0.00828	ptv	402242	5	-1.28	0.0460597	1.85e-169	0.196	Yes	Significant
EXOC3L4	30730	30730#Gamma glutamyltransferase	flex	439029	4	-0.0705	0.0703673	0.316	0.638	flex	439029	5	-0.142	0.0454624	0.00183	0.317	flex	439029	5	-0.121	0.0383712	0.00156	0.635	flex	439029	5	-0.174	0.0272176	1.72e-10	0.128	flexdmg	439137	4	-0.243	0.0235109	4.71e-25	0.125	ptv	439137	4	-0.227	0.038498	3.53e-09	0.0981	Yes	Significant
LCAT	30630	30630#Apolipoprotein A	UR	399929	2	-0.208	0.209355	0.321	0.898	flex	399929	5	-0.1	0.0499257	0.0442	0.621	flex	399929	5	-0.0901	0.0472527	0.0565	0.605	UR	399929	4	-0.533	0.074297	7.37e-13	0.721	flexdmg	400031	5	-0.554	0.0227319	2.61e-131	0.0371	ptv	400031	4	-1.1	0.11423	6.63e-22	0.287	Yes	Significant
APOA5	30870	30870#Triglycerides	flexindel	438911	1	0.298	0.305156	0.33	1	flex	438911	5	0.0729	0.0269022	0.00675	0.918	flex	438911	5	0.0628	0.0249605	0.0119	0.825	UR	438911	5	0.398	0.0319582	1.54e-35	0.303	ptv	439019	3	0.813	0.0472728	2.65e-66	0.818	ptv	439019	3	0.813	0.0472728	2.65e-66	0.818	Yes	Significant
OBSCN	30700	30700#Creatinine	flexindel	439043	1	-0.544	0.563705	0.334	1	flexindel	439043	4	0.122	0.15147	0.42	1.29e-05	flex	439043	4	0.0108	0.0200738	0.592	0.00792	UR	439043	5	0.0776	0.0108465	8.28e-13	0.257	ptv	439151	5	0.0858	0.0113063	3.24e-14	0.323	ptv	439151	5	0.0858	0.0113063	3.24e-14	0.323	Yes	Significant
SHBG	30850	30850#Testosterone	flexindel	397820	3	-0.0995	0.103151	0.335	0.324	flex	397820	4	0.124	0.0856536	0.147	0.244	flexcadd5	397820	5	0.0256	0.0320293	0.425	0.873	UR	397820	5	-0.238	0.0195741	4.16e-34	0.3	ptv5pcnt	397921	5	-0.317	0.0221023	1.62e-46	0.615	ptv	397921	5	-0.322	0.0225357	3.28e-46	0.9	Yes	Significant
GP1BA	30080	30080#Platelet count	flexindel	446859	1	0.29	0.304359	0.341	1	UR	446859	4	-0.0673	0.0491348	0.171	0.444	UR	446859	4	-0.0634	0.043515	0.145	0.445	UR	446859	4	-0.285	0.0252587	1.82e-29	0.156	flexdmg	446964	5	-0.339	0.0259343	4.65e-39	0.593	ptv	446964	4	-0.396	0.0309389	1.43e-37	0.51	Yes	Significant
LDHAL6B	30800	30800#Oestradiol	rarecadd5	71332	2	0.0905	0.0954517	0.343	0.731	URcadd5	71332	3	-1.1	0.174457	2.99e-10	0.393	URcadd5	71332	4	-0.652	0.129137	4.42e-07	0.591	UR	71332	4	-0.24	0.0734752	0.00107	0.289	UR	71358	4	-0.0902	0.126134	0.474	0.416	ptv	71358	3	-0.0271	0.107141	0.8	0.0884	No	Significant
PKD1	30720	30720#Cystatin C	flexindel	439222	3	0.118	0.124483	0.345	0.227	rarecadd5	439222	5	0.018	0.0143679	0.211	0.21	rarecadd5	439222	5	0.0147	0.0130343	0.259	0.15	UR	439222	5	0.109	0.0181569	1.76e-09	0.186	ptv5pcnt	439330	5	1.29	0.0665997	1.57e-83	0.000173	ptv	439330	5	1.29	0.0665997	1.57e-83	0.000173	Yes	Significant
CHTF18	30260	30260#Mean reticulocyte volume	UR	439313	4	0.0761	0.0810859	0.348	0.977	flex	439313	5	-0.0331	0.0288368	0.251	0.971	flex	439313	5	-0.0239	0.024792	0.336	0.98	UR	439313	5	0.186	0.0290192	1.34e-10	0.736	ptv	439415	5	0.25	0.0343913	3.49e-13	0.739	ptv	439415	5	0.25	0.0343913	3.49e-13	0.739	Yes	Significant
SLC7A9	30700	30700#Creatinine	flexindel	439043	1	-0.423	0.460264	0.358	1	flex	439043	4	-0.0891	0.0311098	0.0042	0.497	flex	439043	5	-0.0643	0.0259608	0.0132	0.604	flex	439043	5	-0.106	0.0176381	1.63e-09	0.923	ptvraredmg	439151	5	-0.142	0.0146699	3.31e-22	0.199	ptv	439151	4	-0.143	0.0239756	2.34e-09	0.405	Yes	Significant
IQGAP2	30600	30600#Albumin	URcadd5	402327	4	-0.0512	0.0567236	0.367	0.374	URcadd5	402327	4	-0.0721	0.0574122	0.209	0.478	URcadd5	402327	4	-0.0616	0.0403663	0.127	0.903	UR	402327	5	-0.173	0.0226822	2.35e-14	0.801	ptvraredmg	402428	5	-0.163	0.0171432	1.87e-21	0.221	ptv	402428	5	-0.245	0.0281595	3.24e-18	0.959	Yes	Significant
APOB	30690	30690#Cholesterol	flex	439256	4	0.0597	0.0672049	0.374	0.695	flexindel	439256	1	-0.312	0.261876	0.233	1	flexindel	439256	1	-0.259	0.252997	0.305	1	UR	439256	5	-1.01	0.0297099	1.63e-254	8.55e-06	ptv	439364	5	-1.48	0.0359527	5e-300	3.45e-08	ptv	439364	5	-1.48	0.0359527	5e-300	3.45e-08	Yes	Significant
APOB	30890	30890#Vitamin D	flexindel	419456	1	0.835	0.975016	0.392	1	URcadd5	419456	5	0.128	0.0869404	0.142	0.07	flexindel	419456	1	0.41	0.251753	0.103	1	UR	419456	5	0.362	0.0298091	7.48e-34	0.00977	ptv	419557	5	0.53	0.0358964	2.25e-49	0.000825	ptv	419557	5	0.53	0.0358964	2.25e-49	0.000825	Yes	Significant
EXOC3L4	30100	30100#Mean platelet (thrombocyte) volume	flexcadd5	446854	3	-0.142	0.166207	0.392	0.681	UR	446854	4	0.238	0.153956	0.122	0.566	UR	446854	5	0.108	0.122829	0.38	0.659	UR	446854	5	-0.319	0.0391208	3.27e-16	0.182	flexdmg	446959	4	-0.382	0.0251379	3.35e-52	0.172	ptv	446959	4	-0.368	0.0412644	5.26e-19	0.225	Yes	Significant
SPTA1	30240	30240#Reticulocyte percentage	rarecadd5	439314	4	-0.0349	0.0408875	0.394	0.0972	UR	439314	5	0.0636	0.0452338	0.16	0.732	UR	439314	5	0.0476	0.0384582	0.216	0.86	UR	439314	5	0.306	0.0307972	3.16e-23	0.144	ptv	439416	3	0.763	0.0512772	4.22e-50	0.000539	ptv	439416	3	0.763	0.0512772	4.22e-50	0.000539	Yes	Significant
SPTA1	30300	30300#High light scatter reticulocyte count	flexindel	439314	4	0.028	0.0349793	0.423	0.336	rarecadd5	439314	4	-0.0265	0.0332987	0.425	0.819	rarecadd5	439314	4	-0.0193	0.0257439	0.453	0.382	UR	439314	5	0.197	0.0305186	1.13e-10	0.193	ptv	439416	3	0.518	0.0508106	2.26e-24	0.00233	ptv	439416	3	0.518	0.0508106	2.26e-24	0.00233	Yes	Significant
IQGAP2	30860	30860#Total protein	UR	401888	4	-0.043	0.0562371	0.444	0.742	flexindel	401888	4	-0.0562	0.0930921	0.546	0.88	flexindel	401888	4	-0.0596	0.0764893	0.436	0.734	UR	401888	5	-0.135	0.0228355	3.41e-09	0.834	ptvraredmg	401990	5	-0.142	0.0172649	2.46e-16	0.15	ptv	401990	5	-0.197	0.0283639	3.74e-12	0.595	Yes	Significant
APOB	30870	30870#Triglycerides	URcadd5	438911	4	0.0731	0.103585	0.48	0.96	flexindel	438911	1	-0.786	0.257904	0.0023	1	flexindel	438911	1	-0.702	0.249159	0.00486	1	UR	438911	5	-0.821	0.0293393	2.89e-172	0.00825	ptv	439019	5	-1.15	0.0355321	2.26e-230	0.00408	ptv	439019	5	-1.15	0.0355321	2.26e-230	0.00408	Yes	Significant
HSPA9	30070	30070#Red blood cell (erythrocyte) distribution width	flexindel	446860	3	-0.125	0.177274	0.48	0.68	rarecadd5	446860	5	0.0342	0.0235636	0.147	0.871	rarecadd5	446860	5	0.0223	0.0200701	0.266	0.477	UR	446860	5	0.178	0.0261031	9.29e-12	0.0241	ptv	446965	4	1.08	0.0642958	9.16e-64	0.398	ptv	446965	4	1.08	0.0642958	9.16e-64	0.398	No	Significant
RHAG	30270	30270#Mean sphered cell volume	UR	439315	3	-0.0915	0.132833	0.491	0.54	UR	439315	5	0.0258	0.0467081	0.581	0.809	flex	439315	5	-0.00876	0.0229783	0.703	0.859	UR	439315	5	-0.267	0.0370829	5.85e-13	0.48	ptvraredmg	439417	5	-0.73	0.0410463	1.05e-70	0.823	ptv	439417	4	-0.945	0.0685569	3.44e-43	0.464	No	Significant
APOB	30760	30760#HDL cholesterol	flexindel	402140	1	0.608	0.902662	0.5	1	URcadd5	402140	5	0.152	0.0806915	0.0596	0.224	URcadd5	402140	5	0.0899	0.0633058	0.156	0.408	UR	402140	5	0.238	0.0284881	6.02e-17	0.348	ptv5pcnt	402242	5	0.324	0.0347012	9.47e-21	0.604	ptv	402242	5	0.324	0.0347012	9.47e-21	0.604	Yes	Significant
APOA5	30760	30760#HDL cholesterol	UR	402140	3	0.0769	0.116504	0.509	0.513	URcadd5	402140	4	-0.0701	0.0572507	0.221	0.796	UR	402140	4	-0.0349	0.0420582	0.407	0.364	UR	402140	4	-0.253	0.0311283	4.65e-16	0.481	ptv5pcnt	402242	3	-0.516	0.0461742	5.21e-29	0.9	ptv	402242	3	-0.516	0.0461742	5.21e-29	0.9	Yes	Significant
SPTA1	30290	30290#High light scatter reticulocyte percentage	flexcadd5	439315	4	0.0198	0.0305534	0.517	0.449	rarecadd5	439315	4	-0.0291	0.0335652	0.387	0.919	rarecadd5	439315	4	-0.0235	0.0259507	0.366	0.443	UR	439315	5	0.213	0.0307621	4.69e-12	0.285	ptv5pcnt	439417	3	0.561	0.0512129	6.72e-28	0.000655	ptv	439417	3	0.561	0.0512129	6.72e-28	0.000655	Yes	Significant
SPTA1	30250	30250#Reticulocyte count	flexindel	439314	4	0.0221	0.0348524	0.526	0.109	UR	439314	5	0.0589	0.0446244	0.187	0.429	UR	439314	5	0.0483	0.0379384	0.203	0.465	UR	439314	5	0.284	0.0303867	1.05e-20	0.0835	ptv	439416	3	0.701	0.0506099	1.25e-43	0.00146	ptv	439416	3	0.701	0.0506099	1.25e-43	0.00146	Yes	Significant
GOT1	30650	30650#Aspartate aminotransferase	URcadd5	437630	1	-0.0998	0.161524	0.537	1	flexindel	437630	3	0.0741	0.10149	0.466	0.146	UR	437630	5	-0.0388	0.0464224	0.404	0.0657	UR	437630	5	-0.514	0.0416	4.03e-35	0.158	flexnonsynmtr	437738	5	-1.32	0.0276585	5e-300	0.0206	ptv	437738	2	-2.45	0.0936517	3.85e-151	0.463	Yes	Significant
ABCA1	30630	30630#Apolipoprotein A	flex	399929	4	-0.00991	0.0176941	0.576	0.37	flexindel	399929	5	-0.0431	0.0309488	0.164	0.541	flexindel	399929	5	-0.037	0.0300366	0.218	0.754	UR	399929	5	-0.215	0.0185059	3.47e-31	0.0232	flexdmg	400031	5	-0.401	0.0108587	2.14e-298	0.0108	ptv	400031	5	-1.45	0.0467588	5.24e-211	0.177	Yes	Significant
APOB	30620	30620#Alanine aminotransferase	rarecadd5	439094	4	-0.0301	0.0712561	0.673	0.0858	flexindel	439094	1	-0.419	0.250514	0.0943	1	flexindel	439094	1	-0.417	0.24202	0.0848	1	UR	439094	5	0.202	0.0285137	1.58e-12	0.336	ptv5pcnt	439202	5	0.323	0.0345166	7.2e-21	0.746	ptv	439202	5	0.323	0.0345166	7.2e-21	0.746	No	Significant
KIAA1109	30100	30100#Mean platelet (thrombocyte) volume	URcadd5	446854	4	0.0111	0.0434048	0.798	0.899	flexcadd5	446854	5	-0.0279	0.0284763	0.327	0.562	rarecadd5	446854	4	-0.0113	0.0198526	0.57	0.723	UR	446854	5	-0.152	0.0250685	1.31e-09	0.571	ptv	446959	5	-0.365	0.0391972	1.29e-20	0.543	ptv	446959	5	-0.365	0.0391972	1.29e-20	0.543	No	Significant
MPL	30080	30080#Platelet count	NA	NA	NA	NA	NA	NA	NA	NA	NA	NA	NA	NA	NA	NA	NA	NA	NA	NA	NA	NA	NA	UR	446859	4	0.435	0.0439754	4.93e-23	0.0239	flexdmg	446964	5	0.264	0.0161278	2.46e-60	0.0733	ptv	446964	4	0.431	0.0439302	9.56e-23	0.0245	Yes	Significant
MPL	30090	30090#Platelet crit	NA	NA	NA	NA	NA	NA	NA	NA	NA	NA	NA	NA	NA	NA	NA	NA	NA	NA	NA	NA	NA	UR	446855	4	0.414	0.0432097	8.73e-22	0.0771	flexdmg	446960	5	0.27	0.0158493	4.35e-65	0.0294	ptv	446960	4	0.412	0.0431649	1.3e-21	0.0781	No	Significant
CBL	30270	30270#Mean sphered cell volume	flexindel	439315	5	-0.0472	0.00861911	4.38e-08	0.176	URcadd5	439315	5	-0.0183	0.0185159	0.323	0.54	flexindel	439315	5	-0.0377	0.00781439	1.38e-06	0.0827	flex	439315	5	-0.0168	0.00543096	0.00201	0.0171	UR	439417	5	-0.0689	0.0374262	0.0654	0.398	ptv	439417	4	-0.0951	0.0856094	0.267	0.506	NA	Suggestive
COL19A1	30220	30220#Basophill percentage	URcadd5	446026	4	-0.56	0.102785	4.99e-08	0.58	flexcadd5	446026	5	0.0141	0.0199618	0.479	0.308	URcadd5	446026	5	-0.0656	0.033916	0.053	0.859	UR	446026	5	-0.0166	0.0215231	0.441	0.855	flexdmg	446130	5	0.0191	0.0136179	0.162	0.187	ptv	446130	4	0.0162	0.0498025	0.745	0.744	NA	Suggestive
PLA2G15	30010	30010#Red blood cell (erythrocyte) count	flexindel	446862	2	-0.991	0.185815	9.55e-08	0.643	flexcadd5	446862	5	-0.0363	0.0164409	0.0272	0.941	flexcadd5	446862	5	-0.0322	0.0137999	0.0195	0.766	flex	446862	5	-0.0234	0.0115886	0.0432	0.679	ptvraredmg	446967	5	-0.02	0.0225965	0.377	0.318	ptv	446967	3	-0.0541	0.07232	0.454	0.995	NA	Suggestive
GNAS	50	50#Standing height	flexindel	459118	5	-0.0753	0.01417	1.07e-07	0.697	rarecadd5	459118	4	-0.00978	0.0152183	0.521	0.131	flexindel	459118	5	-0.0455	0.0116411	9.31e-05	0.697	flex	459118	5	-0.0204	0.00637449	0.00138	0.577	flexnonsynmtr	459228	5	-0.0623	0.0139495	8.04e-06	0.379	ptv	459228	4	-0.0602	0.028693	0.0358	0.798	NA	Suggestive
MRPL2	30700	30700#Creatinine	flexcadd5	439043	5	0.097	0.0182943	1.14e-07	0.81	flexcadd5	439043	5	-0.0211	0.0220173	0.339	0.751	flex	439043	5	0.0476	0.0131493	0.000292	0.767	flex	439043	5	0.0432	0.0127548	0.000707	0.787	syn	439151	4	-0.0531	0.0386663	0.17	0.817	ptv	439151	4	-0.0291	0.0516764	0.573	0.409	NA	Suggestive
CSH1	30030	30030#Haematocrit percentage	URcadd5	446862	1	-3.03	0.572176	1.17e-07	1	URcadd5	446862	2	0.702	0.481679	0.145	0.433	URcadd5	446862	2	-0.846	0.368495	0.0217	0.238	UR	446862	4	-0.15	0.0969125	0.121	0.285	ptv5pcnt	446967	3	0.324	0.200676	0.106	0.156	ptv	446967	2	0.258	0.275226	0.348	0.0697	NA	Suggestive
CALM3	48	48#Waist circumference	rarecadd5	459461	5	0.129	0.0247342	1.76e-07	0.454	flexindel	459461	5	-0.0597	0.0353765	0.0915	0.538	URcadd5	459461	5	0.0514	0.0193104	0.00781	0.985	UR	459461	5	0.0468	0.0183998	0.0109	0.944	syn	459571	4	-0.0965	0.0791564	0.223	1	ptv	459571	1	0.103	0.438285	0.815	1	NA	Suggestive
DGKD	30840	30840#Total bilirubin	flex	437402	5	-0.214	0.0410574	1.88e-07	0.342	UR	437402	5	-0.0724	0.0201065	0.000317	0.222	UR	437402	5	-0.0746	0.0197317	0.000155	0.294	UR	437402	5	-0.0699	0.0192019	0.000273	0.307	flexnonsynmtr	437510	5	-0.0951	0.0176069	6.61e-08	0.0507	ptv	437510	5	0.0149	0.0829441	0.858	0.172	NA	Suggestive
SPP2	30840	30840#Total bilirubin	flexindel	437402	1	0.844	0.16251	2.04e-07	1	flexcadd5	437402	1	-0.0949	0.0382893	0.0132	1	flexindel	437402	1	0.623	0.126631	8.72e-07	1	UR	437402	5	0.0503	0.0401753	0.21	0.364	ptv5pcnt	437510	4	0.108	0.0540209	0.0447	0.99	ptv	437510	4	0.108	0.0540209	0.0447	0.99	NA	Suggestive
ZNF229	30780	30780#LDL direct	rarecadd5	438425	4	-0.161	0.031221	2.43e-07	0.566	flexindel	438425	5	-0.0858	0.0339451	0.0115	0.239	flexindel	438425	5	-0.137	0.0302387	6.18e-06	0.287	flex	438425	5	-0.0226	0.010414	0.0298	0.649	ptv5pcnt	438533	5	-0.144	0.0137883	1.97e-25	0.217	ptv	438533	4	-0.0397	0.0377366	0.293	0.297	NA	Suggestive
SPP2	30660	30660#Direct bilirubin	flexindel	373128	1	0.881	0.172474	3.24e-07	1	flex	373128	4	-0.0877	0.0332052	0.00827	0.717	flexindel	373128	1	0.557	0.131913	2.43e-05	1	UR	373128	5	0.088	0.0443802	0.0475	0.315	ptv5pcnt	373218	4	0.174	0.0596249	0.00343	0.976	ptv	373218	4	0.174	0.0596249	0.00343	0.976	NA	Suggestive
SLC4A1	30250	30250#Reticulocyte count	flexcadd5	439314	5	0.175	0.0343476	3.27e-07	0.347	flexcadd5	439314	5	-0.0294	0.0185334	0.112	0.394	flexindel	439314	5	-0.0351	0.0225528	0.12	0.7	UR	439314	5	0.0722	0.0236555	0.00228	0.147	ptv5pcnt	439416	1	2.37	0.169099	9.29e-45	1	ptv	439416	1	2.37	0.169099	9.29e-45	1	NA	Suggestive
SLCO2B1	30850	30850#Testosterone	flexcadd5	397820	4	0.0899	0.0176902	3.68e-07	0.787	URcadd5	397820	4	-0.0588	0.0256694	0.0219	0.448	flexcadd5	397820	4	0.0282	0.011965	0.0185	0.294	flex	397820	5	0.0125	0.00882838	0.155	0.0762	UR	397921	3	0.0509	0.0326848	0.119	0.0546	ptv	397921	2	-0.0541	0.0459054	0.239	0.125	NA	Suggestive
BCL2L11	30190	30190#Monocyte percentage	flexindel	446026	5	0.0509	0.010016	3.72e-07	0.223	flexindel	446026	5	0.0433	0.0271839	0.112	0.399	flexindel	446026	5	0.0498	0.00943072	1.32e-07	0.151	flex	446026	5	0.0187	0.00626259	0.00277	0.42	flexnonsynmtr	446130	5	0.0569	0.0339558	0.094	0.144	ptv	446130	3	0.134	0.123812	0.279	0.214	NA	Suggestive
PLSCR5	30670	30670#Urea	flexcadd5	438961	5	0.103	0.0205521	4.79e-07	0.307	flex	438961	5	-0.0743	0.02521	0.00321	0.587	rarecadd5	438961	5	0.0538	0.0235065	0.0222	0.529	flex	438961	5	0.0262	0.0135862	0.0534	0.525	ptv5pcnt	439069	5	0.0525	0.0224206	0.0191	0.28	ptv	439069	4	-0.0333	0.126692	0.793	0.691	NA	Suggestive
SORBS3	30020	30020#Haemoglobin concentration	flexcadd5	446862	5	-0.0728	0.0144762	4.99e-07	0.286	UR	446862	5	-0.0275	0.0265893	0.302	0.309	flexcadd5	446862	5	-0.0564	0.0125798	7.48e-06	0.167	flex	446862	5	-0.0312	0.00880825	0.000388	0.45	raredmgmtr	446967	4	0.0507	0.0393704	0.198	0.91	ptv	446967	3	0.0105	0.0340569	0.759	0.0857	NA	Suggestive
CSH1	30020	30020#Haemoglobin concentration	URcadd5	446862	1	-2.79	0.556098	5.35e-07	1	UR	446862	4	-0.14	0.104356	0.18	0.186	URcadd5	446862	2	-0.848	0.360335	0.0186	0.342	UR	446862	4	-0.165	0.0944618	0.0803	0.204	ptv5pcnt	446967	3	0.226	0.196012	0.248	0.284	ptv	446967	2	0.218	0.269328	0.418	0.128	NA	Suggestive
INTS10	30760	30760#HDL cholesterol	flexindel	402140	4	-0.156	0.0311409	5.51e-07	0.848	flexindel	402140	4	0.239	0.156368	0.126	0.302	flexindel	402140	5	-0.141	0.0305434	3.97e-06	0.286	flex	402140	5	-0.075	0.0172315	1.35e-05	0.0393	flexdmg	402242	5	0.0451	0.0282405	0.11	0.0994	ptv	402242	2	0.00692	0.135993	0.959	0.228	NA	Suggestive
RANBP10	48	48#Waist circumference	flexindel	459461	1	4.39	0.876518	5.62e-07	1	URcadd5	459461	5	-0.0499	0.0212878	0.019	0.771	URcadd5	459461	5	-0.0463	0.020705	0.0254	0.653	UR	459461	5	-0.0355	0.0183765	0.0533	0.691	raredmgmtr	459571	4	-0.0426	0.0450713	0.345	0.0399	ptv	459571	1	0.0397	0.135264	0.769	1	NA	Suggestive
SMIM9	30190	30190#Monocyte percentage	rarecadd5	446026	4	-0.521	0.10421	5.76e-07	0.0418	UR	446026	4	0.0677	0.0774602	0.382	0.942	rarecadd5	446026	5	-0.23	0.0746545	0.00205	0.145	UR	446026	5	-0.041	0.0475328	0.389	0.954	raredmg	446130	2	1.74	0.67228	0.00966	0.546	ptv	446130	3	-0.06	0.0761745	0.431	0.631	NA	Suggestive
CBL	30250	30250#Reticulocyte count	flexindel	439314	5	0.0431	0.00862256	5.88e-07	0.259	UR	439314	5	-0.0208	0.0129438	0.107	0.903	flexindel	439314	5	0.0365	0.00781034	2.94e-06	0.551	flex	439314	5	0.0147	0.00541651	0.00671	0.103	raredmgmtr	439416	5	0.107	0.0401007	0.00749	0.292	ptv	439416	4	0.0761	0.0848143	0.37	0.0835	NA	Suggestive
SLC4A1	30020	30020#Haemoglobin concentration	flexcadd5	446862	5	0.136	0.0272824	5.91e-07	0.41	URcadd5	446862	5	-0.0656	0.031908	0.0399	0.522	flexcadd5	446862	5	0.0241	0.0129898	0.0631	0.836	UR	446862	5	-0.0289	0.0188559	0.125	0.812	ptv	446967	1	-0.55	0.132941	3.5e-05	1	ptv	446967	1	-0.55	0.132941	3.5e-05	1	NA	Suggestive
C2orf80	30270	30270#Mean sphered cell volume	flexindel	439315	1	-0.288	0.058161	7.35e-07	1	URcadd5	439315	5	-0.111	0.0853631	0.193	0.239	flexindel	439315	3	-0.267	0.0547861	1.14e-06	0.525	UR	439315	5	0.0385	0.0395611	0.33	0.777	flexnonsynmtr	439417	4	0.0805	0.0364476	0.0273	0.802	ptv	439417	4	0.124	0.0640958	0.0524	0.682	NA	Suggestive
CBL	30830	30830#SHBG	flex	398471	5	0.0404	0.00818949	8.02e-07	0.115	flex	398471	5	-0.00771	0.00647725	0.234	0.263	flexindel	398471	5	0.0313	0.00753709	3.21e-05	0.088	flex	398471	5	0.0113	0.00523672	0.0311	0.235	URmtr	398573	4	0.11	0.0467124	0.0185	0.972	ptv	398573	4	0.116	0.0798323	0.147	0.515	NA	Suggestive
SDSL	30090	30090#Platelet crit	flexindel	446855	2	-0.708	0.144421	9.57e-07	0.991	flexcadd5	446855	3	0.172	0.107406	0.109	0.897	flexindel	446855	2	-0.564	0.133925	2.5e-05	0.89	flex	446855	5	-0.0185	0.0197085	0.349	0.13	raredmgmtr	446960	5	-0.083	0.0485128	0.0869	0.853	ptv	446960	4	0.0842	0.0698886	0.228	0.242	NA	Suggestive
GNAS	30770	30770#IGF-1	flexindel	436862	5	-0.0976	0.019927	9.6e-07	0.0951	flex	436862	5	0.0135	0.014495	0.35	0.898	flexindel	436862	5	-0.0703	0.0163817	1.75e-05	0.15	flex	436862	5	-0.0172	0.00899802	0.0556	0.131	URmtr	436970	4	-0.123	0.0508624	0.0154	0.563	ptv	436970	4	-0.0494	0.04064	0.224	0.183	NA	Suggestive
SLC22A4	30730	30730#Gamma glutamyltransferase	rarecadd5	439029	5	0.205	0.0431343	1.92e-06	0.116	rarecadd5	439029	4	0.114	0.0620233	0.0669	0.21	rarecadd5	439029	5	0.176	0.0354248	7.15e-07	0.377	flex	439029	5	0.057	0.023416	0.0148	0.68	syn	439137	5	-0.093	0.0308037	0.00255	0.343	ptv	439137	4	0.0686	0.0725826	0.344	0.478	NA	Suggestive
ZMYM6	30710	30710#C-reactive protein	URcadd5	438313	4	-0.323	0.0686423	2.62e-06	0.48	UR	438313	4	-0.387	0.151903	0.0108	0.132	UR	438313	4	-0.332	0.0623076	1e-07	0.935	UR	438313	4	-0.0901	0.0350947	0.0102	0.816	URmtr	438421	4	0.0782	0.060496	0.196	0.81	ptv	438421	4	0.0222	0.0424482	0.601	0.79	NA	Suggestive
CALR3	21001	21001#Body mass index (BMI)	rarecadd5	458621	4	-0.258	0.0551137	2.92e-06	0.83	URcadd5	458621	2	-0.452	0.251558	0.0725	0.696	rarecadd5	458621	5	-0.248	0.0502777	8.54e-07	0.931	flex	458621	5	-0.0477	0.0240651	0.0473	0.00863	raredmg	458731	4	-0.0829	0.0397913	0.0372	0.673	ptv	458731	5	0.0829	0.053399	0.12	0.282	NA	Suggestive
DNAJC28	30200	30200#Neutrophill percentage	rarecadd5	446026	4	0.0988	0.0221377	8.08e-06	0.926	rarecadd5	446026	4	0.103	0.0400602	0.0105	0.0233	rarecadd5	446026	4	0.0999	0.0193962	2.61e-07	0.275	flex	446026	5	0.0382	0.014637	0.00901	0.372	syn	446130	5	0.104	0.0676566	0.124	0.0159	ptv	446130	5	-0.0322	0.0315151	0.307	0.472	NA	Suggestive
DNAJC28	30180	30180#Lymphocyte percentage	rarecadd5	446026	4	-0.0969	0.0219026	9.72e-06	0.808	rarecadd5	446026	4	-0.0953	0.039635	0.0162	0.117	rarecadd5	446026	4	-0.0967	0.0191902	4.67e-07	0.258	flex	446026	5	-0.0347	0.014485	0.0166	0.321	syn	446130	5	-0.105	0.0669932	0.117	0.0117	ptv	446130	5	0.0397	0.0311807	0.203	0.649	NA	Suggestive
STEAP1	30650	30650#Aspartate aminotransferase	URcadd5	437630	4	0.316	0.0721227	1.19e-05	0.251	flex	437630	5	0.429	0.133478	0.00132	0.396	URcadd5	437630	5	0.345	0.0673296	2.88e-07	0.874	UR	437630	5	0.199	0.0524465	0.000152	0.761	syn	437738	4	-0.0914	0.0686726	0.183	0.0271	ptv	437738	4	-0.0332	0.0903837	0.714	0.32	NA	Suggestive
ABCC11	30770	30770#IGF-1	flex	436862	5	0.103	0.025882	7.07e-05	0.622	URcadd5	436862	4	0.333	0.106484	0.00177	0.588	flex	436862	5	0.104	0.0210452	7.3e-07	0.456	flex	436862	5	0.0836	0.0181163	3.92e-06	0.562	raredmg	436970	5	-0.0457	0.0167137	0.00621	0.658	ptv	436970	5	0.0269	0.0353747	0.447	0.97	NA	Suggestive
CYP1B1	30180	30180#Lymphocyte percentage	flexcadd5	446026	5	-0.0947	0.0255751	0.000212	0.409	rarecadd5	446026	5	-0.0675	0.0190653	0.0004	0.451	rarecadd5	446026	5	-0.0806	0.0162891	7.42e-07	0.73	flex	446026	5	-0.0349	0.0107013	0.0011	0.552	raredmgmtr	446130	5	0.0283	0.0263783	0.284	0.574	ptv	446130	4	-0.026	0.0312138	0.405	0.45	NA	Suggestive
MAFK	30260	30260#Mean reticulocyte volume	UR	439313	5	-0.0911	0.0258528	0.000426	0.0184	UR	439313	5	-0.0703	0.018208	0.000112	0.214	UR	439313	5	-0.0774	0.0149587	2.27e-07	0.0237	UR	439313	5	-0.0775	0.0149536	2.23e-07	0.0237	UR	439415	4	0.196	0.0865705	0.0238	0.667	ptv	439415	1	-0.116	0.568838	0.839	0	NA	Suggestive
THAP11	30070	30070#Red blood cell (erythrocyte) distribution width	flexcadd5	446860	5	-0.0712	0.0212983	0.000827	0.93	flex	446860	5	0.115	0.0206061	2.65e-08	0.0804	flex	446860	5	0.025	0.0148485	0.0926	0.563	flex	446860	5	0.0305	0.0145672	0.0362	0.133	ptv5pcnt	446965	4	0.169	0.0744318	0.0231	0.155	ptv	446965	4	0.169	0.0744318	0.0231	0.155	NA	Suggestive
APOA1	30760	30760#HDL cholesterol	flex	402140	4	-0.0646	0.019733	0.00105	0.162	flex	402140	5	-0.112	0.0413914	0.00667	0.587	flex	402140	5	-0.0729	0.0178466	4.36e-05	0.209	flex	402140	5	-0.0872	0.0177541	9.11e-07	0.245	flexdmg	402242	4	-0.479	0.0240564	4.05e-88	0.724	ptv	402242	3	-1.43	0.173543	1.59e-16	0.41	NA	Suggestive
FCGR3A	30860	30860#Total protein	flex	401888	3	-0.144	0.0450323	0.00143	0.553	flexcadd5	401888	4	-0.13	0.0264646	8.44e-07	0.149	flexcadd5	401888	4	-0.132	0.0254786	2.36e-07	0.133	flex	401888	4	-0.041	0.0139189	0.00325	0.0464	ptv	401990	4	0.101	0.0807349	0.209	0.871	ptv	401990	4	0.101	0.0807349	0.209	0.871	NA	Suggestive
BYSL	30250	30250#Reticulocyte count	flex	439314	5	0.101	0.0316392	0.00146	0.116	flex	439314	5	0.102	0.0273119	0.000199	0.454	flex	439314	5	0.102	0.0207292	9.62e-07	0.805	flex	439314	5	0.105	0.0204783	2.77e-07	0.848	URmtr	439416	4	0.147	0.0739049	0.0466	0.769	ptv	439416	3	0.251	0.131321	0.0558	0.293	NA	Suggestive
CYP1B1	30200	30200#Neutrophill percentage	rarecadd5	446026	5	0.0979	0.0311979	0.0017	0.808	rarecadd5	446026	5	0.0737	0.0192693	0.00013	0.937	rarecadd5	446026	5	0.0806	0.016464	9.77e-07	0.983	flex	446026	5	0.033	0.0108141	0.00231	0.588	raredmgmtr	446130	5	-0.0302	0.0266597	0.258	0.656	ptv	446130	4	0.0343	0.0315614	0.277	0.402	NA	Suggestive
SCAPER	30080	30080#Platelet count	URcadd5	446859	4	0.206	0.0675415	0.00234	0.903	UR	446859	4	0.188	0.042564	9.83e-06	0.482	UR	446859	4	0.179	0.0336917	1.02e-07	0.371	UR	446859	5	0.119	0.0292427	4.38e-05	0.637	ptv	446964	5	-0.0612	0.0586577	0.297	0.622	ptv	446964	5	-0.0612	0.0586577	0.297	0.622	NA	Suggestive
SPTA1	30660	30660#Direct bilirubin	flex	373128	4	0.0928	0.0305134	0.00236	0.591	URcadd5	373128	3	0.116	0.0710657	0.103	0.821	flexcadd5	373128	5	0.0687	0.0236719	0.0037	0.584	UR	373128	4	0.18	0.0320374	2.05e-08	0.174	ptv5pcnt	373218	3	0.433	0.0515824	4.91e-17	0.489	ptv	373218	3	0.433	0.0515824	4.91e-17	0.489	NA	Suggestive
GHRH	50	50#Standing height	flex	459118	4	-0.1	0.0343654	0.00358	0.741	flex	459118	4	-0.0434	0.0368582	0.239	0.245	flex	459118	4	-0.0738	0.0251456	0.00333	0.561	flex	459118	4	-0.12	0.0234942	3.02e-07	0.327	flexdmg	459228	4	-0.474	0.0514569	2.99e-20	0.223	ptv	459228	2	-0.439	0.0658179	2.62e-11	0.453	NA	Suggestive
KRTAP22-1	30190	30190#Monocyte percentage	flex	446026	4	0.292	0.102454	0.00436	0.29	flexcadd5	446026	3	-0.562	0.101151	2.82e-08	0.907	flexindel	446026	3	-0.588	0.140011	2.7e-05	0.865	flex	446026	4	-0.0363	0.0409364	0.375	0.7	syn	446130	3	-0.17	0.169987	0.316	0.403	ptv	446130	2	0.00675	0.0646805	0.917	0.0128	NA	Suggestive
ABCG5	30640	30640#Apolipoprotein B	flexcadd5	437036	4	0.149	0.0534687	0.00526	0.53	URcadd5	437036	4	0.21	0.0861995	0.0148	0.00711	flexcadd5	437036	4	0.117	0.038936	0.00272	0.086	UR	437036	4	0.165	0.0302597	5.04e-08	0.645	ptv	437144	4	0.282	0.0450762	3.83e-10	0.894	ptv	437144	4	0.282	0.0450762	3.83e-10	0.894	NA	Suggestive
KDF1	30130	30130#Monocyte count	rarecadd5	446020	4	0.187	0.0673008	0.00553	0.192	rarecadd5	446020	4	0.196	0.0484591	5.12e-05	0.0376	rarecadd5	446020	4	0.193	0.0393385	9.13e-07	0.00508	flex	446020	4	0.0643	0.0235809	0.00642	0.0479	syn	446124	5	0.062	0.032878	0.0594	0.362	ptv	446124	2	-0.112	0.160764	0.487	0.611	NA	Suggestive
SMAD7	50	50#Standing height	rarecadd5	459118	5	0.056	0.0202621	0.00568	0.0198	flexcadd5	459118	5	0.0445	0.0101769	1.22e-05	0.0814	flexcadd5	459118	5	0.0448	0.00857606	1.79e-07	0.0189	flex	459118	5	0.0352	0.00755475	3.09e-06	0.0132	ptv5pcnt	459228	2	-0.212	0.127455	0.0956	0.297	ptv	459228	2	-0.173	0.156008	0.266	0.0209	NA	Suggestive
SPTA1	30840	30840#Total bilirubin	flex	437402	4	0.0746	0.0276945	0.00704	0.667	UR	437402	5	-0.0258	0.0439157	0.556	0.861	flexcadd5	437402	5	0.048	0.0214745	0.0253	0.183	UR	437402	5	0.153	0.0295606	2.14e-07	0.813	ptv	437510	3	0.429	0.0488067	1.63e-18	0.216	ptv	437510	3	0.429	0.0488067	1.63e-18	0.216	NA	Suggestive
HBB	30280	30280#Immature reticulocyte fraction	flexcadd5	439313	5	0.147	0.0554635	0.00793	0.96	flexindel	439313	1	0.579	0.152982	0.000155	1	flexcadd5	439313	5	0.159	0.0439057	0.000306	0.993	flex	439313	5	0.191	0.0339094	1.73e-08	0.738	ptv5pcnt	439415	4	0.718	0.0799413	2.54e-19	0.988	ptv	439415	4	0.753	0.0915136	1.96e-16	0.658	NA	Suggestive
ABCG5	30780	30780#LDL direct	flexcadd5	438425	4	0.137	0.0528897	0.00972	0.673	URcadd5	438425	4	0.175	0.0854778	0.0404	0.00388	flexcadd5	438425	4	0.106	0.0386089	0.00604	0.0451	UR	438425	4	0.17	0.03006	1.7e-08	0.911	ptv5pcnt	438533	4	0.303	0.0448023	1.28e-11	0.585	ptv	438533	4	0.303	0.0448023	1.28e-11	0.585	NA	Suggestive
S100A9	30860	30860#Total protein	flex	401888	4	0.147	0.0580963	0.0112	0.0975	flex	401888	4	0.158	0.0342244	4.11e-06	0.24	flex	401888	4	0.155	0.0295027	1.45e-07	0.419	flex	401888	4	0.154	0.0294239	1.76e-07	0.417	flexnonsynmtr	401990	3	-0.0898	0.0684322	0.189	0.948	ptv	401990	1	-0.116	0.401768	0.774	1	NA	Suggestive
CYP2R1	30890	30890#Vitamin D	flexcadd5	419456	4	0.214	0.0865915	0.0134	0.746	flex	419456	5	-0.0352	0.025964	0.175	0.835	flexcadd5	419456	4	0.114	0.0508513	0.0246	0.41	UR	419456	5	-0.175	0.0347961	5.23e-07	0.189	ptvraredmg	419557	4	-0.25	0.0279406	3.27e-19	0.173	ptv	419557	4	-0.513	0.0574237	4.27e-19	0.228	NA	Suggestive
SLC22A12	30880	30880#Urate	flexcadd5	438732	4	-0.0719	0.0295031	0.0148	0.849	UR	438732	4	-0.0652	0.0377796	0.0846	0.305	flex	438732	5	-0.0291	0.0140089	0.0381	0.705	UR	438732	4	-0.132	0.0240396	3.74e-08	0.149	flexdmg	438840	5	-1.18	0.0189784	5e-300	0.00106	ptv	438840	4	-1.37	0.0789867	4.47e-67	0.0576	NA	Suggestive
UGT1A9	30660	30660#Direct bilirubin	flex	373128	4	-0.232	0.0952308	0.0149	0.682	flex	373128	4	-0.119	0.030922	0.000125	0.0794	flex	373128	4	-0.13	0.029418	1.07e-05	0.0651	UR	373128	4	0.197	0.0358371	3.7e-08	0.715	ptvraredmg	373218	4	0.292	0.0234015	1.11e-35	0.911	ptv	373218	3	0.392	0.0520706	5.13e-14	0.806	NA	Suggestive
CEACAM4	21001	21001#Body mass index (BMI)	UR	458621	4	-0.243	0.103781	0.0191	0.464	UR	458621	3	-0.284	0.0610833	3.38e-06	0.293	UR	458621	4	-0.273	0.0526503	2.05e-07	0.212	UR	458621	4	-0.178	0.0416116	1.95e-05	0.2	syn	458731	4	0.057	0.04299	0.185	0.121	ptv	458731	4	-0.0182	0.0678634	0.789	0.739	NA	Suggestive
CLSPN	30260	30260#Mean reticulocyte volume	UR	439313	4	0.2	0.0860369	0.0201	0.234	flexcadd5	439313	5	0.0555	0.0269214	0.0393	0.137	URcadd5	439313	5	0.149	0.0580872	0.0103	0.771	UR	439313	5	0.161	0.0320867	5.53e-07	0.602	ptv5pcnt	439415	4	0.38	0.0560845	1.25e-11	0.784	ptv	439415	4	0.376	0.0561756	2.18e-11	0.783	NA	Suggestive
ANGPTL3	30640	30640#Apolipoprotein B	flexcadd5	437036	3	-0.253	0.110871	0.0223	0.696	flexindel	437036	5	0.0179	0.0382777	0.641	0.923	flexcadd5	437036	5	-0.0228	0.0262878	0.386	0.714	UR	437036	4	-0.122	0.0238777	3.58e-07	0.519	flexdmg	437144	5	-0.198	0.0227267	2.91e-18	0.0641	ptv	437144	4	-0.231	0.0336046	6.71e-12	0.0871	NA	Suggestive
CACFD1	30610	30610#Alkaline phosphatase	rarecadd5	439272	5	-0.103	0.0456488	0.0238	0.87	flexcadd5	439272	5	-0.0865	0.0155019	2.41e-08	0.557	flexindel	439272	5	-0.0882	0.0175018	4.6e-07	0.519	flex	439272	5	-0.0222	0.00951371	0.0194	0.692	flexdmg	439380	4	0.0762	0.0345679	0.0274	0.0109	ptv	439380	3	0.0923	0.0866456	0.287	0.44	NA	Suggestive
UGT1A8	30840	30840#Total bilirubin	flex	437402	4	-0.117	0.0519734	0.0247	0.891	flex	437402	4	-0.127	0.0276506	4.68e-06	0.164	flex	437402	4	-0.125	0.0244257	3.4e-07	0.175	UR	437402	4	0.132	0.0341238	0.000112	0.391	flexdmg	437510	5	0.305	0.0204458	3.43e-50	0.059	ptv	437510	4	0.31	0.0582163	1.02e-07	0.73	NA	Suggestive
PKHD1	30730	30730#Gamma glutamyltransferase	flexcadd5	439029	5	-0.0947	0.0427147	0.0267	0.62	URcadd5	439029	5	-0.066	0.0296924	0.0262	0.127	flexcadd5	439029	5	-0.0292	0.0133997	0.0293	0.475	UR	439029	5	0.0661	0.0127677	2.3e-07	0.344	ptv	439137	5	0.199	0.0219811	1.24e-19	0.26	ptv	439137	5	0.199	0.0219811	1.24e-19	0.26	NA	Suggestive
SEC23B	30270	30270#Mean sphered cell volume	rarecadd5	439315	5	-0.0531	0.0249123	0.0331	0.442	UR	439315	5	-0.103	0.0488024	0.0357	0.708	UR	439315	5	-0.0518	0.0290078	0.074	0.0646	UR	439315	5	-0.127	0.0245156	1.99e-07	0.0319	ptv	439417	5	-0.314	0.0455947	5.87e-12	0.871	ptv	439417	5	-0.314	0.0455947	5.87e-12	0.871	NA	Suggestive
CHEK2	30120	30120#Lymphocyte count	UR	446020	4	0.128	0.0599569	0.0334	0.787	URcadd5	446020	3	0.242	0.146016	0.0975	0.509	UR	446020	4	0.135	0.0515062	0.00896	0.674	UR	446020	5	0.161	0.0294799	5.17e-08	0.194	ptv5pcnt	446124	5	0.183	0.0188711	3.71e-22	0.0239	ptv	446124	5	0.171	0.0358985	1.84e-06	0.0305	NA	Suggestive
STAB1	30780	30780#LDL direct	rarecadd5	438425	3	0.182	0.0907308	0.0448	0.996	flex	438425	4	0.0869	0.0536582	0.105	0.238	rarecadd5	438425	4	0.144	0.0726513	0.0469	0.321	flex	438425	5	0.115	0.0200961	1.15e-08	0.45	ptvraredmg	438533	5	0.0771	0.0114538	1.64e-11	0.391	ptv	438533	5	0.124	0.0227292	5.17e-08	0.295	NA	Suggestive
PSMC2	50	50#Standing height	flexindel	459118	3	-0.126	0.0638569	0.048	0.591	flexindel	459118	5	-0.165	0.0358254	3.88e-06	0.0174	flexindel	459118	5	-0.156	0.0312501	5.86e-07	0.0277	flex	459118	5	-0.0103	0.0106608	0.334	0.0451	syn	459228	5	0.0223	0.0319198	0.484	0.339	ptv	459228	2	0.135	0.220254	0.541	0.472	NA	Suggestive
SLCO1C1	30840	30840#Total bilirubin	UR	437402	5	-0.113	0.0595573	0.0572	0.587	flex	437402	5	0.115	0.0213371	6.61e-08	0.615	flex	437402	5	0.0535	0.0150442	0.000373	0.67	flex	437402	5	0.051	0.0143032	0.000363	0.675	syn	437510	4	0.035	0.0378377	0.356	0.935	ptv	437510	4	0.0266	0.0457088	0.56	0.821	NA	Suggestive
ATR	30040	30040#Mean corpuscular volume	flexindel	446860	1	0.91	0.483203	0.0597	1	rarecadd5	446860	5	-0.167	0.0642696	0.00916	0.975	flexindel	446860	4	-0.203	0.122967	0.0984	0.605	UR	446860	5	-0.175	0.0353799	7.15e-07	0.574	flexdmg	446965	5	-0.118	0.0151942	7.11e-15	0.0796	ptv	446965	5	-0.259	0.0426284	1.29e-09	0.242	NA	Suggestive
CXCL1	30000	30000#White blood cell (leukocyte) count	flexcadd5	446857	4	0.14	0.0755374	0.0633	0.601	flexcadd5	446857	5	0.167	0.036147	3.77e-06	0.558	flexcadd5	446857	5	0.162	0.0326171	6.55e-07	0.347	flex	446857	5	0.123	0.0252659	1.2e-06	0.667	flexnonsynmtr	446962	4	0.0851	0.0540896	0.116	0.185	ptv	446962	1	0.231	0.169807	0.174	1	NA	Suggestive
CXCL1	30140	30140#Neutrophill count	flexcadd5	446020	4	0.135	0.0753884	0.073	0.472	flexcadd5	446020	5	0.185	0.0360561	2.68e-07	0.142	flexcadd5	446020	5	0.176	0.0325383	6.07e-08	0.0595	flex	446020	5	0.123	0.0252089	9.86e-07	0.0459	flexnonsynmtr	446124	4	0.0774	0.053945	0.152	0.543	ptv	446124	1	0.214	0.16916	0.207	1	NA	Suggestive
TET2	30150	30150#Eosinophill count	flexindel	446020	4	-0.068	0.0387111	0.0789	0.487	rarecadd5	446020	5	-0.0192	0.00950623	0.0431	0.461	rarecadd5	446020	5	-0.0171	0.00860876	0.0468	0.322	UR	446020	5	-0.0628	0.0110314	1.27e-08	0.0488	ptv	446124	5	-0.482	0.0351289	7.73e-43	0.512	ptv	446124	5	-0.482	0.0351289	7.73e-43	0.512	NA	Suggestive
ASB1	4079	4079#Diastolic blood pressure automated reading	flex	434595	4	0.041	0.0237066	0.084	0.597	flexindel	434595	5	0.118	0.0252078	2.75e-06	0.356	flexindel	434595	5	0.119	0.0238585	6.62e-07	0.359	UR	434595	5	0.0255	0.0145836	0.0801	0.546	flexnonsynmtr	434702	5	0.0933	0.032747	0.00438	0.1	ptv	434702	2	0.0218	0.12573	0.862	0.326	NA	Suggestive
APOB	30750	30750#Glycated haemoglobin (HbA1c)	flex	438238	4	0.11	0.0654964	0.0918	0.988	flexcadd5	438238	5	0.0774	0.0732459	0.291	0.988	rarecadd5	438238	5	0.0862	0.0513536	0.0931	0.995	UR	438238	5	0.16	0.0286683	2.45e-08	0.211	ptv5pcnt	438340	5	0.202	0.0348118	6.32e-09	0.677	ptv	438340	5	0.202	0.0348118	6.32e-09	0.677	NA	Suggestive
CD36	30760	30760#HDL cholesterol	flex	402140	5	-0.0228	0.0137285	0.0965	0.128	URcadd5	402140	5	0.0472	0.0566935	0.405	0.642	flex	402140	5	-0.0107	0.0103536	0.299	0.245	UR	402140	5	0.0844	0.0162832	2.19e-07	0.973	flexnonsynmtr	402242	5	0.137	0.014789	1.77e-20	0.833	ptv	402242	5	0.182	0.0228686	1.81e-15	0.928	NA	Suggestive
CLDN10	50	50#Standing height	flex	459118	5	-0.0441	0.0265736	0.0972	0.871	flex	459118	5	-0.043	0.00939911	4.79e-06	0.0549	flex	459118	5	-0.0432	0.00887579	1.12e-06	0.0514	flex	459118	5	-0.0436	0.00880379	7.5e-07	0.0481	raredmg	459228	5	0.0373	0.0214745	0.0827	0.493	ptv	459228	4	-0.0778	0.0673471	0.248	0.0983	NA	Suggestive
PFKM	30750	30750#Glycated haemoglobin (HbA1c)	URcadd5	438238	5	-0.0476	0.0293031	0.104	0.891	rarecadd5	438238	4	-0.0532	0.039067	0.174	0.543	UR	438238	5	-0.0442	0.0243663	0.0697	0.187	UR	438238	5	-0.114	0.0224174	3.94e-07	0.33	flexdmg	438340	5	-0.212	0.0165773	2.06e-37	0.377	ptv	438340	4	-0.499	0.0566979	1.38e-18	0.619	NA	Suggestive
GHSR	30770	30770#IGF-1	rarecadd5	436862	4	-0.0994	0.0621615	0.11	0.772	URcadd5	436862	2	-0.388	0.209354	0.0641	0.939	rarecadd5	436862	4	-0.115	0.0577264	0.0465	0.8	UR	436862	4	-0.299	0.0524582	1.21e-08	0.436	flexdmg	436970	4	-0.183	0.0242032	3.92e-14	0.788	ptv	436970	3	-0.381	0.0609701	3.94e-10	0.25	NA	Suggestive
TTN	50	50#Standing height	flexindel	459118	2	-0.623	0.394142	0.114	0.413	UR	459118	5	-0.0202	0.0178159	0.256	0.614	flexindel	459118	5	-0.0386	0.037007	0.297	0.649	UR	459118	5	-0.041	0.00810371	4.33e-07	0.084	ptv	459228	5	-0.0485	0.00915973	1.17e-07	0.0173	ptv	459228	5	-0.0485	0.00915973	1.17e-07	0.0173	NA	Suggestive
ABCG2	30880	30880#Urate	flexindel	438732	2	-0.177	0.11212	0.115	0.974	flexindel	438732	4	0.126	0.0359242	0.000452	0.663	flexindel	438732	4	0.0978	0.0342156	0.00424	0.695	UR	438732	5	0.0815	0.0161012	4.13e-07	0.237	flexdmg	438840	5	0.148	0.0139625	3.52e-26	0.395	ptv	438840	4	0.254	0.0294862	7.81e-18	0.079	NA	Suggestive
TET2	30210	30210#Eosinophill percentage	flexindel	446026	4	-0.0605	0.0387522	0.118	0.547	rarecadd5	446026	5	-0.0135	0.0095144	0.157	0.626	rarecadd5	446026	5	-0.0126	0.0086162	0.145	0.262	UR	446026	5	-0.0557	0.0110409	4.6e-07	0.046	ptv	446130	5	-0.475	0.0351461	1.43e-41	0.62	ptv	446130	5	-0.475	0.0351461	1.43e-41	0.62	NA	Suggestive
PDXP	30090	30090#Platelet crit	flex	446855	5	0.0425	0.0277312	0.126	0.159	flex	446855	5	0.0676	0.0135282	5.85e-07	0.606	flex	446855	5	0.0634	0.0121901	1.96e-07	0.914	flex	446855	5	0.0624	0.0121161	2.64e-07	0.918	syn	446960	4	0.0477	0.0421444	0.258	0.936	ptv	446960	2	-0.0233	0.108613	0.83	0.314	NA	Suggestive
NUP35	30260	30260#Mean reticulocyte volume	flexindel	439313	3	0.09	0.0592642	0.129	0.184	rarecadd5	439313	5	0.162	0.0331045	9.25e-07	0.984	rarecadd5	439313	5	0.0843	0.0243271	0.000526	0.89	flex	439313	5	0.0423	0.0167764	0.0117	0.985	URmtr	439415	4	0.17	0.0950349	0.0739	0.849	ptv	439415	2	0.124	0.100168	0.216	0.545	NA	Suggestive
STAB2	30770	30770#IGF-1	flex	436862	3	0.0821	0.056986	0.15	0.706	UR	436862	4	-0.0922	0.0572931	0.108	0.146	UR	436862	4	-0.063	0.0495695	0.204	0.244	UR	436862	5	-0.121	0.0232952	2.02e-07	0.99	flexnonsynmtr	436970	5	-0.076	0.0110663	6.64e-12	0.194	ptv	436970	5	-0.137	0.0263681	1.93e-07	0.992	NA	Suggestive
PDE6D	30840	30840#Total bilirubin	rarecadd5	437402	4	-0.0466	0.0334456	0.163	0.0692	flexcadd5	437402	4	0.173	0.0347998	6.39e-07	0.601	flexcadd5	437402	4	0.0624	0.0210393	0.00301	0.756	flex	437402	4	0.056	0.0205144	0.00632	0.813	flexnonsynmtr	437510	5	-0.0467	0.0633946	0.461	0.151	ptv	437510	2	0.093	0.189944	0.624	0.425	NA	Suggestive
TMEM138	30810	30810#Phosphate	flexindel	401564	4	-0.144	0.103936	0.165	0.63	flex	401564	5	0.135	0.0274488	8.89e-07	0.8	flex	401564	5	0.043	0.0169107	0.011	0.663	flex	401564	5	0.0422	0.0167104	0.0115	0.704	flexnonsynmtr	401666	4	0.0478	0.0496332	0.335	0.038	ptv	401666	2	0.00685	0.1073	0.949	0.0716	NA	Suggestive
IGF2R	30790	30790#Lipoprotein A	UR	351102	4	-0.12	0.0889421	0.178	0.045	flex	351102	5	0.0431	0.00813417	1.14e-07	0.00383	flex	351102	5	0.0397	0.00802344	7.37e-07	0.00687	flex	351102	5	0.0378	0.00798794	2.2e-06	0.00646	flexnonsynmtr	351192	5	-0.0415	0.0138083	0.00263	0.154	ptv	351192	3	-0.184	0.0791522	0.0202	0.681	NA	Suggestive
RRP12	30080	30080#Platelet count	rarecadd5	446859	5	-0.0548	0.0414544	0.186	0.159	UR	446859	4	-0.0855	0.0633674	0.177	0.147	UR	446859	5	-0.0663	0.0434357	0.127	0.116	UR	446859	5	-0.168	0.0319207	1.48e-07	0.0907	ptv5pcnt	446964	4	-0.286	0.0470175	1.15e-09	0.622	ptv	446964	4	-0.286	0.0470175	1.15e-09	0.622	NA	Suggestive
CGN	30730	30730#Gamma glutamyltransferase	rarecadd5	439029	4	0.0573	0.0439789	0.193	0.614	rarecadd5	439029	4	-0.083	0.0304672	0.00644	0.327	URcadd5	439029	5	-0.0572	0.0349121	0.102	0.314	UR	439029	5	0.0898	0.0183497	9.87e-07	0.148	ptv5pcnt	439137	5	0.17	0.0237392	8.92e-13	0.0607	ptv	439137	5	0.166	0.0240028	4.5e-12	0.116	NA	Suggestive
ALDH16A1	30000	30000#White blood cell (leukocyte) count	flexcadd5	446857	4	-0.0427	0.033655	0.204	0.301	flexcadd5	446857	5	-0.186	0.0339478	4.24e-08	0.619	flexindel	446857	3	-0.194	0.0402284	1.41e-06	0.142	flex	446857	5	-0.0749	0.0174188	1.72e-05	0.372	ptv5pcnt	446962	5	-0.0963	0.0459808	0.0363	0.745	ptv	446962	5	-0.0963	0.0459808	0.0363	0.745	NA	Suggestive
HBB	30300	30300#High light scatter reticulocyte count	flexcadd5	439314	5	0.0686	0.0544803	0.208	0.306	rarecadd5	439314	2	0.0658	0.0725916	0.365	0.311	rarecadd5	439314	5	0.0714	0.0461466	0.122	0.114	UR	439314	5	0.29	0.0505718	1.03e-08	0.0444	ptv5pcnt	439416	4	0.948	0.0778657	4.19e-34	0.469	ptv	439416	4	0.998	0.0896864	9.17e-29	0.737	NA	Suggestive
OR2L13	30850	30850#Testosterone	UR	397820	4	0.0601	0.0478938	0.209	0.582	UR	397820	5	-0.161	0.0324904	7.11e-07	0.21	UR	397820	5	-0.0914	0.0268952	0.000676	0.283	UR	397820	5	-0.0659	0.022765	0.00379	0.208	URmtr	397921	3	-0.133	0.0952501	0.162	0.879	ptv	397921	3	-0.00826	0.0421752	0.845	0.666	NA	Suggestive
HJURP	30660	30660#Direct bilirubin	flexindel	373128	1	-1.23	1.00903	0.223	1	flex	373128	5	0.0713	0.0146434	1.11e-06	0.201	flex	373128	5	0.0717	0.014484	7.37e-07	0.233	flex	373128	5	0.0656	0.0141599	3.6e-06	0.201	syn	373218	5	-0.0982	0.0307745	0.00143	0.166	ptv	373218	5	-0.0633	0.0661907	0.339	0.798	NA	Suggestive
APOB	30610	30610#Alkaline phosphatase	rarecadd5	439272	4	-0.0902	0.0742117	0.224	0.52	URcadd5	439272	5	-0.15	0.0864648	0.0837	0.592	URcadd5	439272	5	-0.105	0.0667079	0.114	0.188	UR	439272	5	-0.163	0.029681	4.02e-08	0.949	ptv	439380	5	-0.221	0.0359325	8.24e-10	0.159	ptv	439380	5	-0.221	0.0359325	8.24e-10	0.159	NA	Suggestive
TMPRSS6	30020	30020#Haemoglobin concentration	rarecadd5	446862	4	0.0443	0.0364546	0.224	0.223	URcadd5	446862	4	-0.127	0.0674078	0.0594	0.219	URcadd5	446862	4	-0.0687	0.0480736	0.153	0.33	UR	446862	5	-0.13	0.0229272	1.5e-08	0.121	ptvraredmg	446967	5	-0.143	0.0133539	7.07e-27	0.116	ptv	446967	5	-0.256	0.033475	1.84e-14	0.183	NA	Suggestive
CHEK2	30000	30000#White blood cell (leukocyte) count	URcadd5	446857	2	0.0904	0.0768008	0.239	0.62	flexindel	446857	2	0.364	0.240917	0.131	0.267	URcadd5	446857	3	0.0836	0.0679574	0.219	0.78	UR	446857	5	0.148	0.0295292	5.79e-07	0.906	ptv5pcnt	446962	5	0.213	0.0188967	1.77e-29	0.491	ptv	446962	5	0.201	0.035944	2.35e-08	0.258	NA	Suggestive
SEC23B	30260	30260#Mean reticulocyte volume	URcadd5	439313	5	-0.043	0.0366175	0.24	0.0373	UR	439313	5	-0.0886	0.048829	0.0695	0.581	UR	439313	5	-0.0497	0.0290262	0.0869	0.445	UR	439313	5	-0.131	0.0245425	8.75e-08	0.126	ptv5pcnt	439415	5	-0.336	0.0456988	2.05e-13	0.13	ptv	439415	5	-0.336	0.0456988	2.05e-13	0.13	NA	Suggestive
MED17	30040	30040#Mean corpuscular volume	flexindel	446860	4	-0.138	0.117381	0.241	0.0654	UR	446860	5	-0.0641	0.0211771	0.00248	0.395	UR	446860	5	-0.0623	0.0194116	0.00133	0.581	UR	446860	5	-0.0985	0.0185209	1.05e-07	0.593	ptv	446965	4	-0.465	0.0613943	3.83e-14	0.988	ptv	446965	4	-0.465	0.0613943	3.83e-14	0.988	NA	Suggestive
SLCO1B1	30840	30840#Total bilirubin	flex	437402	4	0.0928	0.0798769	0.245	0.433	flex	437402	4	-0.26	0.103544	0.012	0.0383	flexindel	437402	1	0.758	0.386849	0.05	1	UR	437402	5	0.251	0.044451	1.63e-08	0.506	ptv5pcnt	437510	5	0.369	0.0299178	6.27e-35	0.825	ptv	437510	5	0.292	0.0491254	2.91e-09	0.62	NA	Suggestive
PTPRH	30270	30270#Mean sphered cell volume	flex	439315	3	-0.146	0.126191	0.246	0.141	flex	439315	4	0.0838	0.0300899	0.00536	0.875	flex	439315	4	0.0714	0.0292727	0.0147	0.763	flex	439315	5	0.11	0.0198355	3.06e-08	0.697	ptv5pcnt	439417	5	0.114	0.0160073	1.05e-12	0.493	ptv	439417	5	0.144	0.0266561	6.69e-08	0.295	NA	Suggestive
JAK2	30080	30080#Platelet count	UR	446859	4	0.0463	0.0409592	0.259	0.676	URcadd5	446859	5	0.0468	0.0298407	0.117	0.687	UR	446859	5	0.0419	0.0223562	0.0611	0.0316	UR	446859	5	0.109	0.0214543	3.5e-07	0.101	ptvraredmg	446964	5	0.274	0.0210905	1.67e-38	0.203	ptv	446964	4	0.888	0.0757673	1e-31	0.406	NA	Suggestive
CD36	30090	30090#Platelet crit	flexcadd5	446855	5	-0.023	0.020996	0.273	0.0919	UR	446855	5	-0.0757	0.0350218	0.0307	0.159	UR	446855	5	-0.0441	0.0228878	0.0537	0.845	UR	446855	5	-0.0923	0.0162547	1.36e-08	0.731	flexdmg	446960	5	-0.103	0.013459	2.29e-14	0.372	ptv	446960	5	-0.141	0.0229178	8.75e-10	0.996	NA	Suggestive
SLC39A5	30610	30610#Alkaline phosphatase	URcadd5	439272	5	-0.0726	0.0671846	0.28	0.346	flexcadd5	439272	5	-0.143	0.0665736	0.0312	0.621	flexcadd5	439272	5	-0.0482	0.029374	0.101	0.796	UR	439272	5	0.142	0.0273989	2.39e-07	0.651	flexdmg	439380	5	0.144	0.018517	6.58e-15	0.0448	ptv	439380	5	0.184	0.0315472	5.74e-09	0.117	NA	Suggestive
TET2	30080	30080#Platelet count	flex	446859	5	-0.0138	0.0134236	0.302	0.0298	UR	446859	5	-0.0228	0.0121712	0.0615	0.369	rarecadd5	446859	5	-0.0178	0.00835915	0.0328	0.0455	UR	446859	5	-0.0533	0.0107094	6.33e-07	0.163	ptv5pcnt	446964	5	-0.333	0.0335641	3.39e-23	0.893	ptv	446964	5	-0.336	0.0341925	8.11e-23	0.209	NA	Suggestive
B4GALNT3	30610	30610#Alkaline phosphatase	UR	439272	3	0.301	0.295508	0.308	0.184	UR	439272	5	0.0472	0.0244202	0.0533	0.139	UR	439272	5	0.0489	0.024338	0.0444	0.133	UR	439272	5	0.11	0.0203789	7.62e-08	0.115	flexdmg	439380	5	0.202	0.0161974	7.62e-36	0.635	ptv	439380	4	0.245	0.0369271	3.47e-11	0.728	NA	Suggestive
ALB	30640	30640#Apolipoprotein B	rarecadd5	437036	3	0.0651	0.0640002	0.309	0.161	flexindel	437036	1	-0.231	0.132066	0.0803	0	flexindel	437036	1	-0.212	0.129809	0.103	1	UR	437036	4	0.269	0.048583	3.26e-08	0.3	ptv	437144	4	0.851	0.0845669	7.87e-24	0.313	ptv	437144	4	0.851	0.0845669	7.87e-24	0.313	NA	Suggestive
CPZ	50	50#Standing height	flex	459118	5	0.014	0.013903	0.316	0.738	rarecadd5	459118	4	-0.131	0.114325	0.251	0.576	URcadd5	459118	4	-0.0362	0.0339045	0.285	0.775	UR	459118	5	-0.0715	0.013597	1.48e-07	0.922	ptv5pcnt	459228	5	-0.104	0.0157076	3.98e-11	0.701	ptv	459228	5	-0.107	0.016707	1.68e-10	0.409	NA	Suggestive
ITGA2B	30100	30100#Mean platelet (thrombocyte) volume	flexindel	446854	1	0.498	0.497865	0.317	0	rarecadd5	446854	4	0.113	0.099227	0.255	0.361	flexindel	446854	3	0.194	0.16414	0.237	0.262	UR	446854	4	0.236	0.0447611	1.38e-07	0.802	flexdmg	446959	5	0.133	0.0189142	1.75e-12	0.843	ptv	446959	4	0.355	0.054856	9.62e-11	0.978	NA	Suggestive
KLF1	30020	30020#Haemoglobin concentration	UR	446862	2	-0.136	0.137908	0.325	0.0429	flex	446862	5	0.0263	0.0270888	0.331	0.693	URcadd5	446862	4	-0.0331	0.0454385	0.466	0.532	UR	446862	4	-0.167	0.0329431	3.74e-07	0.494	ptv5pcnt	446967	4	-0.376	0.0516575	3.18e-13	0.892	ptv	446967	4	-0.376	0.0516575	3.18e-13	0.892	NA	Suggestive
SLFN14	30240	30240#Reticulocyte percentage	flexindel	439314	1	0.976	0.998531	0.328	1	UR	439314	4	0.321	0.139422	0.0212	0.294	UR	439314	4	0.217	0.118102	0.0664	0.271	UR	439314	5	0.27	0.0525451	2.78e-07	0.586	ptv5pcnt	439416	5	0.302	0.0480331	3.03e-10	0.435	ptv	439416	4	0.283	0.0586614	1.41e-06	0.419	NA	Suggestive
STAB1	30110	30110#Platelet distribution width	URcadd5	446854	3	-0.158	0.162288	0.33	0.762	flexindel	446854	3	0.131	0.178068	0.462	0.759	URcadd5	446854	4	-0.0974	0.0957585	0.309	0.468	UR	446854	5	0.116	0.0213002	5.76e-08	0.738	ptv5pcnt	446959	5	0.131	0.022185	3.31e-09	0.703	ptv	446959	5	0.131	0.022185	3.31e-09	0.703	NA	Suggestive
HBB	30250	30250#Reticulocyte count	rarecadd5	439314	5	0.0576	0.0594485	0.333	0.0176	flexindel	439314	1	-0.246	0.152189	0.106	0	flexindel	439314	2	-0.183	0.128347	0.155	0.105	UR	439314	5	0.249	0.050319	7.12e-07	0.0086	ptv5pcnt	439416	4	0.845	0.077338	8.77e-28	0.327	ptv	439416	4	0.895	0.0891057	9.7e-24	0.727	NA	Suggestive
JAK2	30090	30090#Platelet crit	flexcadd5	446855	4	-0.0178	0.0184545	0.334	0.785	flexindel	446855	5	-0.0335	0.018625	0.072	0.224	UR	446855	5	0.0402	0.0219562	0.0671	0.181	UR	446855	5	0.105	0.0210711	6.89e-07	0.299	ptvraredmg	446960	5	0.263	0.0207184	8.63e-37	0.0862	ptv	446960	4	0.85	0.0744416	3.39e-30	0.7	NA	Suggestive
CELA3A	30610	30610#Alkaline phosphatase	flex	439272	4	0.038	0.0400053	0.342	0.588	flexindel	439272	2	-0.588	0.117556	5.57e-07	0.767	flexindel	439272	2	-0.14	0.0615456	0.0227	0.86	UR	439272	5	-0.0607	0.0499284	0.224	0.349	raredmgmtr	439380	4	0.0691	0.0425958	0.105	0.0526	ptv	439380	5	-0.0645	0.053871	0.231	0.261	NA	Suggestive
AMOT	30040	30040#Mean corpuscular volume	flexindel	446860	3	-0.133	0.143701	0.354	0.344	rarecadd5	446860	5	0.0974	0.0187751	2.12e-07	0.267	rarecadd5	446860	5	0.0782	0.0169418	3.96e-06	0.538	flex	446860	5	0.0349	0.0121485	0.00412	0.847	ptvraredmg	446965	5	-0.139	0.0379997	0.000266	0.426	ptv	446965	2	-0.0154	0.295889	0.958	0.119	NA	Suggestive
PTPRH	30750	30750#Glycated haemoglobin (HbA1c)	URcadd5	438238	3	-0.178	0.197449	0.368	0.378	UR	438238	4	0.0997	0.0604389	0.099	0.539	UR	438238	4	0.076	0.0577947	0.189	0.331	UR	438238	5	0.116	0.0236176	9.19e-07	0.191	ptv5pcnt	438340	5	0.111	0.0154369	5.7e-13	0.175	ptv	438340	5	0.124	0.0258405	1.63e-06	0.189	NA	Suggestive
COL18A1	30630	30630#Apolipoprotein A	flexcadd5	399929	5	-0.0275	0.0310414	0.376	0.594	UR	399929	5	-0.0488	0.028736	0.0896	0.312	UR	399929	5	-0.0444	0.0262384	0.0906	0.343	UR	399929	5	-0.105	0.0187251	2.15e-08	0.788	ptv	400031	5	-0.166	0.0266255	4.06e-10	0.935	ptv	400031	5	-0.166	0.0266255	4.06e-10	0.935	NA	Suggestive
CEP162	30080	30080#Platelet count	flexindel	446859	2	-0.261	0.305802	0.394	0.989	UR	446859	5	0.224	0.0446338	5.47e-07	0.0769	UR	446859	5	0.188	0.0400006	2.62e-06	0.383	UR	446859	5	0.0643	0.02678	0.0163	0.543	ptv5pcnt	446964	5	-0.0544	0.0336673	0.106	0.632	ptv	446964	4	-0.0359	0.036005	0.319	0.709	NA	Suggestive
ACAN	50	50#Standing height	URcadd5	459118	4	-0.0315	0.0372493	0.398	0.0933	flexindel	459118	5	0.129	0.0436339	0.00322	0.159	flexindel	459118	5	0.108	0.0390001	0.00548	0.292	UR	459118	5	-0.109	0.0207417	1.41e-07	0.00132	ptv5pcnt	459228	2	-1.7	0.0884109	1.72e-82	0.299	ptv	459228	2	-1.7	0.0884109	1.72e-82	0.299	NA	Suggestive
CD36	30080	30080#Platelet count	rarecadd5	446859	4	-0.0214	0.0269309	0.426	0.18	UR	446859	5	-0.0621	0.035658	0.0814	0.0808	UR	446859	5	-0.0334	0.0233007	0.151	0.721	UR	446859	5	-0.0876	0.0165563	1.2e-07	0.762	flexnonsynmtr	446964	5	-0.112	0.0150759	9.37e-14	0.323	ptv	446964	5	-0.141	0.023355	1.69e-09	0.997	NA	Suggestive
STAB1	30290	30290#High light scatter reticulocyte percentage	flexcadd5	439315	4	-0.0671	0.0849132	0.429	0.666	flex	439315	4	-0.086	0.053486	0.108	0.793	flex	439315	5	-0.0619	0.0428262	0.148	0.663	flex	439315	5	-0.104	0.0200416	2.41e-07	0.91	ptv5pcnt	439417	5	-0.115	0.022645	3.5e-07	0.682	ptv	439417	5	-0.115	0.022645	3.5e-07	0.682	NA	Suggestive
APOB	50	50#Standing height	URcadd5	459118	4	0.0558	0.0717461	0.436	0.472	flex	459118	5	-0.0252	0.0256878	0.327	0.107	flex	459118	5	-0.0177	0.0224717	0.432	0.2	UR	459118	5	-0.106	0.020686	2.9e-07	0.74	ptv5pcnt	459228	5	-0.158	0.0251219	3.14e-10	0.366	ptv	459228	5	-0.158	0.0251219	3.14e-10	0.366	NA	Suggestive
STAB1	30280	30280#Immature reticulocyte fraction	flexcadd5	439313	4	-0.0636	0.0850724	0.455	0.00827	flexcadd5	439313	4	0.0535	0.118787	0.652	0.98	flexcadd5	439313	5	-0.0239	0.069173	0.73	0.0177	UR	439313	5	-0.107	0.0216575	7.48e-07	0.448	ptv5pcnt	439415	5	-0.116	0.0225519	2.61e-07	0.566	ptv	439415	5	-0.116	0.0225519	2.61e-07	0.566	NA	Suggestive
AMOT	30270	30270#Mean sphered cell volume	flexindel	439315	3	-0.109	0.145753	0.456	0.211	rarecadd5	439315	5	0.097	0.0192054	4.41e-07	0.281	rarecadd5	439315	5	0.0803	0.0173382	3.59e-06	0.366	flex	439315	5	0.0332	0.0124282	0.0075	0.713	ptvraredmg	439417	5	-0.119	0.0389266	0.00222	0.851	ptv	439417	2	-0.484	0.299049	0.105	0.0833	NA	Suggestive
SLC7A9	30720	30720#Cystatin C	URcadd5	439222	4	0.0676	0.0907813	0.457	0.692	flex	439222	4	-0.0866	0.0351014	0.0136	0.106	flex	439222	5	-0.0686	0.0292743	0.019	0.929	flex	439222	5	-0.101	0.0198755	3.28e-07	0.84	flexdmg	439330	5	-0.0751	0.0124437	1.58e-09	0.414	ptv	439330	4	-0.13	0.0270017	1.42e-06	0.416	NA	Suggestive
ITGA2B	30090	30090#Platelet crit	flexindel	446855	1	-0.325	0.473248	0.493	1	URcadd5	446855	3	0.175	0.155774	0.261	0.933	flex	446855	4	0.0272	0.034376	0.428	0.99	UR	446855	4	-0.22	0.0425281	2.37e-07	0.79	flexdmg	446960	5	-0.169	0.0179735	4.7e-21	0.428	ptv	446960	4	-0.346	0.0521131	3.35e-11	0.885	NA	Suggestive
PLIN1	30870	30870#Triglycerides	rarecadd5	438911	3	-0.0409	0.0616745	0.507	0.55	UR	438911	5	-0.0241	0.034079	0.48	0.681	flex	438911	5	0.0105	0.0140921	0.454	0.302	UR	438911	5	-0.114	0.0232953	9.04e-07	0.845	ptv	439019	5	-0.235	0.0347288	1.27e-11	0.871	ptv	439019	5	-0.235	0.0347288	1.27e-11	0.871	NA	Suggestive
APOA5	30630	30630#Apolipoprotein A	URcadd5	399929	3	0.0695	0.118048	0.556	0.676	flexindel	399929	3	-0.126	0.263798	0.632	0.12	flexindel	399929	3	-0.141	0.204355	0.49	0.119	UR	399929	4	-0.16	0.0315557	3.98e-07	0.367	ptv5pcnt	400031	3	-0.352	0.0467653	5.62e-14	0.945	ptv	400031	3	-0.352	0.0467653	5.62e-14	0.945	NA	Suggestive
MED20	30270	30270#Mean sphered cell volume	URcadd5	439315	2	0.0658	0.121885	0.589	0.819	flex	439315	5	0.0731	0.0147936	7.89e-07	0.381	flex	439315	5	0.0691	0.0144661	1.76e-06	0.37	flex	439315	5	0.0713	0.014398	7.28e-07	0.306	raredmgmtr	439417	3	-0.133	0.0578726	0.0217	0.145	ptv	439417	3	0.317	0.145261	0.0292	0.276	NA	Suggestive
STAB1	30300	30300#High light scatter reticulocyte count	UR	439314	3	0.0803	0.159928	0.616	0.183	flex	439314	4	-0.0668	0.0530272	0.208	0.825	flex	439314	5	-0.0426	0.0424597	0.316	0.588	UR	439314	5	-0.113	0.0215764	1.83e-07	0.339	ptv5pcnt	439416	5	-0.119	0.0224728	1.15e-07	0.659	ptv	439416	5	-0.119	0.0224728	1.15e-07	0.659	NA	Suggestive
APOBEC2	30860	30860#Total protein	rarecadd5	401888	1	-0.0746	0.25411	0.769	1	flexcadd5	401888	5	-0.167	0.0336223	7.19e-07	0.258	flexcadd5	401888	5	-0.165	0.0333328	7.34e-07	0.255	flex	401888	5	-0.101	0.0282173	0.000331	0.792	syn	401990	5	-0.0722	0.0599069	0.228	0.435	ptv	401990	2	0.0308	0.0898892	0.732	0.116	NA	Suggestive
CFAP126	30860	30860#Total protein	UR	401888	0	NA	NA	NA	NA	flex	401888	4	-0.142	0.0402719	0.000411	0.523	flex	401888	4	-0.142	0.0402719	0.000411	0.523	flex	401888	4	-0.165	0.0323078	3.5e-07	0.792	ptv	401990	4	-0.204	0.0540434	0.000157	0.0637	ptv	401990	4	-0.204	0.0540434	0.000157	0.0637	NA	Suggestive

## Sheet: legend
Binary Traits
gene	Gene name
phenotype	global phenotype name
phenotype_name	Full name of the phenotype
model	Best model based on lowest P-value
n	Number of samples included in meta-analysis
n_cases	Number of cases included in meta-analysis
k	Number of studies included in meta-analysis
pValue	p-value from exact conditional test
odds_ratio	odds ratio from exact conditional test
lci	lower limit of 95% confidence interval for odds ratio from exact conditional test
uci	upper limit of 95% confidence interval for odds ratio from exact conditional test
Common variant evidence	Yes: Known common variant association No: Not known common variant association
UTR association type	Significant: At least one significant (P < 1e-8) UTR association (5' UTR, 3' UTR, 5' + 3' UTR, and CDS + UTR) observed Suggestive: At least one suggestive (1e-8 < P < 1e-6) UTR association (5' UTR, 3' UTR, 5' + 3' UTR, and CDS + UTR) observed
Quantitative Traits
gene	Gene name
phenotype	Global phenotype name
phenotype_name	Full name of the phenotype
model	Best model based on lowest P-value
n	Number of samples included in meta-analysis
k	Number of studies included in meta-analysis
beta	beta - Inverse variance weighted beta (effect size)
se	standard error
Pvalue	p-value from inverse variance weighted meta-analysis
het_pValue	p-value from Cochran's Q test for homogeneity of effect sizes between studies
Common variant evidence	Yes: Known common variant association No: Not known common variant association
UTR association type	Significant: At least one significant (P < 1e-8) UTR association (5' UTR, 3' UTR, 5' + 3' UTR, and CDS + UTR) observed Suggestive: At least one suggestive (1e-8 < P < 1e-6) UTR association (5' UTR, 3' UTR, 5' + 3' UTR, and CDS + UTR) observed
