# Supplementary material for: Whole-genome sequencing of 490,640 UK Biobank participants
Source: Nature. 2025 Aug 6;645(8081):692–701. doi: 10.1038/s41586-025-09272-9 (PMC12443626; doi:10.1038/s41586-025-09272-9)
Supplement: Supplementary file 11 — GWAS Catalog GCST list. [file 41586_2025_9272_MOESM11_ESM.xlsx]

## Sheet: study
A unique free-text label for each genome-wide association study in the publication	The GWAS Catalog study accession identifying a published study Example: GCST007280	Software and version used for the association analysis	Imputation panel	Imputation software	Any covariates the GWAS is adjusted for Multiple values can be listed separated by '|'.	The trait under investigation Example: reticulocyte count	EFOs that best matching the "trait" Example: EFO_0007986 Multiple values can be listed separated by '|'.	Any background trait(s) shared by all individuals in the GWAS (e.g. in both cases and controls) Example: Nicotine dependence	EFOs that best match entered “background trait” Example: EFO_0003768 Multiple values can be listed separated by '|'.	File name of your summary statistics data e.g. my_sumstats.tsv. 'NR' if not providing summary statistics.	Lowest possible minor allele frequency given in summary statistics	Enter yes if summary statistics are available for this study Example: yes, no	Enter yes if the study is a GxE interaction analysis Example: yes, no	Enter yes if the study design uses pooled DNA from multiple individuals Example: yes, no	To indicate a sex-stratified analysis, enter the sex of participants as M or F. For non-sex-stratified analyses, enter "combined" or NR if unknown. Example: combined	Coordinate system used for the summary statistics: 1-based or 0-based Example: 1-based
Study tag	Study Accession	Analysis Software	Imputation panel	Imputation software	Adjusted covariates	Reported trait	Mapped trait	Background trait	Mapped background trait	Summary statistics file	MAF lower limit	Sumstats	GxE	Pooled	Sex	Coordinate system
UKB_WGS_first_occurrence_a00_a09_intestinal_infectious_diseases_AFR	GCST90473006					ICD10 A00-A09: Intestinal infectious diseases, first occurrence				a00_a09_intestinal_infectious_diseases_AFR_combined_formatted.txt.gz
UKB_WGS_first_occurrence_a00_a09_intestinal_infectious_diseases_ASJ	GCST90473007					ICD10 A00-A09: Intestinal infectious diseases, first occurrence				a00_a09_intestinal_infectious_diseases_ASJ_combined_formatted.txt.gz
UKB_WGS_first_occurrence_a00_a09_intestinal_infectious_diseases_NFE	GCST90473008					ICD10 A00-A09: Intestinal infectious diseases, first occurrence				a00_a09_intestinal_infectious_diseases_NFE_combined_formatted.txt.gz
UKB_WGS_first_occurrence_a00_a09_intestinal_infectious_diseases_SAS	GCST90473009					ICD10 A00-A09: Intestinal infectious diseases, first occurrence				a00_a09_intestinal_infectious_diseases_SAS_combined_formatted.txt.gz
UKB_WGS_first_occurrence_a02_NFE	GCST90473010					ICD10 A02: Other Salmonella infections, first occurrence				a02_NFE_combined_formatted.txt.gz
UKB_WGS_first_occurrence_a04_NFE	GCST90473011					ICD10 A04: Other bacterial intestinal infections, first occurrence				a04_NFE_combined_formatted.txt.gz
UKB_WGS_first_occurrence_a05_NFE	GCST90473012					ICD10 A05: Other bacterial foodborne intoxications, first occurrence				a05_NFE_combined_formatted.txt.gz
UKB_WGS_first_occurrence_a07_NFE	GCST90473013					ICD10 A07: Other protozoal intestinal diseases, first occurrence				a07_NFE_combined_formatted.txt.gz
UKB_WGS_first_occurrence_a08_NFE	GCST90473014					ICD10 A08: Viral and other specified intestinal infections, first occurrence				a08_NFE_combined_formatted.txt.gz
UKB_WGS_first_occurrence_a09_AFR	GCST90473015					ICD10 A09: Diarrhoea and gastro-enteritis of presumed infectious origin, first occurrence				a09_AFR_combined_formatted.txt.gz
UKB_WGS_first_occurrence_a09_NFE	GCST90473016					ICD10 A09: Diarrhoea and gastro-enteritis of presumed infectious origin, first occurrence				a09_NFE_combined_formatted.txt.gz
UKB_WGS_first_occurrence_a09_SAS	GCST90473017					ICD10 A09: Diarrhoea and gastro-enteritis of presumed infectious origin, first occurrence				a09_SAS_combined_formatted.txt.gz
UKB_WGS_first_occurrence_a15_a19_tuberculosis_NFE	GCST90473018					ICD10 A15-A19: Tuberculosis, first occurrence				a15_a19_tuberculosis_NFE_combined_formatted.txt.gz
UKB_WGS_first_occurrence_a15_NFE	GCST90473019					ICD10 A15: Respiratory tuberculosis, bacteriologically and histologically confirmed, first occurrence				a15_NFE_combined_formatted.txt.gz
UKB_WGS_first_occurrence_a16_NFE	GCST90473020					ICD10 A16: Respiratory tuberculosis, not confirmed bacteriologically or histologically, first occurrence				a16_NFE_combined_formatted.txt.gz
UKB_WGS_first_occurrence_a30_a49_other_bacterial_diseases_AFR	GCST90473021					ICD10 A30-A49: Other bacterial diseases, first occurrence				a30_a49_other_bacterial_diseases_AFR_combined_formatted.txt.gz
UKB_WGS_first_occurrence_a30_a49_other_bacterial_diseases_NFE	GCST90473022					ICD10 A30-A49: Other bacterial diseases, first occurrence				a30_a49_other_bacterial_diseases_NFE_combined_formatted.txt.gz
UKB_WGS_first_occurrence_a30_a49_other_bacterial_diseases_SAS	GCST90473023					ICD10 A30-A49: Other bacterial diseases, first occurrence				a30_a49_other_bacterial_diseases_SAS_combined_formatted.txt.gz
UKB_WGS_first_occurrence_a37_NFE	GCST90473024					ICD10 A37: Whooping cough, first occurrence				a37_NFE_combined_formatted.txt.gz
UKB_WGS_first_occurrence_a38_NFE	GCST90473025					ICD10 A38: Scarlet fever, first occurrence				a38_NFE_combined_formatted.txt.gz
UKB_WGS_first_occurrence_a40_NFE	GCST90473026					ICD10 A40: Streptococcal septicaemia, first occurrence				a40_NFE_combined_formatted.txt.gz
UKB_WGS_first_occurrence_a41_AFR	GCST90473027					ICD10 A41: Other septicaemia, first occurrence				a41_AFR_combined_formatted.txt.gz
UKB_WGS_first_occurrence_a41_NFE	GCST90473028					ICD10 A41: Other septicaemia, first occurrence				a41_NFE_combined_formatted.txt.gz
UKB_WGS_first_occurrence_a41_SAS	GCST90473029					ICD10 A41: Other septicaemia, first occurrence				a41_SAS_combined_formatted.txt.gz
UKB_WGS_first_occurrence_a42_NFE	GCST90473030					ICD10 A42: Actinomycosis, first occurrence				a42_NFE_combined_formatted.txt.gz
UKB_WGS_first_occurrence_a46_NFE	GCST90473031					ICD10 A46: Erysipelas, first occurrence				a46_NFE_combined_formatted.txt.gz
UKB_WGS_first_occurrence_a49_NFE	GCST90473032					ICD10 A49: Bacterial infection of unspecified site, first occurrence				a49_NFE_combined_formatted.txt.gz
UKB_WGS_first_occurrence_a50_a64_infections_with_a_predominantly_sexual_mode_of_transmission_NFE	GCST90473033					ICD10 A50-A64: Infections with a predominantly sexual mode of transmission, first occurrence				a50_a64_infections_with_a_predominantly_sexual_mode_of_transmission_NFE_combined_formatted.txt.gz
UKB_WGS_first_occurrence_a54_NFE	GCST90473034					ICD10 A54: Gonococcal infection, first occurrence				a54_NFE_combined_formatted.txt.gz
UKB_WGS_first_occurrence_a60_NFE	GCST90473035					ICD10 A60: Anogenital herpesviral [herpes simplex] infections, first occurrence				a60_NFE_combined_formatted.txt.gz
UKB_WGS_first_occurrence_a63_NFE	GCST90473036					ICD10 A63: Other predominantly sexually transmitted diseases, not elsewhere classified, first occurrence				a63_NFE_combined_formatted.txt.gz
UKB_WGS_first_occurrence_a65_a69_other_spirochetal_diseases_NFE	GCST90473037					ICD10 A65-A69: Other spirochetal diseases, first occurrence				a65_a69_other_spirochetal_diseases_NFE_combined_formatted.txt.gz
UKB_WGS_first_occurrence_a69_NFE	GCST90473038					ICD10 A69: Other spirochaetal infections, first occurrence				a69_NFE_combined_formatted.txt.gz
UKB_WGS_first_occurrence_a80_a89_viral_and_prion_infections_of_the_central_nervous_system_NFE	GCST90473039					ICD10 A80-A89: Viral and prion infections of the central nervous system, first occurrence				a80_a89_viral_and_prion_infections_of_the_central_nervous_system_NFE_combined_formatted.txt.gz
UKB_WGS_first_occurrence_a80_NFE	GCST90473040					ICD10 A80: Acute poliomyelitis, first occurrence				a80_NFE_combined_formatted.txt.gz
UKB_WGS_first_occurrence_a87_NFE	GCST90473041					ICD10 A87: Viral meningitis, first occurrence				a87_NFE_combined_formatted.txt.gz
UKB_WGS_first_occurrence_b00_b09_viral_infections_characterized_by_skin_and_mucous_membrane_lesions_AFR	GCST90473042					ICD10 B00-B09: Viral infections characterized by skin and mucous membrane lesions, first occurrence				b00_b09_viral_infections_characterized_by_skin_and_mucous_membrane_lesions_AFR_combined_formatted.txt.gz
UKB_WGS_first_occurrence_b00_b09_viral_infections_characterized_by_skin_and_mucous_membrane_lesions_ASJ	GCST90473043					ICD10 B00-B09: Viral infections characterized by skin and mucous membrane lesions, first occurrence				b00_b09_viral_infections_characterized_by_skin_and_mucous_membrane_lesions_ASJ_combined_formatted.txt.gz
UKB_WGS_first_occurrence_b00_b09_viral_infections_characterized_by_skin_and_mucous_membrane_lesions_NFE	GCST90473044					ICD10 B00-B09: Viral infections characterized by skin and mucous membrane lesions, first occurrence				b00_b09_viral_infections_characterized_by_skin_and_mucous_membrane_lesions_NFE_combined_formatted.txt.gz
UKB_WGS_first_occurrence_b00_b09_viral_infections_characterized_by_skin_and_mucous_membrane_lesions_SAS	GCST90473045					ICD10 B00-B09: Viral infections characterized by skin and mucous membrane lesions, first occurrence				b00_b09_viral_infections_characterized_by_skin_and_mucous_membrane_lesions_SAS_combined_formatted.txt.gz
UKB_WGS_first_occurrence_b00_NFE	GCST90473046					ICD10 B00: Herpesviral [herpes simplex] infections, first occurrence				b00_NFE_combined_formatted.txt.gz
UKB_WGS_first_occurrence_b01_AFR	GCST90473047					ICD10 B01: Varicella [chickenpox], first occurrence				b01_AFR_combined_formatted.txt.gz
UKB_WGS_first_occurrence_b01_NFE	GCST90473048					ICD10 B01: Varicella [chickenpox], first occurrence				b01_NFE_combined_formatted.txt.gz
UKB_WGS_first_occurrence_b01_SAS	GCST90473049					ICD10 B01: Varicella [chickenpox], first occurrence				b01_SAS_combined_formatted.txt.gz
UKB_WGS_first_occurrence_b02_NFE	GCST90473050					ICD10 B02: Zoster [herpes zoster], first occurrence				b02_NFE_combined_formatted.txt.gz
UKB_WGS_first_occurrence_b02_SAS	GCST90473051					ICD10 B02: Zoster [herpes zoster], first occurrence				b02_SAS_combined_formatted.txt.gz
UKB_WGS_first_occurrence_b05_NFE	GCST90473052					ICD10 B05: Measles, first occurrence				b05_NFE_combined_formatted.txt.gz
UKB_WGS_first_occurrence_b06_NFE	GCST90473053					ICD10 B06: Rubella [German measles], first occurrence				b06_NFE_combined_formatted.txt.gz
UKB_WGS_first_occurrence_b07_NFE	GCST90473054					ICD10 B07: Viral warts, first occurrence				b07_NFE_combined_formatted.txt.gz
UKB_WGS_first_occurrence_b07_SAS	GCST90473055					ICD10 B07: Viral warts, first occurrence				b07_SAS_combined_formatted.txt.gz
UKB_WGS_first_occurrence_b08_NFE	GCST90473056					ICD10 B08: Other viral infections characterised by skin and mucous membrane lesions, not elsewhere classified, first occurrence				b08_NFE_combined_formatted.txt.gz
UKB_WGS_first_occurrence_b15_b19_viral_hepatitis_NFE	GCST90473057					ICD10 B15-B19: Viral hepatitis, first occurrence				b15_b19_viral_hepatitis_NFE_combined_formatted.txt.gz
UKB_WGS_first_occurrence_b15_NFE	GCST90473058					ICD10 B15: Acute hepatitis A, first occurrence				b15_NFE_combined_formatted.txt.gz
UKB_WGS_first_occurrence_b16_NFE	GCST90473059					ICD10 B16: Acute hepatitis B, first occurrence				b16_NFE_combined_formatted.txt.gz
UKB_WGS_first_occurrence_b17_NFE	GCST90473060					ICD10 B17: Other acute viral hepatitis, first occurrence				b17_NFE_combined_formatted.txt.gz
UKB_WGS_first_occurrence_b18_NFE	GCST90473061					ICD10 B18: Chronic viral hepatitis, first occurrence				b18_NFE_combined_formatted.txt.gz
UKB_WGS_first_occurrence_b19_NFE	GCST90473062					ICD10 B19: Unspecified viral hepatitis, first occurrence				b19_NFE_combined_formatted.txt.gz
UKB_WGS_first_occurrence_b24_NFE	GCST90473063					ICD10 B24: Unspecified human immunodeficiency virus [HIV] disease, first occurrence				b24_NFE_combined_formatted.txt.gz
UKB_WGS_first_occurrence_b25_b34_other_viral_diseases_AFR	GCST90473064					ICD10 B25-B34: Other viral diseases, first occurrence				b25_b34_other_viral_diseases_AFR_combined_formatted.txt.gz
UKB_WGS_first_occurrence_b25_b34_other_viral_diseases_NFE	GCST90473065					ICD10 B25-B34: Other viral diseases, first occurrence				b25_b34_other_viral_diseases_NFE_combined_formatted.txt.gz
UKB_WGS_first_occurrence_b25_b34_other_viral_diseases_SAS	GCST90473066					ICD10 B25-B34: Other viral diseases, first occurrence				b25_b34_other_viral_diseases_SAS_combined_formatted.txt.gz
UKB_WGS_first_occurrence_b25_NFE	GCST90473067					ICD10 B25: Cytomegaloviral disease, first occurrence				b25_NFE_combined_formatted.txt.gz
UKB_WGS_first_occurrence_b26_NFE	GCST90473068					ICD10 B26: Mumps, first occurrence				b26_NFE_combined_formatted.txt.gz
UKB_WGS_first_occurrence_b27_NFE	GCST90473069					ICD10 B27: Infectious mononucleosis, first occurrence				b27_NFE_combined_formatted.txt.gz
UKB_WGS_first_occurrence_b33_NFE	GCST90473070					ICD10 B33: Other viral diseases, not elsewhere classified, first occurrence				b33_NFE_combined_formatted.txt.gz
UKB_WGS_first_occurrence_b34_AFR	GCST90473071					ICD10 B34: Viral infection of unspecified site, first occurrence				b34_AFR_combined_formatted.txt.gz
UKB_WGS_first_occurrence_b34_NFE	GCST90473072					ICD10 B34: Viral infection of unspecified site, first occurrence				b34_NFE_combined_formatted.txt.gz
UKB_WGS_first_occurrence_b34_SAS	GCST90473073					ICD10 B34: Viral infection of unspecified site, first occurrence				b34_SAS_combined_formatted.txt.gz
UKB_WGS_first_occurrence_b35_AFR	GCST90473074					ICD10 B35: Dermatophytosis, first occurrence				b35_AFR_combined_formatted.txt.gz
UKB_WGS_first_occurrence_b35_ASJ	GCST90473075					ICD10 B35: Dermatophytosis, first occurrence				b35_ASJ_combined_formatted.txt.gz
UKB_WGS_first_occurrence_b35_b49_mycoses_AFR	GCST90473076					ICD10 B35-B49: Mycoses, first occurrence				b35_b49_mycoses_AFR_combined_formatted.txt.gz
UKB_WGS_first_occurrence_b35_b49_mycoses_ASJ	GCST90473077					ICD10 B35-B49: Mycoses, first occurrence				b35_b49_mycoses_ASJ_combined_formatted.txt.gz
UKB_WGS_first_occurrence_b35_b49_mycoses_NFE	GCST90473078					ICD10 B35-B49: Mycoses, first occurrence				b35_b49_mycoses_NFE_combined_formatted.txt.gz
UKB_WGS_first_occurrence_b35_b49_mycoses_SAS	GCST90473079					ICD10 B35-B49: Mycoses, first occurrence				b35_b49_mycoses_SAS_combined_formatted.txt.gz
UKB_WGS_first_occurrence_b35_NFE	GCST90473080					ICD10 B35: Dermatophytosis, first occurrence				b35_NFE_combined_formatted.txt.gz
UKB_WGS_first_occurrence_b35_SAS	GCST90473081					ICD10 B35: Dermatophytosis, first occurrence				b35_SAS_combined_formatted.txt.gz
UKB_WGS_first_occurrence_b36_NFE	GCST90473082					ICD10 B36: Other superficial mycoses, first occurrence				b36_NFE_combined_formatted.txt.gz
UKB_WGS_first_occurrence_b36_SAS	GCST90473083					ICD10 B36: Other superficial mycoses, first occurrence				b36_SAS_combined_formatted.txt.gz
UKB_WGS_first_occurrence_b37_AFR	GCST90473084					ICD10 B37: Candidiasis, first occurrence				b37_AFR_combined_formatted.txt.gz
UKB_WGS_first_occurrence_b37_NFE	GCST90473085					ICD10 B37: Candidiasis, first occurrence				b37_NFE_combined_formatted.txt.gz
UKB_WGS_first_occurrence_b37_SAS	GCST90473086					ICD10 B37: Candidiasis, first occurrence				b37_SAS_combined_formatted.txt.gz
UKB_WGS_first_occurrence_b44_NFE	GCST90473087					ICD10 B44: Aspergillosis, first occurrence				b44_NFE_combined_formatted.txt.gz
UKB_WGS_first_occurrence_b49_NFE	GCST90473088					ICD10 B49: Unspecified mycosis, first occurrence				b49_NFE_combined_formatted.txt.gz
UKB_WGS_first_occurrence_b50_b64_protozoal_diseases_AFR	GCST90473089					ICD10 B50-B64: Protozoal diseases, first occurrence				b50_b64_protozoal_diseases_AFR_combined_formatted.txt.gz
UKB_WGS_first_occurrence_b50_b64_protozoal_diseases_NFE	GCST90473090					ICD10 B50-B64: Protozoal diseases, first occurrence				b50_b64_protozoal_diseases_NFE_combined_formatted.txt.gz
UKB_WGS_first_occurrence_b54_NFE	GCST90473091					ICD10 B54: Unspecified malaria, first occurrence				b54_NFE_combined_formatted.txt.gz
UKB_WGS_first_occurrence_b65_b83_helminthiases_NFE	GCST90473092					ICD10 B65-B83: Helminthiases, first occurrence				b65_b83_helminthiases_NFE_combined_formatted.txt.gz
UKB_WGS_first_occurrence_b80_NFE	GCST90473093					ICD10 B80: Enterobiasis, first occurrence				b80_NFE_combined_formatted.txt.gz
UKB_WGS_first_occurrence_b85_NFE	GCST90473094					ICD10 B85: Pediculosis and phthiriasis, first occurrence				b85_NFE_combined_formatted.txt.gz
UKB_WGS_first_occurrence_b86_NFE	GCST90473095					ICD10 B86: Scabies, first occurrence				b86_NFE_combined_formatted.txt.gz
UKB_WGS_first_occurrence_b90_b94_sequelae_of_infectious_and_parasitic_diseases_NFE	GCST90473096					ICD10 B90-B94: Sequelae of infectious and parasitic diseases, first occurrence				b90_b94_sequelae_of_infectious_and_parasitic_diseases_NFE_combined_formatted.txt.gz
UKB_WGS_first_occurrence_b91_NFE	GCST90473097					ICD10 B91: Sequelae of poliomyelitis, first occurrence				b91_NFE_combined_formatted.txt.gz
UKB_WGS_first_occurrence_b95_b97_bacterial_and_viral_infectious_agents_AFR	GCST90473098					ICD10 B95-B97: Bacterial and viral infectious agents, first occurrence				b95_b97_bacterial_and_viral_infectious_agents_AFR_combined_formatted.txt.gz
UKB_WGS_first_occurrence_b95_b97_bacterial_and_viral_infectious_agents_NFE	GCST90473099					ICD10 B95-B97: Bacterial and viral infectious agents, first occurrence				b95_b97_bacterial_and_viral_infectious_agents_NFE_combined_formatted.txt.gz
UKB_WGS_first_occurrence_b95_b97_bacterial_and_viral_infectious_agents_SAS	GCST90473100					ICD10 B95-B97: Bacterial and viral infectious agents, first occurrence				b95_b97_bacterial_and_viral_infectious_agents_SAS_combined_formatted.txt.gz
UKB_WGS_first_occurrence_b95_NFE	GCST90473101					ICD10 B95: Streptococcus and staphylococcus as the cause of diseases classified to other chapters, first occurrence				b95_NFE_combined_formatted.txt.gz
UKB_WGS_first_occurrence_b96_AFR	GCST90473102					ICD10 B96: Other bacterial agents as the cause of diseases classified to other chapters, first occurrence				b96_AFR_combined_formatted.txt.gz
UKB_WGS_first_occurrence_b96_NFE	GCST90473103					ICD10 B96: Other bacterial agents as the cause of diseases classified to other chapters, first occurrence				b96_NFE_combined_formatted.txt.gz
UKB_WGS_first_occurrence_b96_SAS	GCST90473104					ICD10 B96: Other bacterial agents as the cause of diseases classified to other chapters, first occurrence				b96_SAS_combined_formatted.txt.gz
UKB_WGS_first_occurrence_b97_AFR	GCST90473105					ICD10 B97: Viral agents as the cause of diseases classified to other chapters, first occurrence				b97_AFR_combined_formatted.txt.gz
UKB_WGS_first_occurrence_b97_NFE	GCST90473106					ICD10 B97: Viral agents as the cause of diseases classified to other chapters, first occurrence				b97_NFE_combined_formatted.txt.gz
UKB_WGS_first_occurrence_b98_NFE	GCST90473107					ICD10 B98: Other specified infectious agents as the cause of diseases classified to other chapters, first occurrence				b98_NFE_combined_formatted.txt.gz
UKB_WGS_first_occurrence_b99_NFE	GCST90473108					ICD10 B99: Other and unspecified infectious diseases, first occurrence				b99_NFE_combined_formatted.txt.gz
UKB_WGS_first_occurrence_d50_AFR	GCST90473109					ICD10 D50: Iron deficiency anaemia, first occurrence				d50_AFR_combined_formatted.txt.gz
UKB_WGS_first_occurrence_d50_ASJ	GCST90473110					ICD10 D50: Iron deficiency anaemia, first occurrence				d50_ASJ_combined_formatted.txt.gz
UKB_WGS_first_occurrence_d50_d53_nutritional_anemias_AFR	GCST90473111					ICD10 D50-D53: Nutritional anemias, first occurrence				d50_d53_nutritional_anemias_AFR_combined_formatted.txt.gz
UKB_WGS_first_occurrence_d50_d53_nutritional_anemias_ASJ	GCST90473112					ICD10 D50-D53: Nutritional anemias, first occurrence				d50_d53_nutritional_anemias_ASJ_combined_formatted.txt.gz
UKB_WGS_first_occurrence_d50_d53_nutritional_anemias_NFE	GCST90473113					ICD10 D50-D53: Nutritional anemias, first occurrence				d50_d53_nutritional_anemias_NFE_combined_formatted.txt.gz
UKB_WGS_first_occurrence_d50_d53_nutritional_anemias_SAS	GCST90473114					ICD10 D50-D53: Nutritional anemias, first occurrence				d50_d53_nutritional_anemias_SAS_combined_formatted.txt.gz
UKB_WGS_first_occurrence_d50_NFE	GCST90473115					ICD10 D50: Iron deficiency anaemia, first occurrence				d50_NFE_combined_formatted.txt.gz
UKB_WGS_first_occurrence_d50_SAS	GCST90473116					ICD10 D50: Iron deficiency anaemia, first occurrence				d50_SAS_combined_formatted.txt.gz
UKB_WGS_first_occurrence_d51_NFE	GCST90473117					ICD10 D51: Vitamin B12 deficiency anaemia, first occurrence				d51_NFE_combined_formatted.txt.gz
UKB_WGS_first_occurrence_d52_NFE	GCST90473118					ICD10 D52: Folate deficiency anaemia, first occurrence				d52_NFE_combined_formatted.txt.gz
UKB_WGS_first_occurrence_d53_NFE	GCST90473119					ICD10 D53: Other nutritional anaemias, first occurrence				d53_NFE_combined_formatted.txt.gz
UKB_WGS_first_occurrence_d55_d59_hemolytic_anemias_AFR	GCST90473120					ICD10 D55-D59: Hemolytic anemias, first occurrence				d55_d59_hemolytic_anemias_AFR_combined_formatted.txt.gz
UKB_WGS_first_occurrence_d55_d59_hemolytic_anemias_NFE	GCST90473121					ICD10 D55-D59: Hemolytic anemias, first occurrence				d55_d59_hemolytic_anemias_NFE_combined_formatted.txt.gz
UKB_WGS_first_occurrence_d55_d59_hemolytic_anemias_SAS	GCST90473122					ICD10 D55-D59: Hemolytic anemias, first occurrence				d55_d59_hemolytic_anemias_SAS_combined_formatted.txt.gz
UKB_WGS_first_occurrence_d56_NFE	GCST90473123					ICD10 D56: Thalassaemia, first occurrence				d56_NFE_combined_formatted.txt.gz
UKB_WGS_first_occurrence_d56_SAS	GCST90473124					ICD10 D56: Thalassaemia, first occurrence				d56_SAS_combined_formatted.txt.gz
UKB_WGS_first_occurrence_d57_AFR	GCST90473125					ICD10 D57: Sickle-cell disorders, first occurrence				d57_AFR_combined_formatted.txt.gz
UKB_WGS_first_occurrence_d58_NFE	GCST90473126					ICD10 D58: Other hereditary haemolytic anaemias, first occurrence				d58_NFE_combined_formatted.txt.gz
UKB_WGS_first_occurrence_d59_NFE	GCST90473127					ICD10 D59: Acquired haemolytic anaemia, first occurrence				d59_NFE_combined_formatted.txt.gz
UKB_WGS_first_occurrence_d60_d64_aplastic_and_other_anemias_and_other_bone_marrow_failure_syndromes_AFR	GCST90473128					ICD10 D60-D64: Aplastic and other anemias and other bone marrow failure syndromes, first occurrence				d60_d64_aplastic_and_other_anemias_and_other_bone_marrow_failure_syndromes_AFR_combined_formatted.txt.gz
UKB_WGS_first_occurrence_d60_d64_aplastic_and_other_anemias_and_other_bone_marrow_failure_syndromes_ASJ	GCST90473129					ICD10 D60-D64: Aplastic and other anemias and other bone marrow failure syndromes, first occurrence				d60_d64_aplastic_and_other_anemias_and_other_bone_marrow_failure_syndromes_ASJ_combined_formatted.txt.gz
UKB_WGS_first_occurrence_d60_d64_aplastic_and_other_anemias_and_other_bone_marrow_failure_syndromes_NFE	GCST90473130					ICD10 D60-D64: Aplastic and other anemias and other bone marrow failure syndromes, first occurrence				d60_d64_aplastic_and_other_anemias_and_other_bone_marrow_failure_syndromes_NFE_combined_formatted.txt.gz
UKB_WGS_first_occurrence_d60_d64_aplastic_and_other_anemias_and_other_bone_marrow_failure_syndromes_SAS	GCST90473131					ICD10 D60-D64: Aplastic and other anemias and other bone marrow failure syndromes, first occurrence				d60_d64_aplastic_and_other_anemias_and_other_bone_marrow_failure_syndromes_SAS_combined_formatted.txt.gz
UKB_WGS_first_occurrence_d61_NFE	GCST90473132					ICD10 D61: Other aplastic anaemias, first occurrence				d61_NFE_combined_formatted.txt.gz
UKB_WGS_first_occurrence_d62_NFE	GCST90473133					ICD10 D62: Acute posthaemorrhagic anaemia, first occurrence				d62_NFE_combined_formatted.txt.gz
UKB_WGS_first_occurrence_d63_NFE	GCST90473134					ICD10 D63: Anaemia in chronic diseases classified elsewhere, first occurrence				d63_NFE_combined_formatted.txt.gz
UKB_WGS_first_occurrence_d64_AFR	GCST90473135					ICD10 D64: Other anaemias, first occurrence				d64_AFR_combined_formatted.txt.gz
UKB_WGS_first_occurrence_d64_ASJ	GCST90473136					ICD10 D64: Other anaemias, first occurrence				d64_ASJ_combined_formatted.txt.gz
UKB_WGS_first_occurrence_d64_NFE	GCST90473137					ICD10 D64: Other anaemias, first occurrence				d64_NFE_combined_formatted.txt.gz
UKB_WGS_first_occurrence_d64_SAS	GCST90473138					ICD10 D64: Other anaemias, first occurrence				d64_SAS_combined_formatted.txt.gz
UKB_WGS_first_occurrence_d68_NFE	GCST90473139					ICD10 D68: Other coagulation defects, first occurrence				d68_NFE_combined_formatted.txt.gz
UKB_WGS_first_occurrence_d69_NFE	GCST90473140					ICD10 D69: Purpura and other haemorrhagic conditions, first occurrence				d69_NFE_combined_formatted.txt.gz
UKB_WGS_first_occurrence_d70_NFE	GCST90473141					ICD10 D70: Agranulocytosis, first occurrence				d70_NFE_combined_formatted.txt.gz
UKB_WGS_first_occurrence_d72_NFE	GCST90473142					ICD10 D72: Other disorders of white blood cells, first occurrence				d72_NFE_combined_formatted.txt.gz
UKB_WGS_first_occurrence_d73_NFE	GCST90473143					ICD10 D73: Diseases of spleen, first occurrence				d73_NFE_combined_formatted.txt.gz
UKB_WGS_first_occurrence_d75_NFE	GCST90473144					ICD10 D75: Other diseases of blood and blood-forming organs, first occurrence				d75_NFE_combined_formatted.txt.gz
UKB_WGS_first_occurrence_d80_d89_certain_disorders_involving_the_immune_mechanism_NFE	GCST90473145					ICD10 D80-D89: Certain disorders involving the immune mechanism, first occurrence				d80_d89_certain_disorders_involving_the_immune_mechanism_NFE_combined_formatted.txt.gz
UKB_WGS_first_occurrence_d80_NFE	GCST90473146					ICD10 D80: Immunodeficiency with predominantly antibody defects, first occurrence				d80_NFE_combined_formatted.txt.gz
UKB_WGS_first_occurrence_d84_NFE	GCST90473147					ICD10 D84: Other immunodeficiencies, first occurrence				d84_NFE_combined_formatted.txt.gz
UKB_WGS_first_occurrence_d86_NFE	GCST90473148					ICD10 D86: Sarcoidosis, first occurrence				d86_NFE_combined_formatted.txt.gz
UKB_WGS_first_occurrence_d89_NFE	GCST90473149					ICD10 D89: Other disorders involving the immune mechanism, not elsewhere classified, first occurrence				d89_NFE_combined_formatted.txt.gz
UKB_WGS_first_occurrence_e00_e07_disorders_of_thyroid_gland_AFR	GCST90473150					ICD10 E00-E07: Disorders of thyroid gland, first occurrence				e00_e07_disorders_of_thyroid_gland_AFR_combined_formatted.txt.gz
UKB_WGS_first_occurrence_e00_e07_disorders_of_thyroid_gland_ASJ	GCST90473151					ICD10 E00-E07: Disorders of thyroid gland, first occurrence				e00_e07_disorders_of_thyroid_gland_ASJ_combined_formatted.txt.gz
UKB_WGS_first_occurrence_e00_e07_disorders_of_thyroid_gland_NFE	GCST90473152					ICD10 E00-E07: Disorders of thyroid gland, first occurrence				e00_e07_disorders_of_thyroid_gland_NFE_combined_formatted.txt.gz
UKB_WGS_first_occurrence_e00_e07_disorders_of_thyroid_gland_SAS	GCST90473153					ICD10 E00-E07: Disorders of thyroid gland, first occurrence				e00_e07_disorders_of_thyroid_gland_SAS_combined_formatted.txt.gz
UKB_WGS_first_occurrence_e02_NFE	GCST90473154					ICD10 E02: Subclinical iodine-deficiency hypothyroidism, first occurrence				e02_NFE_combined_formatted.txt.gz
UKB_WGS_first_occurrence_e03_AFR	GCST90473155					ICD10 E03: Other hypothyroidism, first occurrence				e03_AFR_combined_formatted.txt.gz
UKB_WGS_first_occurrence_e03_ASJ	GCST90473156					ICD10 E03: Other hypothyroidism, first occurrence				e03_ASJ_combined_formatted.txt.gz
UKB_WGS_first_occurrence_e03_NFE	GCST90473157					ICD10 E03: Other hypothyroidism, first occurrence				e03_NFE_combined_formatted.txt.gz
UKB_WGS_first_occurrence_e03_SAS	GCST90473158					ICD10 E03: Other hypothyroidism, first occurrence				e03_SAS_combined_formatted.txt.gz
UKB_WGS_first_occurrence_e04_NFE	GCST90473159					ICD10 E04: Other non-toxic goitre, first occurrence				e04_NFE_combined_formatted.txt.gz
UKB_WGS_first_occurrence_e05_AFR	GCST90473160					ICD10 E05: Thyrotoxicosis [hyperthyroidism], first occurrence				e05_AFR_combined_formatted.txt.gz
UKB_WGS_first_occurrence_e05_NFE	GCST90473161					ICD10 E05: Thyrotoxicosis [hyperthyroidism], first occurrence				e05_NFE_combined_formatted.txt.gz
UKB_WGS_first_occurrence_e06_NFE	GCST90473162					ICD10 E06: Thyroiditis, first occurrence				e06_NFE_combined_formatted.txt.gz
UKB_WGS_first_occurrence_e07_NFE	GCST90473163					ICD10 E07: Other disorders of thyroid, first occurrence				e07_NFE_combined_formatted.txt.gz
UKB_WGS_first_occurrence_e08_e13_diabetes_mellitus_AFR	GCST90473164					ICD10 E08-E13: Diabetes mellitus, first occurrence				e08_e13_diabetes_mellitus_AFR_combined_formatted.txt.gz
UKB_WGS_first_occurrence_e08_e13_diabetes_mellitus_ASJ	GCST90473165					ICD10 E08-E13: Diabetes mellitus, first occurrence				e08_e13_diabetes_mellitus_ASJ_combined_formatted.txt.gz
UKB_WGS_first_occurrence_e08_e13_diabetes_mellitus_EAS	GCST90473166					ICD10 E08-E13: Diabetes mellitus, first occurrence				e08_e13_diabetes_mellitus_EAS_combined_formatted.txt.gz
UKB_WGS_first_occurrence_e08_e13_diabetes_mellitus_NFE	GCST90473167					ICD10 E08-E13: Diabetes mellitus, first occurrence				e08_e13_diabetes_mellitus_NFE_combined_formatted.txt.gz
UKB_WGS_first_occurrence_e08_e13_diabetes_mellitus_SAS	GCST90473168					ICD10 E08-E13: Diabetes mellitus, first occurrence				e08_e13_diabetes_mellitus_SAS_combined_formatted.txt.gz
UKB_WGS_first_occurrence_e10_NFE	GCST90473169					ICD10 E10: Insulin-dependent diabetes mellitus, first occurrence				e10_NFE_combined_formatted.txt.gz
UKB_WGS_first_occurrence_e10_SAS	GCST90473170					ICD10 E10: Insulin-dependent diabetes mellitus, first occurrence				e10_SAS_combined_formatted.txt.gz
UKB_WGS_first_occurrence_e11_AFR	GCST90473171					ICD10 E11: Non-insulin-dependent diabetes mellitus, first occurrence				e11_AFR_combined_formatted.txt.gz
UKB_WGS_first_occurrence_e11_ASJ	GCST90473172					ICD10 E11: Non-insulin-dependent diabetes mellitus, first occurrence				e11_ASJ_combined_formatted.txt.gz
UKB_WGS_first_occurrence_e11_EAS	GCST90473173					ICD10 E11: Non-insulin-dependent diabetes mellitus, first occurrence				e11_EAS_combined_formatted.txt.gz
UKB_WGS_first_occurrence_e11_NFE	GCST90473174					ICD10 E11: Non-insulin-dependent diabetes mellitus, first occurrence				e11_NFE_combined_formatted.txt.gz
UKB_WGS_first_occurrence_e11_SAS	GCST90473175					ICD10 E11: Non-insulin-dependent diabetes mellitus, first occurrence				e11_SAS_combined_formatted.txt.gz
UKB_WGS_first_occurrence_e13_NFE	GCST90473176					ICD10 E13: Other specified diabetes mellitus, first occurrence				e13_NFE_combined_formatted.txt.gz
UKB_WGS_first_occurrence_e14_AFR	GCST90473177					ICD10 E14: Unspecified diabetes mellitus, first occurrence				e14_AFR_combined_formatted.txt.gz
UKB_WGS_first_occurrence_e14_NFE	GCST90473178					ICD10 E14: Unspecified diabetes mellitus, first occurrence				e14_NFE_combined_formatted.txt.gz
UKB_WGS_first_occurrence_e14_SAS	GCST90473179					ICD10 E14: Unspecified diabetes mellitus, first occurrence				e14_SAS_combined_formatted.txt.gz
UKB_WGS_first_occurrence_e15_e16_other_disorders_of_glucose_regulation_and_pancreatic_internal_secretion_NFE	GCST90473180					ICD10 E15-E16: Other disorders of glucose regulation and pancreatic internal secretion, first occurrence				e15_e16_other_disorders_of_glucose_regulation_and_pancreatic_internal_secretion_NFE_combined_formatted.txt.gz
UKB_WGS_first_occurrence_e15_e16_other_disorders_of_glucose_regulation_and_pancreatic_internal_secretion_SAS	GCST90473181					ICD10 E15-E16: Other disorders of glucose regulation and pancreatic internal secretion, first occurrence				e15_e16_other_disorders_of_glucose_regulation_and_pancreatic_internal_secretion_SAS_combined_formatted.txt.gz
UKB_WGS_first_occurrence_e16_NFE	GCST90473182					ICD10 E16: Other disorders of pancreatic internal secretion, first occurrence				e16_NFE_combined_formatted.txt.gz
UKB_WGS_first_occurrence_e16_SAS	GCST90473183					ICD10 E16: Other disorders of pancreatic internal secretion, first occurrence				e16_SAS_combined_formatted.txt.gz
UKB_WGS_first_occurrence_e20_e35_disorders_of_other_endocrine_glands_AFR	GCST90473184					ICD10 E20-E35: Disorders of other endocrine glands, first occurrence				e20_e35_disorders_of_other_endocrine_glands_AFR_combined_formatted.txt.gz
UKB_WGS_first_occurrence_e20_e35_disorders_of_other_endocrine_glands_NFE	GCST90473185					ICD10 E20-E35: Disorders of other endocrine glands, first occurrence				e20_e35_disorders_of_other_endocrine_glands_NFE_combined_formatted.txt.gz
UKB_WGS_first_occurrence_e20_e35_disorders_of_other_endocrine_glands_SAS	GCST90473186					ICD10 E20-E35: Disorders of other endocrine glands, first occurrence				e20_e35_disorders_of_other_endocrine_glands_SAS_combined_formatted.txt.gz
UKB_WGS_first_occurrence_e20_NFE	GCST90473187					ICD10 E20: Hypoparathyroidism, first occurrence				e20_NFE_combined_formatted.txt.gz
UKB_WGS_first_occurrence_e21_NFE	GCST90473188					ICD10 E21: Hyperparathyroidism and other disorders of parathyroid gland, first occurrence				e21_NFE_combined_formatted.txt.gz
UKB_WGS_first_occurrence_e22_NFE	GCST90473189					ICD10 E22: Hyperfunction of pituitary gland, first occurrence				e22_NFE_combined_formatted.txt.gz
UKB_WGS_first_occurrence_e23_NFE	GCST90473190					ICD10 E23: Hypofunction and other disorders of pituitary gland, first occurrence				e23_NFE_combined_formatted.txt.gz
UKB_WGS_first_occurrence_e24_NFE	GCST90473191					ICD10 E24: Cushing's syndrome, first occurrence				e24_NFE_combined_formatted.txt.gz
UKB_WGS_first_occurrence_e27_NFE	GCST90473192					ICD10 E27: Other disorders of adrenal gland, first occurrence				e27_NFE_combined_formatted.txt.gz
UKB_WGS_first_occurrence_e29_NFE	GCST90473193					ICD10 E29: Testicular dysfunction, first occurrence				e29_NFE_combined_formatted.txt.gz
UKB_WGS_first_occurrence_e34_NFE	GCST90473194					ICD10 E34: Other endocrine disorders, first occurrence				e34_NFE_combined_formatted.txt.gz
UKB_WGS_first_occurrence_e40_e46_malnutrition_NFE	GCST90473195					ICD10 E40-E46: Malnutrition, first occurrence				e40_e46_malnutrition_NFE_combined_formatted.txt.gz
UKB_WGS_first_occurrence_e46_NFE	GCST90473196					ICD10 E46: Unspecified protein-energy malnutrition, first occurrence				e46_NFE_combined_formatted.txt.gz
UKB_WGS_first_occurrence_e50_e64_other_nutritional_deficiencies_AFR	GCST90473197					ICD10 E50-E64: Other nutritional deficiencies, first occurrence				e50_e64_other_nutritional_deficiencies_AFR_combined_formatted.txt.gz
UKB_WGS_first_occurrence_e50_e64_other_nutritional_deficiencies_NFE	GCST90473198					ICD10 E50-E64: Other nutritional deficiencies, first occurrence				e50_e64_other_nutritional_deficiencies_NFE_combined_formatted.txt.gz
UKB_WGS_first_occurrence_e50_e64_other_nutritional_deficiencies_SAS	GCST90473199					ICD10 E50-E64: Other nutritional deficiencies, first occurrence				e50_e64_other_nutritional_deficiencies_SAS_combined_formatted.txt.gz
UKB_WGS_first_occurrence_e53_NFE	GCST90473200					ICD10 E53: Deficiency of other B group vitamins, first occurrence				e53_NFE_combined_formatted.txt.gz
UKB_WGS_first_occurrence_e53_SAS	GCST90473201					ICD10 E53: Deficiency of other B group vitamins, first occurrence				e53_SAS_combined_formatted.txt.gz
UKB_WGS_first_occurrence_e55_AFR	GCST90473202					ICD10 E55: Vitamin D deficiency, first occurrence				e55_AFR_combined_formatted.txt.gz
UKB_WGS_first_occurrence_e55_NFE	GCST90473203					ICD10 E55: Vitamin D deficiency, first occurrence				e55_NFE_combined_formatted.txt.gz
UKB_WGS_first_occurrence_e55_SAS	GCST90473204					ICD10 E55: Vitamin D deficiency, first occurrence				e55_SAS_combined_formatted.txt.gz
UKB_WGS_first_occurrence_e56_NFE	GCST90473205					ICD10 E56: Other vitamin deficiencies, first occurrence				e56_NFE_combined_formatted.txt.gz
UKB_WGS_first_occurrence_e61_NFE	GCST90473206					ICD10 E61: Deficiency of other nutrient elements, first occurrence				e61_NFE_combined_formatted.txt.gz
UKB_WGS_first_occurrence_e66_AFR	GCST90473207					ICD10 E66: Obesity, first occurrence				e66_AFR_combined_formatted.txt.gz
UKB_WGS_first_occurrence_e66_ASJ	GCST90473208					ICD10 E66: Obesity, first occurrence				e66_ASJ_combined_formatted.txt.gz
UKB_WGS_first_occurrence_e66_NFE	GCST90473209					ICD10 E66: Obesity, first occurrence				e66_NFE_combined_formatted.txt.gz
UKB_WGS_first_occurrence_e66_SAS	GCST90473210					ICD10 E66: Obesity, first occurrence				e66_SAS_combined_formatted.txt.gz
UKB_WGS_first_occurrence_e70_e88_metabolic_disorders_AFR	GCST90473211					ICD10 E70-E88: Metabolic disorders, first occurrence				e70_e88_metabolic_disorders_AFR_combined_formatted.txt.gz
UKB_WGS_first_occurrence_e70_e88_metabolic_disorders_ASJ	GCST90473212					ICD10 E70-E88: Metabolic disorders, first occurrence				e70_e88_metabolic_disorders_ASJ_combined_formatted.txt.gz
UKB_WGS_first_occurrence_e70_e88_metabolic_disorders_EAS	GCST90473213					ICD10 E70-E88: Metabolic disorders, first occurrence				e70_e88_metabolic_disorders_EAS_combined_formatted.txt.gz
UKB_WGS_first_occurrence_e70_e88_metabolic_disorders_NFE	GCST90473214					ICD10 E70-E88: Metabolic disorders, first occurrence				e70_e88_metabolic_disorders_NFE_combined_formatted.txt.gz
UKB_WGS_first_occurrence_e70_e88_metabolic_disorders_SAS	GCST90473215					ICD10 E70-E88: Metabolic disorders, first occurrence				e70_e88_metabolic_disorders_SAS_combined_formatted.txt.gz
UKB_WGS_first_occurrence_e73_NFE	GCST90473216					ICD10 E73: Lactose intolerance, first occurrence				e73_NFE_combined_formatted.txt.gz
UKB_WGS_first_occurrence_e74_NFE	GCST90473217					ICD10 E74: Other disorders of carbohydrate metabolism, first occurrence				e74_NFE_combined_formatted.txt.gz
UKB_WGS_first_occurrence_e78_AFR	GCST90473218					ICD10 E78: Disorders of lipoprotein metabolism and other lipidaemias, first occurrence				e78_AFR_combined_formatted.txt.gz
UKB_WGS_first_occurrence_e78_ASJ	GCST90473219					ICD10 E78: Disorders of lipoprotein metabolism and other lipidaemias, first occurrence				e78_ASJ_combined_formatted.txt.gz
UKB_WGS_first_occurrence_e78_EAS	GCST90473220					ICD10 E78: Disorders of lipoprotein metabolism and other lipidaemias, first occurrence				e78_EAS_combined_formatted.txt.gz
UKB_WGS_first_occurrence_e78_NFE	GCST90473221					ICD10 E78: Disorders of lipoprotein metabolism and other lipidaemias, first occurrence				e78_NFE_combined_formatted.txt.gz
UKB_WGS_first_occurrence_e78_SAS	GCST90473222					ICD10 E78: Disorders of lipoprotein metabolism and other lipidaemias, first occurrence				e78_SAS_combined_formatted.txt.gz
UKB_WGS_first_occurrence_e79_NFE	GCST90473223					ICD10 E79: Disorders of purine and pyrimidine metabolism, first occurrence				e79_NFE_combined_formatted.txt.gz
UKB_WGS_first_occurrence_e80_NFE	GCST90473224					ICD10 E80: Disorders of porphyrin and bilirubin metabolism, first occurrence				e80_NFE_combined_formatted.txt.gz
UKB_WGS_first_occurrence_e83_NFE	GCST90473225					ICD10 E83: Disorders of mineral metabolism, first occurrence				e83_NFE_combined_formatted.txt.gz
UKB_WGS_first_occurrence_e83_SAS	GCST90473226					ICD10 E83: Disorders of mineral metabolism, first occurrence				e83_SAS_combined_formatted.txt.gz
UKB_WGS_first_occurrence_e85_NFE	GCST90473227					ICD10 E85: Amyloidosis, first occurrence				e85_NFE_combined_formatted.txt.gz
UKB_WGS_first_occurrence_e86_AFR	GCST90473228					ICD10 E86: Volume depletion, first occurrence				e86_AFR_combined_formatted.txt.gz
UKB_WGS_first_occurrence_e86_NFE	GCST90473229					ICD10 E86: Volume depletion, first occurrence				e86_NFE_combined_formatted.txt.gz
UKB_WGS_first_occurrence_e86_SAS	GCST90473230					ICD10 E86: Volume depletion, first occurrence				e86_SAS_combined_formatted.txt.gz
UKB_WGS_first_occurrence_e87_AFR	GCST90473231					ICD10 E87: Other disorders of fluid, electrolyte and acid-base balance, first occurrence				e87_AFR_combined_formatted.txt.gz
UKB_WGS_first_occurrence_e87_NFE	GCST90473232					ICD10 E87: Other disorders of fluid, electrolyte and acid-base balance, first occurrence				e87_NFE_combined_formatted.txt.gz
UKB_WGS_first_occurrence_e87_SAS	GCST90473233					ICD10 E87: Other disorders of fluid, electrolyte and acid-base balance, first occurrence				e87_SAS_combined_formatted.txt.gz
UKB_WGS_first_occurrence_e88_NFE	GCST90473234					ICD10 E88: Other metabolic disorders, first occurrence				e88_NFE_combined_formatted.txt.gz
UKB_WGS_first_occurrence_e89_NFE	GCST90473235					ICD10 E89: Postprocedural endocrine and metabolic disorders, not elsewhere classified, first occurrence				e89_NFE_combined_formatted.txt.gz
UKB_WGS_first_occurrence_f00_NFE	GCST90473236					ICD10 F00: Dementia in Alzheimer's disease, first occurrence				f00_NFE_combined_formatted.txt.gz
UKB_WGS_first_occurrence_f01_f09_mental_disorders_due_to_known_physiological_conditions_AFR	GCST90473237					ICD10 F01-F09: Mental disorders due to known physiological conditions, first occurrence				f01_f09_mental_disorders_due_to_known_physiological_conditions_AFR_combined_formatted.txt.gz
UKB_WGS_first_occurrence_f01_f09_mental_disorders_due_to_known_physiological_conditions_NFE	GCST90473238					ICD10 F01-F09: Mental disorders due to known physiological conditions, first occurrence				f01_f09_mental_disorders_due_to_known_physiological_conditions_NFE_combined_formatted.txt.gz
UKB_WGS_first_occurrence_f01_f09_mental_disorders_due_to_known_physiological_conditions_SAS	GCST90473239					ICD10 F01-F09: Mental disorders due to known physiological conditions, first occurrence				f01_f09_mental_disorders_due_to_known_physiological_conditions_SAS_combined_formatted.txt.gz
UKB_WGS_first_occurrence_f01_NFE	GCST90473240					ICD10 F01: Vascular dementia, first occurrence				f01_NFE_combined_formatted.txt.gz
UKB_WGS_first_occurrence_f02_NFE	GCST90473241					ICD10 F02: Dementia in other diseases classified elsewhere, first occurrence				f02_NFE_combined_formatted.txt.gz
UKB_WGS_first_occurrence_f03_NFE	GCST90473242					ICD10 F03: Unspecified dementia, first occurrence				f03_NFE_combined_formatted.txt.gz
UKB_WGS_first_occurrence_f05_NFE	GCST90473243					ICD10 F05: Delirium, not induced by alcohol and other psychoactive substances, first occurrence				f05_NFE_combined_formatted.txt.gz
UKB_WGS_first_occurrence_f06_NFE	GCST90473244					ICD10 F06: Other mental disorders due to brain damage and dysfunction and to physical disease, first occurrence				f06_NFE_combined_formatted.txt.gz
UKB_WGS_first_occurrence_f07_NFE	GCST90473245					ICD10 F07: Personality and behavioural disorders due to brain disease, damage and dysfunction, first occurrence				f07_NFE_combined_formatted.txt.gz
UKB_WGS_first_occurrence_f09_NFE	GCST90473246					ICD10 F09: Unspecified organic or symptomatic mental disorder, first occurrence				f09_NFE_combined_formatted.txt.gz
UKB_WGS_first_occurrence_f10_f19_mental_and_behavioral_disorders_due_to_psychoactive_substance_use_AFR	GCST90473247					ICD10 F10-F19: Mental and behavioral disorders due to psychoactive substance use, first occurrence				f10_f19_mental_and_behavioral_disorders_due_to_psychoactive_substance_use_AFR_combined_formatted.txt.gz
UKB_WGS_first_occurrence_f10_f19_mental_and_behavioral_disorders_due_to_psychoactive_substance_use_NFE	GCST90473248					ICD10 F10-F19: Mental and behavioral disorders due to psychoactive substance use, first occurrence				f10_f19_mental_and_behavioral_disorders_due_to_psychoactive_substance_use_NFE_combined_formatted.txt.gz
UKB_WGS_first_occurrence_f10_f19_mental_and_behavioral_disorders_due_to_psychoactive_substance_use_SAS	GCST90473249					ICD10 F10-F19: Mental and behavioral disorders due to psychoactive substance use, first occurrence				f10_f19_mental_and_behavioral_disorders_due_to_psychoactive_substance_use_SAS_combined_formatted.txt.gz
UKB_WGS_first_occurrence_f10_NFE	GCST90473250					ICD10 F10: Mental and behavioural disorders due to use of alcohol, first occurrence				f10_NFE_combined_formatted.txt.gz
UKB_WGS_first_occurrence_f11_NFE	GCST90473251					ICD10 F11: Mental and behavioural disorders due to use of opioids, first occurrence				f11_NFE_combined_formatted.txt.gz
UKB_WGS_first_occurrence_f12_NFE	GCST90473252					ICD10 F12: Mental and behavioural disorders due to use of cannabinoids, first occurrence				f12_NFE_combined_formatted.txt.gz
UKB_WGS_first_occurrence_f13_NFE	GCST90473253					ICD10 F13: Mental and behavioural disorders due to use of sedatives or hypnotics, first occurrence				f13_NFE_combined_formatted.txt.gz
UKB_WGS_first_occurrence_f17_AFR	GCST90473254					ICD10 F17: Mental and behavioural disorders due to use of tobacco, first occurrence				f17_AFR_combined_formatted.txt.gz
UKB_WGS_first_occurrence_f17_NFE	GCST90473255					ICD10 F17: Mental and behavioural disorders due to use of tobacco, first occurrence				f17_NFE_combined_formatted.txt.gz
UKB_WGS_first_occurrence_f17_SAS	GCST90473256					ICD10 F17: Mental and behavioural disorders due to use of tobacco, first occurrence				f17_SAS_combined_formatted.txt.gz
UKB_WGS_first_occurrence_f19_NFE	GCST90473257					ICD10 F19: Mental and behavioural disorders due to multiple drug use and use of other psychoactive substances, first occurrence				f19_NFE_combined_formatted.txt.gz
UKB_WGS_first_occurrence_f20_NFE	GCST90473258					ICD10 F20: Schizophrenia, first occurrence				f20_NFE_combined_formatted.txt.gz
UKB_WGS_first_occurrence_f22_NFE	GCST90473259					ICD10 F22: Persistent delusional disorders, first occurrence				f22_NFE_combined_formatted.txt.gz
UKB_WGS_first_occurrence_f23_NFE	GCST90473260					ICD10 F23: Acute and transient psychotic disorders, first occurrence				f23_NFE_combined_formatted.txt.gz
UKB_WGS_first_occurrence_f25_NFE	GCST90473261					ICD10 F25: Schizoaffective disorders, first occurrence				f25_NFE_combined_formatted.txt.gz
UKB_WGS_first_occurrence_f29_NFE	GCST90473262					ICD10 F29: Unspecified nonorganic psychosis, first occurrence				f29_NFE_combined_formatted.txt.gz
UKB_WGS_first_occurrence_f30_NFE	GCST90473263					ICD10 F30: Manic episode, first occurrence				f30_NFE_combined_formatted.txt.gz
UKB_WGS_first_occurrence_f31_NFE	GCST90473264					ICD10 F31: Bipolar affective disorder, first occurrence				f31_NFE_combined_formatted.txt.gz
UKB_WGS_first_occurrence_f32_AFR	GCST90473265					ICD10 F32: Depressive episode, first occurrence				f32_AFR_combined_formatted.txt.gz
UKB_WGS_first_occurrence_f32_ASJ	GCST90473266					ICD10 F32: Depressive episode, first occurrence				f32_ASJ_combined_formatted.txt.gz
UKB_WGS_first_occurrence_f32_NFE	GCST90473267					ICD10 F32: Depressive episode, first occurrence				f32_NFE_combined_formatted.txt.gz
UKB_WGS_first_occurrence_f32_SAS	GCST90473268					ICD10 F32: Depressive episode, first occurrence				f32_SAS_combined_formatted.txt.gz
UKB_WGS_first_occurrence_f33_NFE	GCST90473269					ICD10 F33: Recurrent depressive disorder, first occurrence				f33_NFE_combined_formatted.txt.gz
UKB_WGS_first_occurrence_f34_NFE	GCST90473270					ICD10 F34: Persistent mood [affective] disorders, first occurrence				f34_NFE_combined_formatted.txt.gz
UKB_WGS_first_occurrence_f39_NFE	GCST90473271					ICD10 F39: Unspecified mood [affective] disorder, first occurrence				f39_NFE_combined_formatted.txt.gz
UKB_WGS_first_occurrence_f40_NFE	GCST90473272					ICD10 F40: Phobic anxiety disorders, first occurrence				f40_NFE_combined_formatted.txt.gz
UKB_WGS_first_occurrence_f41_AFR	GCST90473273					ICD10 F41: Other anxiety disorders, first occurrence				f41_AFR_combined_formatted.txt.gz
UKB_WGS_first_occurrence_f41_ASJ	GCST90473274					ICD10 F41: Other anxiety disorders, first occurrence				f41_ASJ_combined_formatted.txt.gz
UKB_WGS_first_occurrence_f41_NFE	GCST90473275					ICD10 F41: Other anxiety disorders, first occurrence				f41_NFE_combined_formatted.txt.gz
UKB_WGS_first_occurrence_f41_SAS	GCST90473276					ICD10 F41: Other anxiety disorders, first occurrence				f41_SAS_combined_formatted.txt.gz
UKB_WGS_first_occurrence_f42_NFE	GCST90473277					ICD10 F42: Obsessive-compulsive disorder, first occurrence				f42_NFE_combined_formatted.txt.gz
UKB_WGS_first_occurrence_f43_AFR	GCST90473278					ICD10 F43: Reaction to severe stress, and adjustment disorders, first occurrence				f43_AFR_combined_formatted.txt.gz
UKB_WGS_first_occurrence_f43_NFE	GCST90473279					ICD10 F43: Reaction to severe stress, and adjustment disorders, first occurrence				f43_NFE_combined_formatted.txt.gz
UKB_WGS_first_occurrence_f43_SAS	GCST90473280					ICD10 F43: Reaction to severe stress, and adjustment disorders, first occurrence				f43_SAS_combined_formatted.txt.gz
UKB_WGS_first_occurrence_f44_NFE	GCST90473281					ICD10 F44: Dissociative [conversion] disorders, first occurrence				f44_NFE_combined_formatted.txt.gz
UKB_WGS_first_occurrence_f45_NFE	GCST90473282					ICD10 F45: Somatoform disorders, first occurrence				f45_NFE_combined_formatted.txt.gz
UKB_WGS_first_occurrence_f48_NFE	GCST90473283					ICD10 F48: Other neurotic disorders, first occurrence				f48_NFE_combined_formatted.txt.gz
UKB_WGS_first_occurrence_f50_f59_behavioral_syndromes_associated_with_physiological_disturbances_and_physical_factors_NFE	GCST90473284					ICD10 F50-F59: Behavioral syndromes associated with physiological disturbances and physical factors, first occurrence				f50_f59_behavioral_syndromes_associated_with_physiological_disturbances_and_physical_factors_NFE_combined_formatted.txt.gz
UKB_WGS_first_occurrence_f50_NFE	GCST90473285					ICD10 F50: Eating disorders, first occurrence				f50_NFE_combined_formatted.txt.gz
UKB_WGS_first_occurrence_f51_NFE	GCST90473286					ICD10 F51: Nonorganic sleep disorders, first occurrence				f51_NFE_combined_formatted.txt.gz
UKB_WGS_first_occurrence_f52_NFE	GCST90473287					ICD10 F52: Sexual dysfunction, not caused by organic disorder or disease, first occurrence				f52_NFE_combined_formatted.txt.gz
UKB_WGS_first_occurrence_f60_f69_disorders_of_adult_personality_and_behavior_NFE	GCST90473288					ICD10 F60-F69: Disorders of adult personality and behavior, first occurrence				f60_f69_disorders_of_adult_personality_and_behavior_NFE_combined_formatted.txt.gz
UKB_WGS_first_occurrence_f60_NFE	GCST90473289					ICD10 F60: Specific personality disorders, first occurrence				f60_NFE_combined_formatted.txt.gz
UKB_WGS_first_occurrence_f66_NFE	GCST90473290					ICD10 F66: Psychological and behavioural disorders associated with sexual development and orientation, first occurrence				f66_NFE_combined_formatted.txt.gz
UKB_WGS_first_occurrence_f70_f79_intellectual_disabilities_NFE	GCST90473291					ICD10 F70-F79: Intellectual disabilities, first occurrence				f70_f79_intellectual_disabilities_NFE_combined_formatted.txt.gz
UKB_WGS_first_occurrence_f80_f89_pervasive_and_specific_developmental_disorders_NFE	GCST90473292					ICD10 F80-F89: Pervasive and specific developmental disorders, first occurrence				f80_f89_pervasive_and_specific_developmental_disorders_NFE_combined_formatted.txt.gz
UKB_WGS_first_occurrence_f80_NFE	GCST90473293					ICD10 F80: Specific developmental disorders of speech and language, first occurrence				f80_NFE_combined_formatted.txt.gz
UKB_WGS_first_occurrence_f81_NFE	GCST90473294					ICD10 F81: Specific developmental disorders of scholastic skills, first occurrence				f81_NFE_combined_formatted.txt.gz
UKB_WGS_first_occurrence_f84_NFE	GCST90473295					ICD10 F84: Pervasive developmental disorders, first occurrence				f84_NFE_combined_formatted.txt.gz
UKB_WGS_first_occurrence_f90_f98_behavioral_and_emotional_disorders_with_onset_usually_occurring_in_childhood_and_adolescence_NFE	GCST90473296					ICD10 F90-F98: Behavioral and emotional disorders with onset usually occurring in childhood and adolescence, first occurrence				f90_f98_behavioral_and_emotional_disorders_with_onset_usually_occurring_in_childhood_and_adolescence_NFE_combined_formatted.txt.gz
UKB_WGS_first_occurrence_f99_NFE	GCST90473297					ICD10 F99: Mental disorder, not otherwise specified, first occurrence				f99_NFE_combined_formatted.txt.gz
UKB_WGS_first_occurrence_g00_g09_inflammatory_diseases_of_the_central_nervous_system_NFE	GCST90473298					ICD10 G00-G09: Inflammatory diseases of the central nervous system, first occurrence				g00_g09_inflammatory_diseases_of_the_central_nervous_system_NFE_combined_formatted.txt.gz
UKB_WGS_first_occurrence_g00_NFE	GCST90473299					ICD10 G00: Bacterial meningitis, not elsewhere classified, first occurrence				g00_NFE_combined_formatted.txt.gz
UKB_WGS_first_occurrence_g03_NFE	GCST90473300					ICD10 G03: Meningitis due to other and unspecified causes, first occurrence				g03_NFE_combined_formatted.txt.gz
UKB_WGS_first_occurrence_g04_NFE	GCST90473301					ICD10 G04: Encephalitis, myelitis and encephalomyelitis, first occurrence				g04_NFE_combined_formatted.txt.gz
UKB_WGS_first_occurrence_g06_NFE	GCST90473302					ICD10 G06: Intracranial and intraspinal abscess and granuloma, first occurrence				g06_NFE_combined_formatted.txt.gz
UKB_WGS_first_occurrence_g10_g14_systemic_atrophies_primarily_affecting_the_central_nervous_system_NFE	GCST90473303					ICD10 G10-G14: Systemic atrophies primarily affecting the central nervous system, first occurrence				g10_g14_systemic_atrophies_primarily_affecting_the_central_nervous_system_NFE_combined_formatted.txt.gz
UKB_WGS_first_occurrence_g11_NFE	GCST90473304					ICD10 G11: Hereditary ataxia, first occurrence				g11_NFE_combined_formatted.txt.gz
UKB_WGS_first_occurrence_g12_NFE	GCST90473305					ICD10 G12: Spinal muscular atrophy and related syndromes, first occurrence				g12_NFE_combined_formatted.txt.gz
UKB_WGS_first_occurrence_g20_g26_extrapyramidal_and_movement_disorders_NFE	GCST90473306					ICD10 G20-G26: Extrapyramidal and movement disorders, first occurrence				g20_g26_extrapyramidal_and_movement_disorders_NFE_combined_formatted.txt.gz
UKB_WGS_first_occurrence_g20_NFE	GCST90473307					ICD10 G20: Parkinson's disease, first occurrence				g20_NFE_combined_formatted.txt.gz
UKB_WGS_first_occurrence_g21_NFE	GCST90473308					ICD10 G21: Secondary Parkinsonism, first occurrence				g21_NFE_combined_formatted.txt.gz
UKB_WGS_first_occurrence_g23_NFE	GCST90473309					ICD10 G23: Other degenerative diseases of basal ganglia, first occurrence				g23_NFE_combined_formatted.txt.gz
UKB_WGS_first_occurrence_g24_NFE	GCST90473310					ICD10 G24: Dystonia, first occurrence				g24_NFE_combined_formatted.txt.gz
UKB_WGS_first_occurrence_g25_NFE	GCST90473311					ICD10 G25: Other extrapyramidal and movement disorders, first occurrence				g25_NFE_combined_formatted.txt.gz
UKB_WGS_first_occurrence_g30_g32_other_degenerative_diseases_of_the_nervous_system_NFE	GCST90473312					ICD10 G30-G32: Other degenerative diseases of the nervous system, first occurrence				g30_g32_other_degenerative_diseases_of_the_nervous_system_NFE_combined_formatted.txt.gz
UKB_WGS_first_occurrence_g30_NFE	GCST90473313					ICD10 G30: Alzheimer's disease, first occurrence				g30_NFE_combined_formatted.txt.gz
UKB_WGS_first_occurrence_g31_NFE	GCST90473314					ICD10 G31: Other degenerative diseases of nervous system, not elsewhere classified, first occurrence				g31_NFE_combined_formatted.txt.gz
UKB_WGS_first_occurrence_g35_g37_demyelinating_diseases_of_the_central_nervous_system_NFE	GCST90473315					ICD10 G35-G37: Demyelinating diseases of the central nervous system, first occurrence				g35_g37_demyelinating_diseases_of_the_central_nervous_system_NFE_combined_formatted.txt.gz
UKB_WGS_first_occurrence_g35_NFE	GCST90473316					ICD10 G35: Multiple sclerosis, first occurrence				g35_NFE_combined_formatted.txt.gz
UKB_WGS_first_occurrence_g37_NFE	GCST90473317					ICD10 G37: Other demyelinating diseases of central nervous system, first occurrence				g37_NFE_combined_formatted.txt.gz
UKB_WGS_first_occurrence_g40_g47_episodic_and_paroxysmal_disorders_AFR	GCST90473318					ICD10 G40-G47: Episodic and paroxysmal disorders, first occurrence				g40_g47_episodic_and_paroxysmal_disorders_AFR_combined_formatted.txt.gz
UKB_WGS_first_occurrence_g40_g47_episodic_and_paroxysmal_disorders_ASJ	GCST90473319					ICD10 G40-G47: Episodic and paroxysmal disorders, first occurrence				g40_g47_episodic_and_paroxysmal_disorders_ASJ_combined_formatted.txt.gz
UKB_WGS_first_occurrence_g40_g47_episodic_and_paroxysmal_disorders_NFE	GCST90473320					ICD10 G40-G47: Episodic and paroxysmal disorders, first occurrence				g40_g47_episodic_and_paroxysmal_disorders_NFE_combined_formatted.txt.gz
UKB_WGS_first_occurrence_g40_g47_episodic_and_paroxysmal_disorders_SAS	GCST90473321					ICD10 G40-G47: Episodic and paroxysmal disorders, first occurrence				g40_g47_episodic_and_paroxysmal_disorders_SAS_combined_formatted.txt.gz
UKB_WGS_first_occurrence_g40_NFE	GCST90473322					ICD10 G40: Epilepsy, first occurrence				g40_NFE_combined_formatted.txt.gz
UKB_WGS_first_occurrence_g41_NFE	GCST90473323					ICD10 G41: Status epilepticus, first occurrence				g41_NFE_combined_formatted.txt.gz
UKB_WGS_first_occurrence_g43_AFR	GCST90473324					ICD10 G43: Migraine, first occurrence				g43_AFR_combined_formatted.txt.gz
UKB_WGS_first_occurrence_g43_ASJ	GCST90473325					ICD10 G43: Migraine, first occurrence				g43_ASJ_combined_formatted.txt.gz
UKB_WGS_first_occurrence_g43_NFE	GCST90473326					ICD10 G43: Migraine, first occurrence				g43_NFE_combined_formatted.txt.gz
UKB_WGS_first_occurrence_g43_SAS	GCST90473327					ICD10 G43: Migraine, first occurrence				g43_SAS_combined_formatted.txt.gz
UKB_WGS_first_occurrence_g44_NFE	GCST90473328					ICD10 G44: Other headache syndromes, first occurrence				g44_NFE_combined_formatted.txt.gz
UKB_WGS_first_occurrence_g44_SAS	GCST90473329					ICD10 G44: Other headache syndromes, first occurrence				g44_SAS_combined_formatted.txt.gz
UKB_WGS_first_occurrence_g45_NFE	GCST90473330					ICD10 G45: Transient cerebral ischaemic attacks and related syndromes, first occurrence				g45_NFE_combined_formatted.txt.gz
UKB_WGS_first_occurrence_g46_NFE	GCST90473331					ICD10 G46: Vascular syndromes of brain in cerebrovascular diseases, first occurrence				g46_NFE_combined_formatted.txt.gz
UKB_WGS_first_occurrence_g47_AFR	GCST90473332					ICD10 G47: Sleep disorders, first occurrence				g47_AFR_combined_formatted.txt.gz
UKB_WGS_first_occurrence_g47_NFE	GCST90473333					ICD10 G47: Sleep disorders, first occurrence				g47_NFE_combined_formatted.txt.gz
UKB_WGS_first_occurrence_g47_SAS	GCST90473334					ICD10 G47: Sleep disorders, first occurrence				g47_SAS_combined_formatted.txt.gz
UKB_WGS_first_occurrence_g50_NFE	GCST90473335					ICD10 G50: Disorders of trigeminal nerve, first occurrence				g50_NFE_combined_formatted.txt.gz
UKB_WGS_first_occurrence_g51_NFE	GCST90473336					ICD10 G51: Facial nerve disorders, first occurrence				g51_NFE_combined_formatted.txt.gz
UKB_WGS_first_occurrence_g52_NFE	GCST90473337					ICD10 G52: Disorders of other cranial nerves, first occurrence				g52_NFE_combined_formatted.txt.gz
UKB_WGS_first_occurrence_g53_NFE	GCST90473338					ICD10 G53: Cranial nerve disorders in diseases classified elsewhere, first occurrence				g53_NFE_combined_formatted.txt.gz
UKB_WGS_first_occurrence_g54_NFE	GCST90473339					ICD10 G54: Nerve root and plexus disorders, first occurrence				g54_NFE_combined_formatted.txt.gz
UKB_WGS_first_occurrence_g55_AFR	GCST90473340					ICD10 G55: Nerve root and plexus compressions in diseases classified elsewhere, first occurrence				g55_AFR_combined_formatted.txt.gz
UKB_WGS_first_occurrence_g55_NFE	GCST90473341					ICD10 G55: Nerve root and plexus compressions in diseases classified elsewhere, first occurrence				g55_NFE_combined_formatted.txt.gz
UKB_WGS_first_occurrence_g55_SAS	GCST90473342					ICD10 G55: Nerve root and plexus compressions in diseases classified elsewhere, first occurrence				g55_SAS_combined_formatted.txt.gz
UKB_WGS_first_occurrence_g56_AFR	GCST90473343					ICD10 G56: Mononeuropathies of upper limb, first occurrence				g56_AFR_combined_formatted.txt.gz
UKB_WGS_first_occurrence_g56_NFE	GCST90473344					ICD10 G56: Mononeuropathies of upper limb, first occurrence				g56_NFE_combined_formatted.txt.gz
UKB_WGS_first_occurrence_g56_SAS	GCST90473345					ICD10 G56: Mononeuropathies of upper limb, first occurrence				g56_SAS_combined_formatted.txt.gz
UKB_WGS_first_occurrence_g57_NFE	GCST90473346					ICD10 G57: Mononeuropathies of lower limb, first occurrence				g57_NFE_combined_formatted.txt.gz
UKB_WGS_first_occurrence_g58_NFE	GCST90473347					ICD10 G58: Other mononeuropathies, first occurrence				g58_NFE_combined_formatted.txt.gz
UKB_WGS_first_occurrence_g59_NFE	GCST90473348					ICD10 G59: Mononeuropathy in diseases classified elsewhere, first occurrence				g59_NFE_combined_formatted.txt.gz
UKB_WGS_first_occurrence_g60_g65_polyneuropathies_and_other_disorders_of_the_peripheral_nervous_system_NFE	GCST90473349					ICD10 G60-G65: Polyneuropathies and other disorders of the peripheral nervous system, first occurrence				g60_g65_polyneuropathies_and_other_disorders_of_the_peripheral_nervous_system_NFE_combined_formatted.txt.gz
UKB_WGS_first_occurrence_g60_NFE	GCST90473350					ICD10 G60: Hereditary and idiopathic neuropathy, first occurrence				g60_NFE_combined_formatted.txt.gz
UKB_WGS_first_occurrence_g61_NFE	GCST90473351					ICD10 G61: Inflammatory polyneuropathy, first occurrence				g61_NFE_combined_formatted.txt.gz
UKB_WGS_first_occurrence_g62_NFE	GCST90473352					ICD10 G62: Other polyneuropathies, first occurrence				g62_NFE_combined_formatted.txt.gz
UKB_WGS_first_occurrence_g63_NFE	GCST90473353					ICD10 G63: Polyneuropathy in diseases classified elsewhere, first occurrence				g63_NFE_combined_formatted.txt.gz
UKB_WGS_first_occurrence_g64_NFE	GCST90473354					ICD10 G64: Other disorders of peripheral nervous system, first occurrence				g64_NFE_combined_formatted.txt.gz
UKB_WGS_first_occurrence_g70_g73_diseases_of_myoneural_junction_and_muscle_NFE	GCST90473355					ICD10 G70-G73: Diseases of myoneural junction and muscle, first occurrence				g70_g73_diseases_of_myoneural_junction_and_muscle_NFE_combined_formatted.txt.gz
UKB_WGS_first_occurrence_g70_NFE	GCST90473356					ICD10 G70: Myasthenia gravis and other myoneural disorders, first occurrence				g70_NFE_combined_formatted.txt.gz
UKB_WGS_first_occurrence_g71_NFE	GCST90473357					ICD10 G71: Primary disorders of muscles, first occurrence				g71_NFE_combined_formatted.txt.gz
UKB_WGS_first_occurrence_g72_NFE	GCST90473358					ICD10 G72: Other myopathies, first occurrence				g72_NFE_combined_formatted.txt.gz
UKB_WGS_first_occurrence_g80_g83_cerebral_palsy_and_other_paralytic_syndromes_NFE	GCST90473359					ICD10 G80-G83: Cerebral palsy and other paralytic syndromes, first occurrence				g80_g83_cerebral_palsy_and_other_paralytic_syndromes_NFE_combined_formatted.txt.gz
UKB_WGS_first_occurrence_g80_NFE	GCST90473360					ICD10 G80: Infantile cerebral palsy, first occurrence				g80_NFE_combined_formatted.txt.gz
UKB_WGS_first_occurrence_g81_NFE	GCST90473361					ICD10 G81: Hemiplegia, first occurrence				g81_NFE_combined_formatted.txt.gz
UKB_WGS_first_occurrence_g82_NFE	GCST90473362					ICD10 G82: Paraplegia and tetraplegia, first occurrence				g82_NFE_combined_formatted.txt.gz
UKB_WGS_first_occurrence_g83_NFE	GCST90473363					ICD10 G83: Other paralytic syndromes, first occurrence				g83_NFE_combined_formatted.txt.gz
UKB_WGS_first_occurrence_g89_g99_other_disorders_of_the_nervous_system_AFR	GCST90473364					ICD10 G89-G99: Other disorders of the nervous system, first occurrence				g89_g99_other_disorders_of_the_nervous_system_AFR_combined_formatted.txt.gz
UKB_WGS_first_occurrence_g89_g99_other_disorders_of_the_nervous_system_NFE	GCST90473365					ICD10 G89-G99: Other disorders of the nervous system, first occurrence				g89_g99_other_disorders_of_the_nervous_system_NFE_combined_formatted.txt.gz
UKB_WGS_first_occurrence_g89_g99_other_disorders_of_the_nervous_system_SAS	GCST90473366					ICD10 G89-G99: Other disorders of the nervous system, first occurrence				g89_g99_other_disorders_of_the_nervous_system_SAS_combined_formatted.txt.gz
UKB_WGS_first_occurrence_g90_NFE	GCST90473367					ICD10 G90: Disorders of autonomic nervous system, first occurrence				g90_NFE_combined_formatted.txt.gz
UKB_WGS_first_occurrence_g91_NFE	GCST90473368					ICD10 G91: Hydrocephalus, first occurrence				g91_NFE_combined_formatted.txt.gz
UKB_WGS_first_occurrence_g93_NFE	GCST90473369					ICD10 G93: Other disorders of brain, first occurrence				g93_NFE_combined_formatted.txt.gz
UKB_WGS_first_occurrence_g95_NFE	GCST90473370					ICD10 G95: Other diseases of spinal cord, first occurrence				g95_NFE_combined_formatted.txt.gz
UKB_WGS_first_occurrence_g96_NFE	GCST90473371					ICD10 G96: Other disorders of central nervous system, first occurrence				g96_NFE_combined_formatted.txt.gz
UKB_WGS_first_occurrence_g97_NFE	GCST90473372					ICD10 G97: Postprocedural disorders of nervous system, not elsewhere classified, first occurrence				g97_NFE_combined_formatted.txt.gz
UKB_WGS_first_occurrence_g98_NFE	GCST90473373					ICD10 G98: Other disorders of nervous system, not elsewhere classified, first occurrence				g98_NFE_combined_formatted.txt.gz
UKB_WGS_first_occurrence_g99_NFE	GCST90473374					ICD10 G99: Other disorders of nervous system in diseases classified elsewhere, first occurrence				g99_NFE_combined_formatted.txt.gz
UKB_WGS_first_occurrence_h00_NFE	GCST90473375					ICD10 H00: Hordeolum and chalazion, first occurrence				h00_NFE_combined_formatted.txt.gz
UKB_WGS_first_occurrence_h00_SAS	GCST90473376					ICD10 H00: Hordeolum and chalazion, first occurrence				h00_SAS_combined_formatted.txt.gz
UKB_WGS_first_occurrence_h01_NFE	GCST90473377					ICD10 H01: Other inflammation of eyelid, first occurrence				h01_NFE_combined_formatted.txt.gz
UKB_WGS_first_occurrence_h02_AFR	GCST90473378					ICD10 H02: Other disorders of eyelid, first occurrence				h02_AFR_combined_formatted.txt.gz
UKB_WGS_first_occurrence_h02_NFE	GCST90473379					ICD10 H02: Other disorders of eyelid, first occurrence				h02_NFE_combined_formatted.txt.gz
UKB_WGS_first_occurrence_h02_SAS	GCST90473380					ICD10 H02: Other disorders of eyelid, first occurrence				h02_SAS_combined_formatted.txt.gz
UKB_WGS_first_occurrence_h04_AFR	GCST90473381					ICD10 H04: Disorders of lachrymal system, first occurrence				h04_AFR_combined_formatted.txt.gz
UKB_WGS_first_occurrence_h04_NFE	GCST90473382					ICD10 H04: Disorders of lachrymal system, first occurrence				h04_NFE_combined_formatted.txt.gz
UKB_WGS_first_occurrence_h04_SAS	GCST90473383					ICD10 H04: Disorders of lachrymal system, first occurrence				h04_SAS_combined_formatted.txt.gz
UKB_WGS_first_occurrence_h05_NFE	GCST90473384					ICD10 H05: Disorders of orbit, first occurrence				h05_NFE_combined_formatted.txt.gz
UKB_WGS_first_occurrence_h06_NFE	GCST90473385					ICD10 H06: Disorders of lachrymal system and orbit in diseases classified elsewhere, first occurrence				h06_NFE_combined_formatted.txt.gz
UKB_WGS_first_occurrence_h10_AFR	GCST90473386					ICD10 H10: Conjunctivitis, first occurrence				h10_AFR_combined_formatted.txt.gz
UKB_WGS_first_occurrence_h10_ASJ	GCST90473387					ICD10 H10: Conjunctivitis, first occurrence				h10_ASJ_combined_formatted.txt.gz
UKB_WGS_first_occurrence_h10_h11_disorders_of_conjunctiva_AFR	GCST90473388					ICD10 H10-H11: Disorders of conjunctiva, first occurrence				h10_h11_disorders_of_conjunctiva_AFR_combined_formatted.txt.gz
UKB_WGS_first_occurrence_h10_h11_disorders_of_conjunctiva_ASJ	GCST90473389					ICD10 H10-H11: Disorders of conjunctiva, first occurrence				h10_h11_disorders_of_conjunctiva_ASJ_combined_formatted.txt.gz
UKB_WGS_first_occurrence_h10_h11_disorders_of_conjunctiva_NFE	GCST90473390					ICD10 H10-H11: Disorders of conjunctiva, first occurrence				h10_h11_disorders_of_conjunctiva_NFE_combined_formatted.txt.gz
UKB_WGS_first_occurrence_h10_h11_disorders_of_conjunctiva_SAS	GCST90473391					ICD10 H10-H11: Disorders of conjunctiva, first occurrence				h10_h11_disorders_of_conjunctiva_SAS_combined_formatted.txt.gz
UKB_WGS_first_occurrence_h10_NFE	GCST90473392					ICD10 H10: Conjunctivitis, first occurrence				h10_NFE_combined_formatted.txt.gz
UKB_WGS_first_occurrence_h10_SAS	GCST90473393					ICD10 H10: Conjunctivitis, first occurrence				h10_SAS_combined_formatted.txt.gz
UKB_WGS_first_occurrence_h11_AFR	GCST90473394					ICD10 H11: Other disorders of conjunctiva, first occurrence				h11_AFR_combined_formatted.txt.gz
UKB_WGS_first_occurrence_h11_NFE	GCST90473395					ICD10 H11: Other disorders of conjunctiva, first occurrence				h11_NFE_combined_formatted.txt.gz
UKB_WGS_first_occurrence_h11_SAS	GCST90473396					ICD10 H11: Other disorders of conjunctiva, first occurrence				h11_SAS_combined_formatted.txt.gz
UKB_WGS_first_occurrence_h15_NFE	GCST90473397					ICD10 H15: Disorders of sclera, first occurrence				h15_NFE_combined_formatted.txt.gz
UKB_WGS_first_occurrence_h16_NFE	GCST90473398					ICD10 H16: Keratitis, first occurrence				h16_NFE_combined_formatted.txt.gz
UKB_WGS_first_occurrence_h17_NFE	GCST90473399					ICD10 H17: Corneal scars and opacities, first occurrence				h17_NFE_combined_formatted.txt.gz
UKB_WGS_first_occurrence_h18_NFE	GCST90473400					ICD10 H18: Other disorders of cornea, first occurrence				h18_NFE_combined_formatted.txt.gz
UKB_WGS_first_occurrence_h20_NFE	GCST90473401					ICD10 H20: Iridocyclitis, first occurrence				h20_NFE_combined_formatted.txt.gz
UKB_WGS_first_occurrence_h21_NFE	GCST90473402					ICD10 H21: Other disorders of iris and ciliary body, first occurrence				h21_NFE_combined_formatted.txt.gz
UKB_WGS_first_occurrence_h25_AFR	GCST90473403					ICD10 H25: Senile cataract, first occurrence				h25_AFR_combined_formatted.txt.gz
UKB_WGS_first_occurrence_h25_ASJ	GCST90473404					ICD10 H25: Senile cataract, first occurrence				h25_ASJ_combined_formatted.txt.gz
UKB_WGS_first_occurrence_h25_h28_disorders_of_lens_AFR	GCST90473405					ICD10 H25-H28: Disorders of lens, first occurrence				h25_h28_disorders_of_lens_AFR_combined_formatted.txt.gz
UKB_WGS_first_occurrence_h25_h28_disorders_of_lens_ASJ	GCST90473406					ICD10 H25-H28: Disorders of lens, first occurrence				h25_h28_disorders_of_lens_ASJ_combined_formatted.txt.gz
UKB_WGS_first_occurrence_h25_h28_disorders_of_lens_EAS	GCST90473407					ICD10 H25-H28: Disorders of lens, first occurrence				h25_h28_disorders_of_lens_EAS_combined_formatted.txt.gz
UKB_WGS_first_occurrence_h25_h28_disorders_of_lens_NFE	GCST90473408					ICD10 H25-H28: Disorders of lens, first occurrence				h25_h28_disorders_of_lens_NFE_combined_formatted.txt.gz
UKB_WGS_first_occurrence_h25_h28_disorders_of_lens_SAS	GCST90473409					ICD10 H25-H28: Disorders of lens, first occurrence				h25_h28_disorders_of_lens_SAS_combined_formatted.txt.gz
UKB_WGS_first_occurrence_h25_NFE	GCST90473410					ICD10 H25: Senile cataract, first occurrence				h25_NFE_combined_formatted.txt.gz
UKB_WGS_first_occurrence_h25_SAS	GCST90473411					ICD10 H25: Senile cataract, first occurrence				h25_SAS_combined_formatted.txt.gz
UKB_WGS_first_occurrence_h26_AFR	GCST90473412					ICD10 H26: Other cataract, first occurrence				h26_AFR_combined_formatted.txt.gz
UKB_WGS_first_occurrence_h26_ASJ	GCST90473413					ICD10 H26: Other cataract, first occurrence				h26_ASJ_combined_formatted.txt.gz
UKB_WGS_first_occurrence_h26_EAS	GCST90473414					ICD10 H26: Other cataract, first occurrence				h26_EAS_combined_formatted.txt.gz
UKB_WGS_first_occurrence_h26_NFE	GCST90473415					ICD10 H26: Other cataract, first occurrence				h26_NFE_combined_formatted.txt.gz
UKB_WGS_first_occurrence_h26_SAS	GCST90473416					ICD10 H26: Other cataract, first occurrence				h26_SAS_combined_formatted.txt.gz
UKB_WGS_first_occurrence_h27_NFE	GCST90473417					ICD10 H27: Other disorders of lens, first occurrence				h27_NFE_combined_formatted.txt.gz
UKB_WGS_first_occurrence_h30_h36_disorders_of_choroid_and_retina_AFR	GCST90473418					ICD10 H30-H36: Disorders of choroid and retina, first occurrence				h30_h36_disorders_of_choroid_and_retina_AFR_combined_formatted.txt.gz
UKB_WGS_first_occurrence_h30_h36_disorders_of_choroid_and_retina_ASJ	GCST90473419					ICD10 H30-H36: Disorders of choroid and retina, first occurrence				h30_h36_disorders_of_choroid_and_retina_ASJ_combined_formatted.txt.gz
UKB_WGS_first_occurrence_h30_h36_disorders_of_choroid_and_retina_NFE	GCST90473420					ICD10 H30-H36: Disorders of choroid and retina, first occurrence				h30_h36_disorders_of_choroid_and_retina_NFE_combined_formatted.txt.gz
UKB_WGS_first_occurrence_h30_h36_disorders_of_choroid_and_retina_SAS	GCST90473421					ICD10 H30-H36: Disorders of choroid and retina, first occurrence				h30_h36_disorders_of_choroid_and_retina_SAS_combined_formatted.txt.gz
UKB_WGS_first_occurrence_h30_NFE	GCST90473422					ICD10 H30: Chorioretinal inflammation, first occurrence				h30_NFE_combined_formatted.txt.gz
UKB_WGS_first_occurrence_h31_NFE	GCST90473423					ICD10 H31: Other disorders of choroid, first occurrence				h31_NFE_combined_formatted.txt.gz
UKB_WGS_first_occurrence_h33_NFE	GCST90473424					ICD10 H33: Retinal detachments and breaks, first occurrence				h33_NFE_combined_formatted.txt.gz
UKB_WGS_first_occurrence_h34_NFE	GCST90473425					ICD10 H34: Retinal vascular occlusions, first occurrence				h34_NFE_combined_formatted.txt.gz
UKB_WGS_first_occurrence_h35_AFR	GCST90473426					ICD10 H35: Other retinal disorders, first occurrence				h35_AFR_combined_formatted.txt.gz
UKB_WGS_first_occurrence_h35_NFE	GCST90473427					ICD10 H35: Other retinal disorders, first occurrence				h35_NFE_combined_formatted.txt.gz
UKB_WGS_first_occurrence_h35_SAS	GCST90473428					ICD10 H35: Other retinal disorders, first occurrence				h35_SAS_combined_formatted.txt.gz
UKB_WGS_first_occurrence_h36_AFR	GCST90473429					ICD10 H36: Retinal disorders in diseases classified elsewhere, first occurrence				h36_AFR_combined_formatted.txt.gz
UKB_WGS_first_occurrence_h36_NFE	GCST90473430					ICD10 H36: Retinal disorders in diseases classified elsewhere, first occurrence				h36_NFE_combined_formatted.txt.gz
UKB_WGS_first_occurrence_h36_SAS	GCST90473431					ICD10 H36: Retinal disorders in diseases classified elsewhere, first occurrence				h36_SAS_combined_formatted.txt.gz
UKB_WGS_first_occurrence_h40_AFR	GCST90473432					ICD10 H40: Glaucoma, first occurrence				h40_AFR_combined_formatted.txt.gz
UKB_WGS_first_occurrence_h40_h42_glaucoma_AFR	GCST90473433					ICD10 H40-H42: Glaucoma, first occurrence				h40_h42_glaucoma_AFR_combined_formatted.txt.gz
UKB_WGS_first_occurrence_h40_h42_glaucoma_NFE	GCST90473434					ICD10 H40-H42: Glaucoma, first occurrence				h40_h42_glaucoma_NFE_combined_formatted.txt.gz
UKB_WGS_first_occurrence_h40_h42_glaucoma_SAS	GCST90473435					ICD10 H40-H42: Glaucoma, first occurrence				h40_h42_glaucoma_SAS_combined_formatted.txt.gz
UKB_WGS_first_occurrence_h40_NFE	GCST90473436					ICD10 H40: Glaucoma, first occurrence				h40_NFE_combined_formatted.txt.gz
UKB_WGS_first_occurrence_h40_SAS	GCST90473437					ICD10 H40: Glaucoma, first occurrence				h40_SAS_combined_formatted.txt.gz
UKB_WGS_first_occurrence_h43_h44_disorders_of_vitreous_body_and_globe_NFE	GCST90473438					ICD10 H43-H44: Disorders of vitreous body and globe, first occurrence				h43_h44_disorders_of_vitreous_body_and_globe_NFE_combined_formatted.txt.gz
UKB_WGS_first_occurrence_h43_h44_disorders_of_vitreous_body_and_globe_SAS	GCST90473439					ICD10 H43-H44: Disorders of vitreous body and globe, first occurrence				h43_h44_disorders_of_vitreous_body_and_globe_SAS_combined_formatted.txt.gz
UKB_WGS_first_occurrence_h43_NFE	GCST90473440					ICD10 H43: Disorders of vitreous body, first occurrence				h43_NFE_combined_formatted.txt.gz
UKB_WGS_first_occurrence_h43_SAS	GCST90473441					ICD10 H43: Disorders of vitreous body, first occurrence				h43_SAS_combined_formatted.txt.gz
UKB_WGS_first_occurrence_h44_NFE	GCST90473442					ICD10 H44: Disorders of globe, first occurrence				h44_NFE_combined_formatted.txt.gz
UKB_WGS_first_occurrence_h46_h47_disorders_of_optic_nerve_and_visual_pathways_NFE	GCST90473443					ICD10 H46-H47: Disorders of optic nerve and visual pathways, first occurrence				h46_h47_disorders_of_optic_nerve_and_visual_pathways_NFE_combined_formatted.txt.gz
UKB_WGS_first_occurrence_h46_NFE	GCST90473444					ICD10 H46: Optic neuritis, first occurrence				h46_NFE_combined_formatted.txt.gz
UKB_WGS_first_occurrence_h47_NFE	GCST90473445					ICD10 H47: Other disorders of optic [2nd] nerve and visual pathways, first occurrence				h47_NFE_combined_formatted.txt.gz
UKB_WGS_first_occurrence_h49_NFE	GCST90473446					ICD10 H49: Paralytic strabismus, first occurrence				h49_NFE_combined_formatted.txt.gz
UKB_WGS_first_occurrence_h50_NFE	GCST90473447					ICD10 H50: Other strabismus, first occurrence				h50_NFE_combined_formatted.txt.gz
UKB_WGS_first_occurrence_h51_NFE	GCST90473448					ICD10 H51: Other disorders of binocular movement, first occurrence				h51_NFE_combined_formatted.txt.gz
UKB_WGS_first_occurrence_h52_AFR	GCST90473449					ICD10 H52: Disorders of refraction and accommodation, first occurrence				h52_AFR_combined_formatted.txt.gz
UKB_WGS_first_occurrence_h52_NFE	GCST90473450					ICD10 H52: Disorders of refraction and accommodation, first occurrence				h52_NFE_combined_formatted.txt.gz
UKB_WGS_first_occurrence_h52_SAS	GCST90473451					ICD10 H52: Disorders of refraction and accommodation, first occurrence				h52_SAS_combined_formatted.txt.gz
UKB_WGS_first_occurrence_h53_AFR	GCST90473452					ICD10 H53: Visual disturbances, first occurrence				h53_AFR_combined_formatted.txt.gz
UKB_WGS_first_occurrence_h53_h54_visual_disturbances_and_blindness_AFR	GCST90473453					ICD10 H53-H54: Visual disturbances and blindness, first occurrence				h53_h54_visual_disturbances_and_blindness_AFR_combined_formatted.txt.gz
UKB_WGS_first_occurrence_h53_h54_visual_disturbances_and_blindness_NFE	GCST90473454					ICD10 H53-H54: Visual disturbances and blindness, first occurrence				h53_h54_visual_disturbances_and_blindness_NFE_combined_formatted.txt.gz
UKB_WGS_first_occurrence_h53_h54_visual_disturbances_and_blindness_SAS	GCST90473455					ICD10 H53-H54: Visual disturbances and blindness, first occurrence				h53_h54_visual_disturbances_and_blindness_SAS_combined_formatted.txt.gz
UKB_WGS_first_occurrence_h53_NFE	GCST90473456					ICD10 H53: Visual disturbances, first occurrence				h53_NFE_combined_formatted.txt.gz
UKB_WGS_first_occurrence_h53_SAS	GCST90473457					ICD10 H53: Visual disturbances, first occurrence				h53_SAS_combined_formatted.txt.gz
UKB_WGS_first_occurrence_h54_NFE	GCST90473458					ICD10 H54: Blindness and low vision, first occurrence				h54_NFE_combined_formatted.txt.gz
UKB_WGS_first_occurrence_h55_h57_other_disorders_of_eye_and_adnexa_NFE	GCST90473459					ICD10 H55-H57: Other disorders of eye and adnexa, first occurrence				h55_h57_other_disorders_of_eye_and_adnexa_NFE_combined_formatted.txt.gz
UKB_WGS_first_occurrence_h55_h57_other_disorders_of_eye_and_adnexa_SAS	GCST90473460					ICD10 H55-H57: Other disorders of eye and adnexa, first occurrence				h55_h57_other_disorders_of_eye_and_adnexa_SAS_combined_formatted.txt.gz
UKB_WGS_first_occurrence_h55_NFE	GCST90473461					ICD10 H55: Nystagmus and other irregular eye movements, first occurrence				h55_NFE_combined_formatted.txt.gz
UKB_WGS_first_occurrence_h57_NFE	GCST90473462					ICD10 H57: Other disorders of eye and adnexa, first occurrence				h57_NFE_combined_formatted.txt.gz
UKB_WGS_first_occurrence_h57_SAS	GCST90473463					ICD10 H57: Other disorders of eye and adnexa, first occurrence				h57_SAS_combined_formatted.txt.gz
UKB_WGS_first_occurrence_h58_NFE	GCST90473464					ICD10 H58: Other disorders of eye and adnexa in diseases classified elsewhere, first occurrence				h58_NFE_combined_formatted.txt.gz
UKB_WGS_first_occurrence_h59_NFE	GCST90473465					ICD10 H59: Postprocedural disorders of eye and adnexa, not elsewhere classified, first occurrence				h59_NFE_combined_formatted.txt.gz
UKB_WGS_first_occurrence_h60_h62_diseases_of_external_ear_AFR	GCST90473466					ICD10 H60-H62: Diseases of external ear, first occurrence				h60_h62_diseases_of_external_ear_AFR_combined_formatted.txt.gz
UKB_WGS_first_occurrence_h60_h62_diseases_of_external_ear_ASJ	GCST90473467					ICD10 H60-H62: Diseases of external ear, first occurrence				h60_h62_diseases_of_external_ear_ASJ_combined_formatted.txt.gz
UKB_WGS_first_occurrence_h60_h62_diseases_of_external_ear_NFE	GCST90473468					ICD10 H60-H62: Diseases of external ear, first occurrence				h60_h62_diseases_of_external_ear_NFE_combined_formatted.txt.gz
UKB_WGS_first_occurrence_h60_h62_diseases_of_external_ear_SAS	GCST90473469					ICD10 H60-H62: Diseases of external ear, first occurrence				h60_h62_diseases_of_external_ear_SAS_combined_formatted.txt.gz
UKB_WGS_first_occurrence_h60_NFE	GCST90473470					ICD10 H60: Otitis externa, first occurrence				h60_NFE_combined_formatted.txt.gz
UKB_WGS_first_occurrence_h60_SAS	GCST90473471					ICD10 H60: Otitis externa, first occurrence				h60_SAS_combined_formatted.txt.gz
UKB_WGS_first_occurrence_h61_AFR	GCST90473472					ICD10 H61: Other disorders of external ear, first occurrence				h61_AFR_combined_formatted.txt.gz
UKB_WGS_first_occurrence_h61_NFE	GCST90473473					ICD10 H61: Other disorders of external ear, first occurrence				h61_NFE_combined_formatted.txt.gz
UKB_WGS_first_occurrence_h61_SAS	GCST90473474					ICD10 H61: Other disorders of external ear, first occurrence				h61_SAS_combined_formatted.txt.gz
UKB_WGS_first_occurrence_h65_h75_diseases_of_middle_ear_and_mastoid_NFE	GCST90473475					ICD10 H65-H75: Diseases of middle ear and mastoid, first occurrence				h65_h75_diseases_of_middle_ear_and_mastoid_NFE_combined_formatted.txt.gz
UKB_WGS_first_occurrence_h65_h75_diseases_of_middle_ear_and_mastoid_SAS	GCST90473476					ICD10 H65-H75: Diseases of middle ear and mastoid, first occurrence				h65_h75_diseases_of_middle_ear_and_mastoid_SAS_combined_formatted.txt.gz
UKB_WGS_first_occurrence_h65_NFE	GCST90473477					ICD10 H65: Nonsuppurative otitis media, first occurrence				h65_NFE_combined_formatted.txt.gz
UKB_WGS_first_occurrence_h66_NFE	GCST90473478					ICD10 H66: Suppurative and unspecified otitis media, first occurrence				h66_NFE_combined_formatted.txt.gz
UKB_WGS_first_occurrence_h66_SAS	GCST90473479					ICD10 H66: Suppurative and unspecified otitis media, first occurrence				h66_SAS_combined_formatted.txt.gz
UKB_WGS_first_occurrence_h68_NFE	GCST90473480					ICD10 H68: Eustachian salpingitis and obstruction, first occurrence				h68_NFE_combined_formatted.txt.gz
UKB_WGS_first_occurrence_h69_NFE	GCST90473481					ICD10 H69: Other disorders of Eustachian tube, first occurrence				h69_NFE_combined_formatted.txt.gz
UKB_WGS_first_occurrence_h70_NFE	GCST90473482					ICD10 H70: Mastoiditis and related conditions, first occurrence				h70_NFE_combined_formatted.txt.gz
UKB_WGS_first_occurrence_h71_NFE	GCST90473483					ICD10 H71: Cholesteatoma of middle ear, first occurrence				h71_NFE_combined_formatted.txt.gz
UKB_WGS_first_occurrence_h72_NFE	GCST90473484					ICD10 H72: Perforation of tympanic membrane, first occurrence				h72_NFE_combined_formatted.txt.gz
UKB_WGS_first_occurrence_h73_NFE	GCST90473485					ICD10 H73: Other disorders of tympanic membrane, first occurrence				h73_NFE_combined_formatted.txt.gz
UKB_WGS_first_occurrence_h74_NFE	GCST90473486					ICD10 H74: Other disorders of middle ear and mastoid, first occurrence				h74_NFE_combined_formatted.txt.gz
UKB_WGS_first_occurrence_h80_h83_diseases_of_inner_ear_AFR	GCST90473487					ICD10 H80-H83: Diseases of inner ear, first occurrence				h80_h83_diseases_of_inner_ear_AFR_combined_formatted.txt.gz
UKB_WGS_first_occurrence_h80_h83_diseases_of_inner_ear_NFE	GCST90473488					ICD10 H80-H83: Diseases of inner ear, first occurrence				h80_h83_diseases_of_inner_ear_NFE_combined_formatted.txt.gz
UKB_WGS_first_occurrence_h80_h83_diseases_of_inner_ear_SAS	GCST90473489					ICD10 H80-H83: Diseases of inner ear, first occurrence				h80_h83_diseases_of_inner_ear_SAS_combined_formatted.txt.gz
UKB_WGS_first_occurrence_h80_NFE	GCST90473490					ICD10 H80: Otosclerosis, first occurrence				h80_NFE_combined_formatted.txt.gz
UKB_WGS_first_occurrence_h81_NFE	GCST90473491					ICD10 H81: Disorders of vestibular function, first occurrence				h81_NFE_combined_formatted.txt.gz
UKB_WGS_first_occurrence_h81_SAS	GCST90473492					ICD10 H81: Disorders of vestibular function, first occurrence				h81_SAS_combined_formatted.txt.gz
UKB_WGS_first_occurrence_h83_NFE	GCST90473493					ICD10 H83: Other diseases of inner ear, first occurrence				h83_NFE_combined_formatted.txt.gz
UKB_WGS_first_occurrence_h83_SAS	GCST90473494					ICD10 H83: Other diseases of inner ear, first occurrence				h83_SAS_combined_formatted.txt.gz
UKB_WGS_first_occurrence_h90_h94_other_disorders_of_ear_AFR	GCST90473495					ICD10 H90-H94: Other disorders of ear, first occurrence				h90_h94_other_disorders_of_ear_AFR_combined_formatted.txt.gz
UKB_WGS_first_occurrence_h90_h94_other_disorders_of_ear_ASJ	GCST90473496					ICD10 H90-H94: Other disorders of ear, first occurrence				h90_h94_other_disorders_of_ear_ASJ_combined_formatted.txt.gz
UKB_WGS_first_occurrence_h90_h94_other_disorders_of_ear_NFE	GCST90473497					ICD10 H90-H94: Other disorders of ear, first occurrence				h90_h94_other_disorders_of_ear_NFE_combined_formatted.txt.gz
UKB_WGS_first_occurrence_h90_h94_other_disorders_of_ear_SAS	GCST90473498					ICD10 H90-H94: Other disorders of ear, first occurrence				h90_h94_other_disorders_of_ear_SAS_combined_formatted.txt.gz
UKB_WGS_first_occurrence_h90_NFE	GCST90473499					ICD10 H90: Conductive and sensorineural hearing loss, first occurrence				h90_NFE_combined_formatted.txt.gz
UKB_WGS_first_occurrence_h91_NFE	GCST90473500					ICD10 H91: Other hearing loss, first occurrence				h91_NFE_combined_formatted.txt.gz
UKB_WGS_first_occurrence_h91_SAS	GCST90473501					ICD10 H91: Other hearing loss, first occurrence				h91_SAS_combined_formatted.txt.gz
UKB_WGS_first_occurrence_h92_AFR	GCST90473502					ICD10 H92: Otalgia and effusion of ear, first occurrence				h92_AFR_combined_formatted.txt.gz
UKB_WGS_first_occurrence_h92_NFE	GCST90473503					ICD10 H92: Otalgia and effusion of ear, first occurrence				h92_NFE_combined_formatted.txt.gz
UKB_WGS_first_occurrence_h92_SAS	GCST90473504					ICD10 H92: Otalgia and effusion of ear, first occurrence				h92_SAS_combined_formatted.txt.gz
UKB_WGS_first_occurrence_h93_NFE	GCST90473505					ICD10 H93: Other disorders of ear, not elsewhere classified, first occurrence				h93_NFE_combined_formatted.txt.gz
UKB_WGS_first_occurrence_h93_SAS	GCST90473506					ICD10 H93: Other disorders of ear, not elsewhere classified, first occurrence				h93_SAS_combined_formatted.txt.gz
UKB_WGS_first_occurrence_i00_i02_acute_rheumatic_fever_NFE	GCST90473507					ICD10 I00-I02: Acute rheumatic fever, first occurrence				i00_i02_acute_rheumatic_fever_NFE_combined_formatted.txt.gz
UKB_WGS_first_occurrence_i00_NFE	GCST90473508					ICD10 I00: Rheumatic fever without mention of heart involvement, first occurrence				i00_NFE_combined_formatted.txt.gz
UKB_WGS_first_occurrence_i05_i09_chronic_rheumatic_heart_diseases_NFE	GCST90473509					ICD10 I05-I09: Chronic rheumatic heart diseases, first occurrence				i05_i09_chronic_rheumatic_heart_diseases_NFE_combined_formatted.txt.gz
UKB_WGS_first_occurrence_i05_i09_chronic_rheumatic_heart_diseases_SAS	GCST90473510					ICD10 I05-I09: Chronic rheumatic heart diseases, first occurrence				i05_i09_chronic_rheumatic_heart_diseases_SAS_combined_formatted.txt.gz
UKB_WGS_first_occurrence_i05_NFE	GCST90473511					ICD10 I05: Rheumatic mitral valve diseases, first occurrence				i05_NFE_combined_formatted.txt.gz
UKB_WGS_first_occurrence_i07_NFE	GCST90473512					ICD10 I07: Rheumatic tricuspid valve diseases, first occurrence				i07_NFE_combined_formatted.txt.gz
UKB_WGS_first_occurrence_i08_NFE	GCST90473513					ICD10 I08: Multiple valve diseases, first occurrence				i08_NFE_combined_formatted.txt.gz
UKB_WGS_first_occurrence_i10_AFR	GCST90473514					ICD10 I10: Essential (primary) hypertension, first occurrence				i10_AFR_combined_formatted.txt.gz
UKB_WGS_first_occurrence_i10_ASJ	GCST90473515					ICD10 I10: Essential (primary) hypertension, first occurrence				i10_ASJ_combined_formatted.txt.gz
UKB_WGS_first_occurrence_i10_EAS	GCST90473516					ICD10 I10: Essential (primary) hypertension, first occurrence				i10_EAS_combined_formatted.txt.gz
UKB_WGS_first_occurrence_i10_i15_hypertensive_diseases_AFR	GCST90473517					ICD10 I10-I15: Hypertensive diseases, first occurrence				i10_i15_hypertensive_diseases_AFR_combined_formatted.txt.gz
UKB_WGS_first_occurrence_i10_i15_hypertensive_diseases_ASJ	GCST90473518					ICD10 I10-I15: Hypertensive diseases, first occurrence				i10_i15_hypertensive_diseases_ASJ_combined_formatted.txt.gz
UKB_WGS_first_occurrence_i10_i15_hypertensive_diseases_EAS	GCST90473519					ICD10 I10-I15: Hypertensive diseases, first occurrence				i10_i15_hypertensive_diseases_EAS_combined_formatted.txt.gz
UKB_WGS_first_occurrence_i10_i15_hypertensive_diseases_NFE	GCST90473520					ICD10 I10-I15: Hypertensive diseases, first occurrence				i10_i15_hypertensive_diseases_NFE_combined_formatted.txt.gz
UKB_WGS_first_occurrence_i10_i15_hypertensive_diseases_SAS	GCST90473521					ICD10 I10-I15: Hypertensive diseases, first occurrence				i10_i15_hypertensive_diseases_SAS_combined_formatted.txt.gz
UKB_WGS_first_occurrence_i10_NFE	GCST90473522					ICD10 I10: Essential (primary) hypertension, first occurrence				i10_NFE_combined_formatted.txt.gz
UKB_WGS_first_occurrence_i10_SAS	GCST90473523					ICD10 I10: Essential (primary) hypertension, first occurrence				i10_SAS_combined_formatted.txt.gz
UKB_WGS_first_occurrence_i11_NFE	GCST90473524					ICD10 I11: Hypertensive heart disease, first occurrence				i11_NFE_combined_formatted.txt.gz
UKB_WGS_first_occurrence_i12_NFE	GCST90473525					ICD10 I12: Hypertensive renal disease, first occurrence				i12_NFE_combined_formatted.txt.gz
UKB_WGS_first_occurrence_i15_NFE	GCST90473526					ICD10 I15: Secondary hypertension, first occurrence				i15_NFE_combined_formatted.txt.gz
UKB_WGS_first_occurrence_i20_AFR	GCST90473527					ICD10 I20: Angina pectoris, first occurrence				i20_AFR_combined_formatted.txt.gz
UKB_WGS_first_occurrence_i20_ASJ	GCST90473528					ICD10 I20: Angina pectoris, first occurrence				i20_ASJ_combined_formatted.txt.gz
UKB_WGS_first_occurrence_i20_i25_ischemic_heart_diseases_AFR	GCST90473529					ICD10 I20-I25: Ischemic heart diseases, first occurrence				i20_i25_ischemic_heart_diseases_AFR_combined_formatted.txt.gz
UKB_WGS_first_occurrence_i20_i25_ischemic_heart_diseases_ASJ	GCST90473530					ICD10 I20-I25: Ischemic heart diseases, first occurrence				i20_i25_ischemic_heart_diseases_ASJ_combined_formatted.txt.gz
UKB_WGS_first_occurrence_i20_i25_ischemic_heart_diseases_NFE	GCST90473531					ICD10 I20-I25: Ischemic heart diseases, first occurrence				i20_i25_ischemic_heart_diseases_NFE_combined_formatted.txt.gz
UKB_WGS_first_occurrence_i20_i25_ischemic_heart_diseases_SAS	GCST90473532					ICD10 I20-I25: Ischemic heart diseases, first occurrence				i20_i25_ischemic_heart_diseases_SAS_combined_formatted.txt.gz
UKB_WGS_first_occurrence_i20_NFE	GCST90473533					ICD10 I20: Angina pectoris, first occurrence				i20_NFE_combined_formatted.txt.gz
UKB_WGS_first_occurrence_i20_SAS	GCST90473534					ICD10 I20: Angina pectoris, first occurrence				i20_SAS_combined_formatted.txt.gz
UKB_WGS_first_occurrence_i21_AFR	GCST90473535					ICD10 I21: Acute myocardial infarction, first occurrence				i21_AFR_combined_formatted.txt.gz
UKB_WGS_first_occurrence_i21_NFE	GCST90473536					ICD10 I21: Acute myocardial infarction, first occurrence				i21_NFE_combined_formatted.txt.gz
UKB_WGS_first_occurrence_i21_SAS	GCST90473537					ICD10 I21: Acute myocardial infarction, first occurrence				i21_SAS_combined_formatted.txt.gz
UKB_WGS_first_occurrence_i22_NFE	GCST90473538					ICD10 I22: Subsequent myocardial infarction, first occurrence				i22_NFE_combined_formatted.txt.gz
UKB_WGS_first_occurrence_i24_NFE	GCST90473539					ICD10 I24: Other acute ischaemic heart diseases, first occurrence				i24_NFE_combined_formatted.txt.gz
UKB_WGS_first_occurrence_i24_SAS	GCST90473540					ICD10 I24: Other acute ischaemic heart diseases, first occurrence				i24_SAS_combined_formatted.txt.gz
UKB_WGS_first_occurrence_i25_AFR	GCST90473541					ICD10 I25: Chronic ischaemic heart disease, first occurrence				i25_AFR_combined_formatted.txt.gz
UKB_WGS_first_occurrence_i25_ASJ	GCST90473542					ICD10 I25: Chronic ischaemic heart disease, first occurrence				i25_ASJ_combined_formatted.txt.gz
UKB_WGS_first_occurrence_i25_NFE	GCST90473543					ICD10 I25: Chronic ischaemic heart disease, first occurrence				i25_NFE_combined_formatted.txt.gz
UKB_WGS_first_occurrence_i25_SAS	GCST90473544					ICD10 I25: Chronic ischaemic heart disease, first occurrence				i25_SAS_combined_formatted.txt.gz
UKB_WGS_first_occurrence_i26_AFR	GCST90473545					ICD10 I26: Pulmonary embolism, first occurrence				i26_AFR_combined_formatted.txt.gz
UKB_WGS_first_occurrence_i26_i28_pulmonary_heart_disease_and_diseases_of_pulmonary_circulation_AFR	GCST90473546					ICD10 I26-I28: Pulmonary heart disease and diseases of pulmonary circulation, first occurrence				i26_i28_pulmonary_heart_disease_and_diseases_of_pulmonary_circulation_AFR_combined_formatted.txt.gz
UKB_WGS_first_occurrence_i26_i28_pulmonary_heart_disease_and_diseases_of_pulmonary_circulation_NFE	GCST90473547					ICD10 I26-I28: Pulmonary heart disease and diseases of pulmonary circulation, first occurrence				i26_i28_pulmonary_heart_disease_and_diseases_of_pulmonary_circulation_NFE_combined_formatted.txt.gz
UKB_WGS_first_occurrence_i26_NFE	GCST90473548					ICD10 I26: Pulmonary embolism, first occurrence				i26_NFE_combined_formatted.txt.gz
UKB_WGS_first_occurrence_i27_NFE	GCST90473549					ICD10 I27: Other pulmonary heart diseases, first occurrence				i27_NFE_combined_formatted.txt.gz
UKB_WGS_first_occurrence_i30_i52_other_forms_of_heart_disease_AFR	GCST90473550					ICD10 I30-I52: Other forms of heart disease, first occurrence				i30_i52_other_forms_of_heart_disease_AFR_combined_formatted.txt.gz
UKB_WGS_first_occurrence_i30_i52_other_forms_of_heart_disease_ASJ	GCST90473551					ICD10 I30-I52: Other forms of heart disease, first occurrence				i30_i52_other_forms_of_heart_disease_ASJ_combined_formatted.txt.gz
UKB_WGS_first_occurrence_i30_i52_other_forms_of_heart_disease_NFE	GCST90473552					ICD10 I30-I52: Other forms of heart disease, first occurrence				i30_i52_other_forms_of_heart_disease_NFE_combined_formatted.txt.gz
UKB_WGS_first_occurrence_i30_i52_other_forms_of_heart_disease_SAS	GCST90473553					ICD10 I30-I52: Other forms of heart disease, first occurrence				i30_i52_other_forms_of_heart_disease_SAS_combined_formatted.txt.gz
UKB_WGS_first_occurrence_i30_NFE	GCST90473554					ICD10 I30: Acute pericarditis, first occurrence				i30_NFE_combined_formatted.txt.gz
UKB_WGS_first_occurrence_i31_NFE	GCST90473555					ICD10 I31: Other diseases of pericardium, first occurrence				i31_NFE_combined_formatted.txt.gz
UKB_WGS_first_occurrence_i33_NFE	GCST90473556					ICD10 I33: Acute and subacute endocarditis, first occurrence				i33_NFE_combined_formatted.txt.gz
UKB_WGS_first_occurrence_i34_NFE	GCST90473557					ICD10 I34: Nonrheumatic mitral valve disorders, first occurrence				i34_NFE_combined_formatted.txt.gz
UKB_WGS_first_occurrence_i35_NFE	GCST90473558					ICD10 I35: Nonrheumatic aortic valve disorders, first occurrence				i35_NFE_combined_formatted.txt.gz
UKB_WGS_first_occurrence_i36_NFE	GCST90473559					ICD10 I36: Nonrheumatic tricuspid valve disorders, first occurrence				i36_NFE_combined_formatted.txt.gz
UKB_WGS_first_occurrence_i37_NFE	GCST90473560					ICD10 I37: Pulmonary valve disorders, first occurrence				i37_NFE_combined_formatted.txt.gz
UKB_WGS_first_occurrence_i38_NFE	GCST90473561					ICD10 I38: Endocarditis, valve unspecified, first occurrence				i38_NFE_combined_formatted.txt.gz
UKB_WGS_first_occurrence_i42_NFE	GCST90473562					ICD10 I42: Cardiomyopathy, first occurrence				i42_NFE_combined_formatted.txt.gz
UKB_WGS_first_occurrence_i44_NFE	GCST90473563					ICD10 I44: Atrioventricular and left bundle-branch block, first occurrence				i44_NFE_combined_formatted.txt.gz
UKB_WGS_first_occurrence_i44_SAS	GCST90473564					ICD10 I44: Atrioventricular and left bundle-branch block, first occurrence				i44_SAS_combined_formatted.txt.gz
UKB_WGS_first_occurrence_i45_NFE	GCST90473565					ICD10 I45: Other conduction disorders, first occurrence				i45_NFE_combined_formatted.txt.gz
UKB_WGS_first_occurrence_i45_SAS	GCST90473566					ICD10 I45: Other conduction disorders, first occurrence				i45_SAS_combined_formatted.txt.gz
UKB_WGS_first_occurrence_i46_NFE	GCST90473567					ICD10 I46: Cardiac arrest, first occurrence				i46_NFE_combined_formatted.txt.gz
UKB_WGS_first_occurrence_i47_NFE	GCST90473568					ICD10 I47: Paroxysmal tachycardia, first occurrence				i47_NFE_combined_formatted.txt.gz
UKB_WGS_first_occurrence_i48_AFR	GCST90473569					ICD10 I48: Atrial fibrillation and flutter, first occurrence				i48_AFR_combined_formatted.txt.gz
UKB_WGS_first_occurrence_i48_ASJ	GCST90473570					ICD10 I48: Atrial fibrillation and flutter, first occurrence				i48_ASJ_combined_formatted.txt.gz
UKB_WGS_first_occurrence_i48_NFE	GCST90473571					ICD10 I48: Atrial fibrillation and flutter, first occurrence				i48_NFE_combined_formatted.txt.gz
UKB_WGS_first_occurrence_i48_SAS	GCST90473572					ICD10 I48: Atrial fibrillation and flutter, first occurrence				i48_SAS_combined_formatted.txt.gz
UKB_WGS_first_occurrence_i49_NFE	GCST90473573					ICD10 I49: Other cardiac arrhythmias, first occurrence				i49_NFE_combined_formatted.txt.gz
UKB_WGS_first_occurrence_i50_AFR	GCST90473574					ICD10 I50: Heart failure, first occurrence				i50_AFR_combined_formatted.txt.gz
UKB_WGS_first_occurrence_i50_NFE	GCST90473575					ICD10 I50: Heart failure, first occurrence				i50_NFE_combined_formatted.txt.gz
UKB_WGS_first_occurrence_i50_SAS	GCST90473576					ICD10 I50: Heart failure, first occurrence				i50_SAS_combined_formatted.txt.gz
UKB_WGS_first_occurrence_i51_AFR	GCST90473577					ICD10 I51: Complications and ill-defined descriptions of heart disease, first occurrence				i51_AFR_combined_formatted.txt.gz
UKB_WGS_first_occurrence_i51_NFE	GCST90473578					ICD10 I51: Complications and ill-defined descriptions of heart disease, first occurrence				i51_NFE_combined_formatted.txt.gz
UKB_WGS_first_occurrence_i51_SAS	GCST90473579					ICD10 I51: Complications and ill-defined descriptions of heart disease, first occurrence				i51_SAS_combined_formatted.txt.gz
UKB_WGS_first_occurrence_i60_i69_cerebrovascular_diseases_AFR	GCST90473580					ICD10 I60-I69: Cerebrovascular diseases, first occurrence				i60_i69_cerebrovascular_diseases_AFR_combined_formatted.txt.gz
UKB_WGS_first_occurrence_i60_i69_cerebrovascular_diseases_NFE	GCST90473581					ICD10 I60-I69: Cerebrovascular diseases, first occurrence				i60_i69_cerebrovascular_diseases_NFE_combined_formatted.txt.gz
UKB_WGS_first_occurrence_i60_i69_cerebrovascular_diseases_SAS	GCST90473582					ICD10 I60-I69: Cerebrovascular diseases, first occurrence				i60_i69_cerebrovascular_diseases_SAS_combined_formatted.txt.gz
UKB_WGS_first_occurrence_i60_NFE	GCST90473583					ICD10 I60: Subarachnoid haemorrhage, first occurrence				i60_NFE_combined_formatted.txt.gz
UKB_WGS_first_occurrence_i61_NFE	GCST90473584					ICD10 I61: Intracerebral haemorrhage, first occurrence				i61_NFE_combined_formatted.txt.gz
UKB_WGS_first_occurrence_i62_NFE	GCST90473585					ICD10 I62: Other nontraumatic intracranial haemorrhage, first occurrence				i62_NFE_combined_formatted.txt.gz
UKB_WGS_first_occurrence_i63_AFR	GCST90473586					ICD10 I63: Cerebral infarction, first occurrence				i63_AFR_combined_formatted.txt.gz
UKB_WGS_first_occurrence_i63_NFE	GCST90473587					ICD10 I63: Cerebral infarction, first occurrence				i63_NFE_combined_formatted.txt.gz
UKB_WGS_first_occurrence_i63_SAS	GCST90473588					ICD10 I63: Cerebral infarction, first occurrence				i63_SAS_combined_formatted.txt.gz
UKB_WGS_first_occurrence_i64_NFE	GCST90473589					ICD10 I64: Stroke, not specified as haemorrhage or infarction, first occurrence				i64_NFE_combined_formatted.txt.gz
UKB_WGS_first_occurrence_i65_NFE	GCST90473590					ICD10 I65: Occlusion and stenosis of precerebral arteries, not resulting in cerebral infarction, first occurrence				i65_NFE_combined_formatted.txt.gz
UKB_WGS_first_occurrence_i66_NFE	GCST90473591					ICD10 I66: Occlusion and stenosis of cerebral arteries, not resulting in cerebral infarction, first occurrence				i66_NFE_combined_formatted.txt.gz
UKB_WGS_first_occurrence_i67_AFR	GCST90473592					ICD10 I67: Other cerebrovascular diseases, first occurrence				i67_AFR_combined_formatted.txt.gz
UKB_WGS_first_occurrence_i67_NFE	GCST90473593					ICD10 I67: Other cerebrovascular diseases, first occurrence				i67_NFE_combined_formatted.txt.gz
UKB_WGS_first_occurrence_i67_SAS	GCST90473594					ICD10 I67: Other cerebrovascular diseases, first occurrence				i67_SAS_combined_formatted.txt.gz
UKB_WGS_first_occurrence_i69_NFE	GCST90473595					ICD10 I69: Sequelae of cerebrovascular disease, first occurrence				i69_NFE_combined_formatted.txt.gz
UKB_WGS_first_occurrence_i70_NFE	GCST90473596					ICD10 I70: Atherosclerosis, first occurrence				i70_NFE_combined_formatted.txt.gz
UKB_WGS_first_occurrence_i71_NFE	GCST90473597					ICD10 I71: Aortic aneurysm and dissection, first occurrence				i71_NFE_combined_formatted.txt.gz
UKB_WGS_first_occurrence_i72_NFE	GCST90473598					ICD10 I72: Other aneurysm, first occurrence				i72_NFE_combined_formatted.txt.gz
UKB_WGS_first_occurrence_i73_NFE	GCST90473599					ICD10 I73: Other peripheral vascular diseases, first occurrence				i73_NFE_combined_formatted.txt.gz
UKB_WGS_first_occurrence_i73_SAS	GCST90473600					ICD10 I73: Other peripheral vascular diseases, first occurrence				i73_SAS_combined_formatted.txt.gz
UKB_WGS_first_occurrence_i74_NFE	GCST90473601					ICD10 I74: Arterial embolism and thrombosis, first occurrence				i74_NFE_combined_formatted.txt.gz
UKB_WGS_first_occurrence_i77_NFE	GCST90473602					ICD10 I77: Other disorders of arteries and arterioles, first occurrence				i77_NFE_combined_formatted.txt.gz
UKB_WGS_first_occurrence_i78_NFE	GCST90473603					ICD10 I78: Diseases of capillaries, first occurrence				i78_NFE_combined_formatted.txt.gz
UKB_WGS_first_occurrence_i80_AFR	GCST90473604					ICD10 I80: Phlebitis and thrombophlebitis, first occurrence				i80_AFR_combined_formatted.txt.gz
UKB_WGS_first_occurrence_i80_NFE	GCST90473605					ICD10 I80: Phlebitis and thrombophlebitis, first occurrence				i80_NFE_combined_formatted.txt.gz
UKB_WGS_first_occurrence_i80_SAS	GCST90473606					ICD10 I80: Phlebitis and thrombophlebitis, first occurrence				i80_SAS_combined_formatted.txt.gz
UKB_WGS_first_occurrence_i81_NFE	GCST90473607					ICD10 I81: Portal vein thrombosis, first occurrence				i81_NFE_combined_formatted.txt.gz
UKB_WGS_first_occurrence_i82_NFE	GCST90473608					ICD10 I82: Other venous embolism and thrombosis, first occurrence				i82_NFE_combined_formatted.txt.gz
UKB_WGS_first_occurrence_i83_AFR	GCST90473609					ICD10 I83: Varicose veins of lower extremities, first occurrence				i83_AFR_combined_formatted.txt.gz
UKB_WGS_first_occurrence_i83_NFE	GCST90473610					ICD10 I83: Varicose veins of lower extremities, first occurrence				i83_NFE_combined_formatted.txt.gz
UKB_WGS_first_occurrence_i83_SAS	GCST90473611					ICD10 I83: Varicose veins of lower extremities, first occurrence				i83_SAS_combined_formatted.txt.gz
UKB_WGS_first_occurrence_i84_AFR	GCST90473612					ICD10 I84: Haemorrhoids, first occurrence				i84_AFR_combined_formatted.txt.gz
UKB_WGS_first_occurrence_i84_ASJ	GCST90473613					ICD10 I84: Haemorrhoids, first occurrence				i84_ASJ_combined_formatted.txt.gz
UKB_WGS_first_occurrence_i84_NFE	GCST90473614					ICD10 I84: Haemorrhoids, first occurrence				i84_NFE_combined_formatted.txt.gz
UKB_WGS_first_occurrence_i84_SAS	GCST90473615					ICD10 I84: Haemorrhoids, first occurrence				i84_SAS_combined_formatted.txt.gz
UKB_WGS_first_occurrence_i85_NFE	GCST90473616					ICD10 I85: Oesophageal varices, first occurrence				i85_NFE_combined_formatted.txt.gz
UKB_WGS_first_occurrence_i86_NFE	GCST90473617					ICD10 I86: Varicose veins of other sites, first occurrence				i86_NFE_combined_formatted.txt.gz
UKB_WGS_first_occurrence_i87_NFE	GCST90473618					ICD10 I87: Other disorders of veins, first occurrence				i87_NFE_combined_formatted.txt.gz
UKB_WGS_first_occurrence_i88_NFE	GCST90473619					ICD10 I88: Nonspecific lymphadenitis, first occurrence				i88_NFE_combined_formatted.txt.gz
UKB_WGS_first_occurrence_i89_NFE	GCST90473620					ICD10 I89: Other non-infective disorders of lymphatic vessels and lymph nodes, first occurrence				i89_NFE_combined_formatted.txt.gz
UKB_WGS_first_occurrence_i95_AFR	GCST90473621					ICD10 I95: Hypotension, first occurrence				i95_AFR_combined_formatted.txt.gz
UKB_WGS_first_occurrence_i95_i99_other_and_unspecified_disorders_of_the_circulatory_system_AFR	GCST90473622					ICD10 I95-I99: Other and unspecified disorders of the circulatory system, first occurrence				i95_i99_other_and_unspecified_disorders_of_the_circulatory_system_AFR_combined_formatted.txt.gz
UKB_WGS_first_occurrence_i95_i99_other_and_unspecified_disorders_of_the_circulatory_system_NFE	GCST90473623					ICD10 I95-I99: Other and unspecified disorders of the circulatory system, first occurrence				i95_i99_other_and_unspecified_disorders_of_the_circulatory_system_NFE_combined_formatted.txt.gz
UKB_WGS_first_occurrence_i95_i99_other_and_unspecified_disorders_of_the_circulatory_system_SAS	GCST90473624					ICD10 I95-I99: Other and unspecified disorders of the circulatory system, first occurrence				i95_i99_other_and_unspecified_disorders_of_the_circulatory_system_SAS_combined_formatted.txt.gz
UKB_WGS_first_occurrence_i95_NFE	GCST90473625					ICD10 I95: Hypotension, first occurrence				i95_NFE_combined_formatted.txt.gz
UKB_WGS_first_occurrence_i95_SAS	GCST90473626					ICD10 I95: Hypotension, first occurrence				i95_SAS_combined_formatted.txt.gz
UKB_WGS_first_occurrence_i97_NFE	GCST90473627					ICD10 I97: Postprocedural disorders of circulatory system, not elsewhere classified, first occurrence				i97_NFE_combined_formatted.txt.gz
UKB_WGS_first_occurrence_i98_NFE	GCST90473628					ICD10 I98: Other disorders of circulatory system in diseases classified elsewhere, first occurrence				i98_NFE_combined_formatted.txt.gz
UKB_WGS_first_occurrence_i99_NFE	GCST90473629					ICD10 I99: Other and unspecified disorders of circulatory system, first occurrence				i99_NFE_combined_formatted.txt.gz
UKB_WGS_first_occurrence_j00_j06_acute_upper_respiratory_infections_AFR	GCST90473630					ICD10 J00-J06: Acute upper respiratory infections, first occurrence				j00_j06_acute_upper_respiratory_infections_AFR_combined_formatted.txt.gz
UKB_WGS_first_occurrence_j00_j06_acute_upper_respiratory_infections_ASJ	GCST90473631					ICD10 J00-J06: Acute upper respiratory infections, first occurrence				j00_j06_acute_upper_respiratory_infections_ASJ_combined_formatted.txt.gz
UKB_WGS_first_occurrence_j00_j06_acute_upper_respiratory_infections_EAS	GCST90473632					ICD10 J00-J06: Acute upper respiratory infections, first occurrence				j00_j06_acute_upper_respiratory_infections_EAS_combined_formatted.txt.gz
UKB_WGS_first_occurrence_j00_j06_acute_upper_respiratory_infections_NFE	GCST90473633					ICD10 J00-J06: Acute upper respiratory infections, first occurrence				j00_j06_acute_upper_respiratory_infections_NFE_combined_formatted.txt.gz
UKB_WGS_first_occurrence_j00_j06_acute_upper_respiratory_infections_SAS	GCST90473634					ICD10 J00-J06: Acute upper respiratory infections, first occurrence				j00_j06_acute_upper_respiratory_infections_SAS_combined_formatted.txt.gz
UKB_WGS_first_occurrence_j00_NFE	GCST90473635					ICD10 J00: Acute nasopharyngitis [common cold], first occurrence				j00_NFE_combined_formatted.txt.gz
UKB_WGS_first_occurrence_j01_AFR	GCST90473636					ICD10 J01: Acute sinusitis, first occurrence				j01_AFR_combined_formatted.txt.gz
UKB_WGS_first_occurrence_j01_NFE	GCST90473637					ICD10 J01: Acute sinusitis, first occurrence				j01_NFE_combined_formatted.txt.gz
UKB_WGS_first_occurrence_j01_SAS	GCST90473638					ICD10 J01: Acute sinusitis, first occurrence				j01_SAS_combined_formatted.txt.gz
UKB_WGS_first_occurrence_j02_AFR	GCST90473639					ICD10 J02: Acute pharyngitis, first occurrence				j02_AFR_combined_formatted.txt.gz
UKB_WGS_first_occurrence_j02_NFE	GCST90473640					ICD10 J02: Acute pharyngitis, first occurrence				j02_NFE_combined_formatted.txt.gz
UKB_WGS_first_occurrence_j02_SAS	GCST90473641					ICD10 J02: Acute pharyngitis, first occurrence				j02_SAS_combined_formatted.txt.gz
UKB_WGS_first_occurrence_j03_AFR	GCST90473642					ICD10 J03: Acute tonsillitis, first occurrence				j03_AFR_combined_formatted.txt.gz
UKB_WGS_first_occurrence_j03_NFE	GCST90473643					ICD10 J03: Acute tonsillitis, first occurrence				j03_NFE_combined_formatted.txt.gz
UKB_WGS_first_occurrence_j03_SAS	GCST90473644					ICD10 J03: Acute tonsillitis, first occurrence				j03_SAS_combined_formatted.txt.gz
UKB_WGS_first_occurrence_j04_NFE	GCST90473645					ICD10 J04: Acute laryngitis and tracheitis, first occurrence				j04_NFE_combined_formatted.txt.gz
UKB_WGS_first_occurrence_j06_AFR	GCST90473646					ICD10 J06: Acute upper respiratory infections of multiple and unspecified sites, first occurrence				j06_AFR_combined_formatted.txt.gz
UKB_WGS_first_occurrence_j06_ASJ	GCST90473647					ICD10 J06: Acute upper respiratory infections of multiple and unspecified sites, first occurrence				j06_ASJ_combined_formatted.txt.gz
UKB_WGS_first_occurrence_j06_EAS	GCST90473648					ICD10 J06: Acute upper respiratory infections of multiple and unspecified sites, first occurrence				j06_EAS_combined_formatted.txt.gz
UKB_WGS_first_occurrence_j06_NFE	GCST90473649					ICD10 J06: Acute upper respiratory infections of multiple and unspecified sites, first occurrence				j06_NFE_combined_formatted.txt.gz
UKB_WGS_first_occurrence_j06_SAS	GCST90473650					ICD10 J06: Acute upper respiratory infections of multiple and unspecified sites, first occurrence				j06_SAS_combined_formatted.txt.gz
UKB_WGS_first_occurrence_j09_j18_influenza_and_pneumonia_AFR	GCST90473651					ICD10 J09-J18: Influenza and pneumonia, first occurrence				j09_j18_influenza_and_pneumonia_AFR_combined_formatted.txt.gz
UKB_WGS_first_occurrence_j09_j18_influenza_and_pneumonia_ASJ	GCST90473652					ICD10 J09-J18: Influenza and pneumonia, first occurrence				j09_j18_influenza_and_pneumonia_ASJ_combined_formatted.txt.gz
UKB_WGS_first_occurrence_j09_j18_influenza_and_pneumonia_NFE	GCST90473653					ICD10 J09-J18: Influenza and pneumonia, first occurrence				j09_j18_influenza_and_pneumonia_NFE_combined_formatted.txt.gz
UKB_WGS_first_occurrence_j09_j18_influenza_and_pneumonia_SAS	GCST90473654					ICD10 J09-J18: Influenza and pneumonia, first occurrence				j09_j18_influenza_and_pneumonia_SAS_combined_formatted.txt.gz
UKB_WGS_first_occurrence_j10_NFE	GCST90473655					ICD10 J10: Influenza due to identified influenza virus, first occurrence				j10_NFE_combined_formatted.txt.gz
UKB_WGS_first_occurrence_j11_NFE	GCST90473656					ICD10 J11: Influenza, virus not identified, first occurrence				j11_NFE_combined_formatted.txt.gz
UKB_WGS_first_occurrence_j11_SAS	GCST90473657					ICD10 J11: Influenza, virus not identified, first occurrence				j11_SAS_combined_formatted.txt.gz
UKB_WGS_first_occurrence_j12_NFE	GCST90473658					ICD10 J12: Viral pneumonia, not elsewhere classified, first occurrence				j12_NFE_combined_formatted.txt.gz
UKB_WGS_first_occurrence_j13_NFE	GCST90473659					ICD10 J13: Pneumonia due to Streptococcus pneumoniae, first occurrence				j13_NFE_combined_formatted.txt.gz
UKB_WGS_first_occurrence_j14_NFE	GCST90473660					ICD10 J14: Pneumonia due to Haemophilus influenzae, first occurrence				j14_NFE_combined_formatted.txt.gz
UKB_WGS_first_occurrence_j15_NFE	GCST90473661					ICD10 J15: Bacterial pneumonia, not elsewhere classified, first occurrence				j15_NFE_combined_formatted.txt.gz
UKB_WGS_first_occurrence_j17_NFE	GCST90473662					ICD10 J17: Pneumonia in diseases classified elsewhere, first occurrence				j17_NFE_combined_formatted.txt.gz
UKB_WGS_first_occurrence_j18_AFR	GCST90473663					ICD10 J18: Pneumonia, organism unspecified, first occurrence				j18_AFR_combined_formatted.txt.gz
UKB_WGS_first_occurrence_j18_ASJ	GCST90473664					ICD10 J18: Pneumonia, organism unspecified, first occurrence				j18_ASJ_combined_formatted.txt.gz
UKB_WGS_first_occurrence_j18_NFE	GCST90473665					ICD10 J18: Pneumonia, organism unspecified, first occurrence				j18_NFE_combined_formatted.txt.gz
UKB_WGS_first_occurrence_j18_SAS	GCST90473666					ICD10 J18: Pneumonia, organism unspecified, first occurrence				j18_SAS_combined_formatted.txt.gz
UKB_WGS_first_occurrence_j20_j22_other_acute_lower_respiratory_infections_AFR	GCST90473667					ICD10 J20-J22: Other acute lower respiratory infections, first occurrence				j20_j22_other_acute_lower_respiratory_infections_AFR_combined_formatted.txt.gz
UKB_WGS_first_occurrence_j20_j22_other_acute_lower_respiratory_infections_ASJ	GCST90473668					ICD10 J20-J22: Other acute lower respiratory infections, first occurrence				j20_j22_other_acute_lower_respiratory_infections_ASJ_combined_formatted.txt.gz
UKB_WGS_first_occurrence_j20_j22_other_acute_lower_respiratory_infections_NFE	GCST90473669					ICD10 J20-J22: Other acute lower respiratory infections, first occurrence				j20_j22_other_acute_lower_respiratory_infections_NFE_combined_formatted.txt.gz
UKB_WGS_first_occurrence_j20_j22_other_acute_lower_respiratory_infections_SAS	GCST90473670					ICD10 J20-J22: Other acute lower respiratory infections, first occurrence				j20_j22_other_acute_lower_respiratory_infections_SAS_combined_formatted.txt.gz
UKB_WGS_first_occurrence_j20_NFE	GCST90473671					ICD10 J20: Acute bronchitis, first occurrence				j20_NFE_combined_formatted.txt.gz
UKB_WGS_first_occurrence_j22_AFR	GCST90473672					ICD10 J22: Unspecified acute lower respiratory infection, first occurrence				j22_AFR_combined_formatted.txt.gz
UKB_WGS_first_occurrence_j22_ASJ	GCST90473673					ICD10 J22: Unspecified acute lower respiratory infection, first occurrence				j22_ASJ_combined_formatted.txt.gz
UKB_WGS_first_occurrence_j22_NFE	GCST90473674					ICD10 J22: Unspecified acute lower respiratory infection, first occurrence				j22_NFE_combined_formatted.txt.gz
UKB_WGS_first_occurrence_j22_SAS	GCST90473675					ICD10 J22: Unspecified acute lower respiratory infection, first occurrence				j22_SAS_combined_formatted.txt.gz
UKB_WGS_first_occurrence_j30_AFR	GCST90473676					ICD10 J30: Vasomotor and allergic rhinitis, first occurrence				j30_AFR_combined_formatted.txt.gz
UKB_WGS_first_occurrence_j30_ASJ	GCST90473677					ICD10 J30: Vasomotor and allergic rhinitis, first occurrence				j30_ASJ_combined_formatted.txt.gz
UKB_WGS_first_occurrence_j30_EAS	GCST90473678					ICD10 J30: Vasomotor and allergic rhinitis, first occurrence				j30_EAS_combined_formatted.txt.gz
UKB_WGS_first_occurrence_j30_j39_other_diseases_of_upper_respiratory_tract_AFR	GCST90473679					ICD10 J30-J39: Other diseases of upper respiratory tract, first occurrence				j30_j39_other_diseases_of_upper_respiratory_tract_AFR_combined_formatted.txt.gz
UKB_WGS_first_occurrence_j30_j39_other_diseases_of_upper_respiratory_tract_ASJ	GCST90473680					ICD10 J30-J39: Other diseases of upper respiratory tract, first occurrence				j30_j39_other_diseases_of_upper_respiratory_tract_ASJ_combined_formatted.txt.gz
UKB_WGS_first_occurrence_j30_j39_other_diseases_of_upper_respiratory_tract_EAS	GCST90473681					ICD10 J30-J39: Other diseases of upper respiratory tract, first occurrence				j30_j39_other_diseases_of_upper_respiratory_tract_EAS_combined_formatted.txt.gz
UKB_WGS_first_occurrence_j30_j39_other_diseases_of_upper_respiratory_tract_NFE	GCST90473682					ICD10 J30-J39: Other diseases of upper respiratory tract, first occurrence				j30_j39_other_diseases_of_upper_respiratory_tract_NFE_combined_formatted.txt.gz
UKB_WGS_first_occurrence_j30_j39_other_diseases_of_upper_respiratory_tract_SAS	GCST90473683					ICD10 J30-J39: Other diseases of upper respiratory tract, first occurrence				j30_j39_other_diseases_of_upper_respiratory_tract_SAS_combined_formatted.txt.gz
UKB_WGS_first_occurrence_j30_NFE	GCST90473684					ICD10 J30: Vasomotor and allergic rhinitis, first occurrence				j30_NFE_combined_formatted.txt.gz
UKB_WGS_first_occurrence_j30_SAS	GCST90473685					ICD10 J30: Vasomotor and allergic rhinitis, first occurrence				j30_SAS_combined_formatted.txt.gz
UKB_WGS_first_occurrence_j31_NFE	GCST90473686					ICD10 J31: Chronic rhinitis, nasopharyngitis and pharyngitis, first occurrence				j31_NFE_combined_formatted.txt.gz
UKB_WGS_first_occurrence_j32_NFE	GCST90473687					ICD10 J32: Chronic sinusitis, first occurrence				j32_NFE_combined_formatted.txt.gz
UKB_WGS_first_occurrence_j32_SAS	GCST90473688					ICD10 J32: Chronic sinusitis, first occurrence				j32_SAS_combined_formatted.txt.gz
UKB_WGS_first_occurrence_j33_NFE	GCST90473689					ICD10 J33: Nasal polyp, first occurrence				j33_NFE_combined_formatted.txt.gz
UKB_WGS_first_occurrence_j34_AFR	GCST90473690					ICD10 J34: Other disorders of nose and nasal sinuses, first occurrence				j34_AFR_combined_formatted.txt.gz
UKB_WGS_first_occurrence_j34_NFE	GCST90473691					ICD10 J34: Other disorders of nose and nasal sinuses, first occurrence				j34_NFE_combined_formatted.txt.gz
UKB_WGS_first_occurrence_j34_SAS	GCST90473692					ICD10 J34: Other disorders of nose and nasal sinuses, first occurrence				j34_SAS_combined_formatted.txt.gz
UKB_WGS_first_occurrence_j35_NFE	GCST90473693					ICD10 J35: Chronic diseases of tonsils and adenoids, first occurrence				j35_NFE_combined_formatted.txt.gz
UKB_WGS_first_occurrence_j36_NFE	GCST90473694					ICD10 J36: Peritonsillar abscess, first occurrence				j36_NFE_combined_formatted.txt.gz
UKB_WGS_first_occurrence_j37_NFE	GCST90473695					ICD10 J37: Chronic laryngitis and laryngotracheitis, first occurrence				j37_NFE_combined_formatted.txt.gz
UKB_WGS_first_occurrence_j38_NFE	GCST90473696					ICD10 J38: Diseases of vocal cords and larynx, not elsewhere classified, first occurrence				j38_NFE_combined_formatted.txt.gz
UKB_WGS_first_occurrence_j39_NFE	GCST90473697					ICD10 J39: Other diseases of upper respiratory tract, first occurrence				j39_NFE_combined_formatted.txt.gz
UKB_WGS_first_occurrence_j40_j47_chronic_lower_respiratory_diseases_AFR	GCST90473698					ICD10 J40-J47: Chronic lower respiratory diseases, first occurrence				j40_j47_chronic_lower_respiratory_diseases_AFR_combined_formatted.txt.gz
UKB_WGS_first_occurrence_j40_j47_chronic_lower_respiratory_diseases_ASJ	GCST90473699					ICD10 J40-J47: Chronic lower respiratory diseases, first occurrence				j40_j47_chronic_lower_respiratory_diseases_ASJ_combined_formatted.txt.gz
UKB_WGS_first_occurrence_j40_j47_chronic_lower_respiratory_diseases_EAS	GCST90473700					ICD10 J40-J47: Chronic lower respiratory diseases, first occurrence				j40_j47_chronic_lower_respiratory_diseases_EAS_combined_formatted.txt.gz
UKB_WGS_first_occurrence_j40_j47_chronic_lower_respiratory_diseases_NFE	GCST90473701					ICD10 J40-J47: Chronic lower respiratory diseases, first occurrence				j40_j47_chronic_lower_respiratory_diseases_NFE_combined_formatted.txt.gz
UKB_WGS_first_occurrence_j40_j47_chronic_lower_respiratory_diseases_SAS	GCST90473702					ICD10 J40-J47: Chronic lower respiratory diseases, first occurrence				j40_j47_chronic_lower_respiratory_diseases_SAS_combined_formatted.txt.gz
UKB_WGS_first_occurrence_j40_NFE	GCST90473703					ICD10 J40: Bronchitis, not specified as acute or chronic, first occurrence				j40_NFE_combined_formatted.txt.gz
UKB_WGS_first_occurrence_j42_NFE	GCST90473704					ICD10 J42: Unspecified chronic bronchitis, first occurrence				j42_NFE_combined_formatted.txt.gz
UKB_WGS_first_occurrence_j43_NFE	GCST90473705					ICD10 J43: Emphysema, first occurrence				j43_NFE_combined_formatted.txt.gz
UKB_WGS_first_occurrence_j44_AFR	GCST90473706					ICD10 J44: Other chronic obstructive pulmonary disease, first occurrence				j44_AFR_combined_formatted.txt.gz
UKB_WGS_first_occurrence_j44_NFE	GCST90473707					ICD10 J44: Other chronic obstructive pulmonary disease, first occurrence				j44_NFE_combined_formatted.txt.gz
UKB_WGS_first_occurrence_j44_SAS	GCST90473708					ICD10 J44: Other chronic obstructive pulmonary disease, first occurrence				j44_SAS_combined_formatted.txt.gz
UKB_WGS_first_occurrence_j45_AFR	GCST90473709					ICD10 J45: Asthma, first occurrence				j45_AFR_combined_formatted.txt.gz
UKB_WGS_first_occurrence_j45_ASJ	GCST90473710					ICD10 J45: Asthma, first occurrence				j45_ASJ_combined_formatted.txt.gz
UKB_WGS_first_occurrence_j45_EAS	GCST90473711					ICD10 J45: Asthma, first occurrence				j45_EAS_combined_formatted.txt.gz
UKB_WGS_first_occurrence_j45_NFE	GCST90473712					ICD10 J45: Asthma, first occurrence				j45_NFE_combined_formatted.txt.gz
UKB_WGS_first_occurrence_j45_SAS	GCST90473713					ICD10 J45: Asthma, first occurrence				j45_SAS_combined_formatted.txt.gz
UKB_WGS_first_occurrence_j46_NFE	GCST90473714					ICD10 J46: Status asthmaticus, first occurrence				j46_NFE_combined_formatted.txt.gz
UKB_WGS_first_occurrence_j47_NFE	GCST90473715					ICD10 J47: Bronchiectasis, first occurrence				j47_NFE_combined_formatted.txt.gz
UKB_WGS_first_occurrence_j60_j70_lung_diseases_due_to_external_agents_NFE	GCST90473716					ICD10 J60-J70: Lung diseases due to external agents, first occurrence				j60_j70_lung_diseases_due_to_external_agents_NFE_combined_formatted.txt.gz
UKB_WGS_first_occurrence_j61_NFE	GCST90473717					ICD10 J61: Pneumoconiosis due to asbestos and other mineral fibres, first occurrence				j61_NFE_combined_formatted.txt.gz
UKB_WGS_first_occurrence_j67_NFE	GCST90473718					ICD10 J67: Hypersensitivity pneumonitis due to organic dust, first occurrence				j67_NFE_combined_formatted.txt.gz
UKB_WGS_first_occurrence_j69_NFE	GCST90473719					ICD10 J69: Pneumonitis due to solids and liquids, first occurrence				j69_NFE_combined_formatted.txt.gz
UKB_WGS_first_occurrence_j80_j84_other_respiratory_diseases_principally_affecting_the_interstitium_NFE	GCST90473720					ICD10 J80-J84: Other respiratory diseases principally affecting the interstitium, first occurrence				j80_j84_other_respiratory_diseases_principally_affecting_the_interstitium_NFE_combined_formatted.txt.gz
UKB_WGS_first_occurrence_j80_NFE	GCST90473721					ICD10 J80: Adult respiratory distress syndrome, first occurrence				j80_NFE_combined_formatted.txt.gz
UKB_WGS_first_occurrence_j81_NFE	GCST90473722					ICD10 J81: Pulmonary oedema, first occurrence				j81_NFE_combined_formatted.txt.gz
UKB_WGS_first_occurrence_j82_NFE	GCST90473723					ICD10 J82: Pulmonary eosinophilia, not elsewhere classified, first occurrence				j82_NFE_combined_formatted.txt.gz
UKB_WGS_first_occurrence_j84_NFE	GCST90473724					ICD10 J84: Other interstitial pulmonary diseases, first occurrence				j84_NFE_combined_formatted.txt.gz
UKB_WGS_first_occurrence_j85_j86_suppurative_and_necrotic_conditions_of_the_lower_respiratory_tract_NFE	GCST90473725					ICD10 J85-J86: Suppurative and necrotic conditions of the lower respiratory tract, first occurrence				j85_j86_suppurative_and_necrotic_conditions_of_the_lower_respiratory_tract_NFE_combined_formatted.txt.gz
UKB_WGS_first_occurrence_j85_NFE	GCST90473726					ICD10 J85: Abscess of lung and mediastinum, first occurrence				j85_NFE_combined_formatted.txt.gz
UKB_WGS_first_occurrence_j86_NFE	GCST90473727					ICD10 J86: Pyothorax, first occurrence				j86_NFE_combined_formatted.txt.gz
UKB_WGS_first_occurrence_j90_AFR	GCST90473728					ICD10 J90: Pleural effusion, not elsewhere classified, first occurrence				j90_AFR_combined_formatted.txt.gz
UKB_WGS_first_occurrence_j90_j94_other_diseases_of_the_pleura_AFR	GCST90473729					ICD10 J90-J94: Other diseases of the pleura, first occurrence				j90_j94_other_diseases_of_the_pleura_AFR_combined_formatted.txt.gz
UKB_WGS_first_occurrence_j90_j94_other_diseases_of_the_pleura_NFE	GCST90473730					ICD10 J90-J94: Other diseases of the pleura, first occurrence				j90_j94_other_diseases_of_the_pleura_NFE_combined_formatted.txt.gz
UKB_WGS_first_occurrence_j90_j94_other_diseases_of_the_pleura_SAS	GCST90473731					ICD10 J90-J94: Other diseases of the pleura, first occurrence				j90_j94_other_diseases_of_the_pleura_SAS_combined_formatted.txt.gz
UKB_WGS_first_occurrence_j90_NFE	GCST90473732					ICD10 J90: Pleural effusion, not elsewhere classified, first occurrence				j90_NFE_combined_formatted.txt.gz
UKB_WGS_first_occurrence_j90_SAS	GCST90473733					ICD10 J90: Pleural effusion, not elsewhere classified, first occurrence				j90_SAS_combined_formatted.txt.gz
UKB_WGS_first_occurrence_j91_NFE	GCST90473734					ICD10 J91: Pleural effusion in conditions classified elsewhere, first occurrence				j91_NFE_combined_formatted.txt.gz
UKB_WGS_first_occurrence_j92_NFE	GCST90473735					ICD10 J92: Pleural plaque, first occurrence				j92_NFE_combined_formatted.txt.gz
UKB_WGS_first_occurrence_j93_NFE	GCST90473736					ICD10 J93: Pneumothorax, first occurrence				j93_NFE_combined_formatted.txt.gz
UKB_WGS_first_occurrence_j94_NFE	GCST90473737					ICD10 J94: Other pleural conditions, first occurrence				j94_NFE_combined_formatted.txt.gz
UKB_WGS_first_occurrence_j95_NFE	GCST90473738					ICD10 J95: Postprocedural respiratory disorders, not elsewhere classified, first occurrence				j95_NFE_combined_formatted.txt.gz
UKB_WGS_first_occurrence_j96_j99_other_diseases_of_the_respiratory_system_AFR	GCST90473739					ICD10 J96-J99: Other diseases of the respiratory system, first occurrence				j96_j99_other_diseases_of_the_respiratory_system_AFR_combined_formatted.txt.gz
UKB_WGS_first_occurrence_j96_j99_other_diseases_of_the_respiratory_system_NFE	GCST90473740					ICD10 J96-J99: Other diseases of the respiratory system, first occurrence				j96_j99_other_diseases_of_the_respiratory_system_NFE_combined_formatted.txt.gz
UKB_WGS_first_occurrence_j96_j99_other_diseases_of_the_respiratory_system_SAS	GCST90473741					ICD10 J96-J99: Other diseases of the respiratory system, first occurrence				j96_j99_other_diseases_of_the_respiratory_system_SAS_combined_formatted.txt.gz
UKB_WGS_first_occurrence_j96_NFE	GCST90473742					ICD10 J96: Respiratory failure, not elsewhere classified, first occurrence				j96_NFE_combined_formatted.txt.gz
UKB_WGS_first_occurrence_j96_SAS	GCST90473743					ICD10 J96: Respiratory failure, not elsewhere classified, first occurrence				j96_SAS_combined_formatted.txt.gz
UKB_WGS_first_occurrence_j98_AFR	GCST90473744					ICD10 J98: Other respiratory disorders, first occurrence				j98_AFR_combined_formatted.txt.gz
UKB_WGS_first_occurrence_j98_NFE	GCST90473745					ICD10 J98: Other respiratory disorders, first occurrence				j98_NFE_combined_formatted.txt.gz
UKB_WGS_first_occurrence_j98_SAS	GCST90473746					ICD10 J98: Other respiratory disorders, first occurrence				j98_SAS_combined_formatted.txt.gz
UKB_WGS_first_occurrence_j99_NFE	GCST90473747					ICD10 J99: Respiratory disorders in diseases classified elsewhere, first occurrence				j99_NFE_combined_formatted.txt.gz
UKB_WGS_first_occurrence_k00_k14_diseases_of_oral_cavity_and_salivary_glands_AFR	GCST90473748					ICD10 K00-K14: Diseases of oral cavity and salivary glands, first occurrence				k00_k14_diseases_of_oral_cavity_and_salivary_glands_AFR_combined_formatted.txt.gz
UKB_WGS_first_occurrence_k00_k14_diseases_of_oral_cavity_and_salivary_glands_ASJ	GCST90473749					ICD10 K00-K14: Diseases of oral cavity and salivary glands, first occurrence				k00_k14_diseases_of_oral_cavity_and_salivary_glands_ASJ_combined_formatted.txt.gz
UKB_WGS_first_occurrence_k00_k14_diseases_of_oral_cavity_and_salivary_glands_NFE	GCST90473750					ICD10 K00-K14: Diseases of oral cavity and salivary glands, first occurrence				k00_k14_diseases_of_oral_cavity_and_salivary_glands_NFE_combined_formatted.txt.gz
UKB_WGS_first_occurrence_k00_k14_diseases_of_oral_cavity_and_salivary_glands_SAS	GCST90473751					ICD10 K00-K14: Diseases of oral cavity and salivary glands, first occurrence				k00_k14_diseases_of_oral_cavity_and_salivary_glands_SAS_combined_formatted.txt.gz
UKB_WGS_first_occurrence_k00_NFE	GCST90473752					ICD10 K00: Disorders of tooth development and eruption, first occurrence				k00_NFE_combined_formatted.txt.gz
UKB_WGS_first_occurrence_k01_NFE	GCST90473753					ICD10 K01: Embedded and impacted teeth, first occurrence				k01_NFE_combined_formatted.txt.gz
UKB_WGS_first_occurrence_k02_AFR	GCST90473754					ICD10 K02: Dental caries, first occurrence				k02_AFR_combined_formatted.txt.gz
UKB_WGS_first_occurrence_k02_NFE	GCST90473755					ICD10 K02: Dental caries, first occurrence				k02_NFE_combined_formatted.txt.gz
UKB_WGS_first_occurrence_k04_NFE	GCST90473756					ICD10 K04: Diseases of pulp and periapical tissues, first occurrence				k04_NFE_combined_formatted.txt.gz
UKB_WGS_first_occurrence_k05_NFE	GCST90473757					ICD10 K05: Gingivitis and periodontal diseases, first occurrence				k05_NFE_combined_formatted.txt.gz
UKB_WGS_first_occurrence_k06_NFE	GCST90473758					ICD10 K06: Other disorders of gingiva and edentulous alveolar ridge, first occurrence				k06_NFE_combined_formatted.txt.gz
UKB_WGS_first_occurrence_k07_NFE	GCST90473759					ICD10 K07: Dentofacial anomalies [including malocclusion], first occurrence				k07_NFE_combined_formatted.txt.gz
UKB_WGS_first_occurrence_k08_NFE	GCST90473760					ICD10 K08: Other disorders of teeth and supporting structures, first occurrence				k08_NFE_combined_formatted.txt.gz
UKB_WGS_first_occurrence_k09_NFE	GCST90473761					ICD10 K09: Cysts of oral region, not elsewhere classified, first occurrence				k09_NFE_combined_formatted.txt.gz
UKB_WGS_first_occurrence_k10_NFE	GCST90473762					ICD10 K10: Other diseases of jaws, first occurrence				k10_NFE_combined_formatted.txt.gz
UKB_WGS_first_occurrence_k11_NFE	GCST90473763					ICD10 K11: Diseases of salivary glands, first occurrence				k11_NFE_combined_formatted.txt.gz
UKB_WGS_first_occurrence_k12_NFE	GCST90473764					ICD10 K12: Stomatitis and related lesions, first occurrence				k12_NFE_combined_formatted.txt.gz
UKB_WGS_first_occurrence_k13_NFE	GCST90473765					ICD10 K13: Other diseases of lip and oral mucosa, first occurrence				k13_NFE_combined_formatted.txt.gz
UKB_WGS_first_occurrence_k14_NFE	GCST90473766					ICD10 K14: Diseases of tongue, first occurrence				k14_NFE_combined_formatted.txt.gz
UKB_WGS_first_occurrence_k20_AFR	GCST90473767					ICD10 K20: Oesophagitis, first occurrence				k20_AFR_combined_formatted.txt.gz
UKB_WGS_first_occurrence_k20_NFE	GCST90473768					ICD10 K20: Oesophagitis, first occurrence				k20_NFE_combined_formatted.txt.gz
UKB_WGS_first_occurrence_k20_SAS	GCST90473769					ICD10 K20: Oesophagitis, first occurrence				k20_SAS_combined_formatted.txt.gz
UKB_WGS_first_occurrence_k21_AFR	GCST90473770					ICD10 K21: Gastro-oesophageal reflux disease, first occurrence				k21_AFR_combined_formatted.txt.gz
UKB_WGS_first_occurrence_k21_ASJ	GCST90473771					ICD10 K21: Gastro-oesophageal reflux disease, first occurrence				k21_ASJ_combined_formatted.txt.gz
UKB_WGS_first_occurrence_k21_EAS	GCST90473772					ICD10 K21: Gastro-oesophageal reflux disease, first occurrence				k21_EAS_combined_formatted.txt.gz
UKB_WGS_first_occurrence_k21_NFE	GCST90473773					ICD10 K21: Gastro-oesophageal reflux disease, first occurrence				k21_NFE_combined_formatted.txt.gz
UKB_WGS_first_occurrence_k21_SAS	GCST90473774					ICD10 K21: Gastro-oesophageal reflux disease, first occurrence				k21_SAS_combined_formatted.txt.gz
UKB_WGS_first_occurrence_k22_AFR	GCST90473775					ICD10 K22: Other diseases of oesophagus, first occurrence				k22_AFR_combined_formatted.txt.gz
UKB_WGS_first_occurrence_k22_NFE	GCST90473776					ICD10 K22: Other diseases of oesophagus, first occurrence				k22_NFE_combined_formatted.txt.gz
UKB_WGS_first_occurrence_k22_SAS	GCST90473777					ICD10 K22: Other diseases of oesophagus, first occurrence				k22_SAS_combined_formatted.txt.gz
UKB_WGS_first_occurrence_k25_AFR	GCST90473778					ICD10 K25: Gastric ulcer, first occurrence				k25_AFR_combined_formatted.txt.gz
UKB_WGS_first_occurrence_k25_NFE	GCST90473779					ICD10 K25: Gastric ulcer, first occurrence				k25_NFE_combined_formatted.txt.gz
UKB_WGS_first_occurrence_k25_SAS	GCST90473780					ICD10 K25: Gastric ulcer, first occurrence				k25_SAS_combined_formatted.txt.gz
UKB_WGS_first_occurrence_k26_NFE	GCST90473781					ICD10 K26: Duodenal ulcer, first occurrence				k26_NFE_combined_formatted.txt.gz
UKB_WGS_first_occurrence_k26_SAS	GCST90473782					ICD10 K26: Duodenal ulcer, first occurrence				k26_SAS_combined_formatted.txt.gz
UKB_WGS_first_occurrence_k27_NFE	GCST90473783					ICD10 K27: Peptic ulcer, site unspecified, first occurrence				k27_NFE_combined_formatted.txt.gz
UKB_WGS_first_occurrence_k29_AFR	GCST90473784					ICD10 K29: Gastritis and duodenitis, first occurrence				k29_AFR_combined_formatted.txt.gz
UKB_WGS_first_occurrence_k29_ASJ	GCST90473785					ICD10 K29: Gastritis and duodenitis, first occurrence				k29_ASJ_combined_formatted.txt.gz
UKB_WGS_first_occurrence_k29_EAS	GCST90473786					ICD10 K29: Gastritis and duodenitis, first occurrence				k29_EAS_combined_formatted.txt.gz
UKB_WGS_first_occurrence_k29_NFE	GCST90473787					ICD10 K29: Gastritis and duodenitis, first occurrence				k29_NFE_combined_formatted.txt.gz
UKB_WGS_first_occurrence_k29_SAS	GCST90473788					ICD10 K29: Gastritis and duodenitis, first occurrence				k29_SAS_combined_formatted.txt.gz
UKB_WGS_first_occurrence_k30_AFR	GCST90473789					ICD10 K30: Dyspepsia, first occurrence				k30_AFR_combined_formatted.txt.gz
UKB_WGS_first_occurrence_k30_NFE	GCST90473790					ICD10 K30: Dyspepsia, first occurrence				k30_NFE_combined_formatted.txt.gz
UKB_WGS_first_occurrence_k30_SAS	GCST90473791					ICD10 K30: Dyspepsia, first occurrence				k30_SAS_combined_formatted.txt.gz
UKB_WGS_first_occurrence_k31_AFR	GCST90473792					ICD10 K31: Other diseases of stomach and duodenum, first occurrence				k31_AFR_combined_formatted.txt.gz
UKB_WGS_first_occurrence_k31_NFE	GCST90473793					ICD10 K31: Other diseases of stomach and duodenum, first occurrence				k31_NFE_combined_formatted.txt.gz
UKB_WGS_first_occurrence_k31_SAS	GCST90473794					ICD10 K31: Other diseases of stomach and duodenum, first occurrence				k31_SAS_combined_formatted.txt.gz
UKB_WGS_first_occurrence_k35_k38_diseases_of_appendix_NFE	GCST90473795					ICD10 K35-K38: Diseases of appendix, first occurrence				k35_k38_diseases_of_appendix_NFE_combined_formatted.txt.gz
UKB_WGS_first_occurrence_k35_NFE	GCST90473796					ICD10 K35: Acute appendicitis, first occurrence				k35_NFE_combined_formatted.txt.gz
UKB_WGS_first_occurrence_k36_NFE	GCST90473797					ICD10 K36: Other appendicitis, first occurrence				k36_NFE_combined_formatted.txt.gz
UKB_WGS_first_occurrence_k37_NFE	GCST90473798					ICD10 K37: Unspecified appendicitis, first occurrence				k37_NFE_combined_formatted.txt.gz
UKB_WGS_first_occurrence_k38_NFE	GCST90473799					ICD10 K38: Other diseases of appendix, first occurrence				k38_NFE_combined_formatted.txt.gz
UKB_WGS_first_occurrence_k40_AFR	GCST90473800					ICD10 K40: Inguinal hernia, first occurrence				k40_AFR_combined_formatted.txt.gz
UKB_WGS_first_occurrence_k40_ASJ	GCST90473801					ICD10 K40: Inguinal hernia, first occurrence				k40_ASJ_combined_formatted.txt.gz
UKB_WGS_first_occurrence_k40_k46_hernia_AFR	GCST90473802					ICD10 K40-K46: Hernia, first occurrence				k40_k46_hernia_AFR_combined_formatted.txt.gz
UKB_WGS_first_occurrence_k40_k46_hernia_ASJ	GCST90473803					ICD10 K40-K46: Hernia, first occurrence				k40_k46_hernia_ASJ_combined_formatted.txt.gz
UKB_WGS_first_occurrence_k40_k46_hernia_NFE	GCST90473804					ICD10 K40-K46: Hernia, first occurrence				k40_k46_hernia_NFE_combined_formatted.txt.gz
UKB_WGS_first_occurrence_k40_k46_hernia_SAS	GCST90473805					ICD10 K40-K46: Hernia, first occurrence				k40_k46_hernia_SAS_combined_formatted.txt.gz
UKB_WGS_first_occurrence_k40_NFE	GCST90473806					ICD10 K40: Inguinal hernia, first occurrence				k40_NFE_combined_formatted.txt.gz
UKB_WGS_first_occurrence_k40_SAS	GCST90473807					ICD10 K40: Inguinal hernia, first occurrence				k40_SAS_combined_formatted.txt.gz
UKB_WGS_first_occurrence_k41_NFE	GCST90473808					ICD10 K41: Femoral hernia, first occurrence				k41_NFE_combined_formatted.txt.gz
UKB_WGS_first_occurrence_k42_AFR	GCST90473809					ICD10 K42: Umbilical hernia, first occurrence				k42_AFR_combined_formatted.txt.gz
UKB_WGS_first_occurrence_k42_NFE	GCST90473810					ICD10 K42: Umbilical hernia, first occurrence				k42_NFE_combined_formatted.txt.gz
UKB_WGS_first_occurrence_k43_NFE	GCST90473811					ICD10 K43: Ventral hernia, first occurrence				k43_NFE_combined_formatted.txt.gz
UKB_WGS_first_occurrence_k44_AFR	GCST90473812					ICD10 K44: Diaphragmatic hernia, first occurrence				k44_AFR_combined_formatted.txt.gz
UKB_WGS_first_occurrence_k44_ASJ	GCST90473813					ICD10 K44: Diaphragmatic hernia, first occurrence				k44_ASJ_combined_formatted.txt.gz
UKB_WGS_first_occurrence_k44_NFE	GCST90473814					ICD10 K44: Diaphragmatic hernia, first occurrence				k44_NFE_combined_formatted.txt.gz
UKB_WGS_first_occurrence_k44_SAS	GCST90473815					ICD10 K44: Diaphragmatic hernia, first occurrence				k44_SAS_combined_formatted.txt.gz
UKB_WGS_first_occurrence_k45_NFE	GCST90473816					ICD10 K45: Other abdominal hernia, first occurrence				k45_NFE_combined_formatted.txt.gz
UKB_WGS_first_occurrence_k46_NFE	GCST90473817					ICD10 K46: Unspecified abdominal hernia, first occurrence				k46_NFE_combined_formatted.txt.gz
UKB_WGS_first_occurrence_k50_k52_noninfective_enteritis_and_colitis_AFR	GCST90473818					ICD10 K50-K52: Noninfective enteritis and colitis, first occurrence				k50_k52_noninfective_enteritis_and_colitis_AFR_combined_formatted.txt.gz
UKB_WGS_first_occurrence_k50_k52_noninfective_enteritis_and_colitis_ASJ	GCST90473819					ICD10 K50-K52: Noninfective enteritis and colitis, first occurrence				k50_k52_noninfective_enteritis_and_colitis_ASJ_combined_formatted.txt.gz
UKB_WGS_first_occurrence_k50_k52_noninfective_enteritis_and_colitis_NFE	GCST90473820					ICD10 K50-K52: Noninfective enteritis and colitis, first occurrence				k50_k52_noninfective_enteritis_and_colitis_NFE_combined_formatted.txt.gz
UKB_WGS_first_occurrence_k50_k52_noninfective_enteritis_and_colitis_SAS	GCST90473821					ICD10 K50-K52: Noninfective enteritis and colitis, first occurrence				k50_k52_noninfective_enteritis_and_colitis_SAS_combined_formatted.txt.gz
UKB_WGS_first_occurrence_k50_NFE	GCST90473822					ICD10 K50: Crohn's disease [regional enteritis], first occurrence				k50_NFE_combined_formatted.txt.gz
UKB_WGS_first_occurrence_k51_NFE	GCST90473823					ICD10 K51: Ulcerative colitis, first occurrence				k51_NFE_combined_formatted.txt.gz
UKB_WGS_first_occurrence_k52_AFR	GCST90473824					ICD10 K52: Other non-infective gastro-enteritis and colitis, first occurrence				k52_AFR_combined_formatted.txt.gz
UKB_WGS_first_occurrence_k52_ASJ	GCST90473825					ICD10 K52: Other non-infective gastro-enteritis and colitis, first occurrence				k52_ASJ_combined_formatted.txt.gz
UKB_WGS_first_occurrence_k52_NFE	GCST90473826					ICD10 K52: Other non-infective gastro-enteritis and colitis, first occurrence				k52_NFE_combined_formatted.txt.gz
UKB_WGS_first_occurrence_k52_SAS	GCST90473827					ICD10 K52: Other non-infective gastro-enteritis and colitis, first occurrence				k52_SAS_combined_formatted.txt.gz
UKB_WGS_first_occurrence_k55_k64_other_diseases_of_intestines_AFR	GCST90473828					ICD10 K55-K64: Other diseases of intestines, first occurrence				k55_k64_other_diseases_of_intestines_AFR_combined_formatted.txt.gz
UKB_WGS_first_occurrence_k55_k64_other_diseases_of_intestines_ASJ	GCST90473829					ICD10 K55-K64: Other diseases of intestines, first occurrence				k55_k64_other_diseases_of_intestines_ASJ_combined_formatted.txt.gz
UKB_WGS_first_occurrence_k55_k64_other_diseases_of_intestines_EAS	GCST90473830					ICD10 K55-K64: Other diseases of intestines, first occurrence				k55_k64_other_diseases_of_intestines_EAS_combined_formatted.txt.gz
UKB_WGS_first_occurrence_k55_k64_other_diseases_of_intestines_NFE	GCST90473831					ICD10 K55-K64: Other diseases of intestines, first occurrence				k55_k64_other_diseases_of_intestines_NFE_combined_formatted.txt.gz
UKB_WGS_first_occurrence_k55_k64_other_diseases_of_intestines_SAS	GCST90473832					ICD10 K55-K64: Other diseases of intestines, first occurrence				k55_k64_other_diseases_of_intestines_SAS_combined_formatted.txt.gz
UKB_WGS_first_occurrence_k55_NFE	GCST90473833					ICD10 K55: Vascular disorders of intestine, first occurrence				k55_NFE_combined_formatted.txt.gz
UKB_WGS_first_occurrence_k56_NFE	GCST90473834					ICD10 K56: Paralytic ileus and intestinal obstruction without hernia, first occurrence				k56_NFE_combined_formatted.txt.gz
UKB_WGS_first_occurrence_k57_AFR	GCST90473835					ICD10 K57: Diverticular disease of intestine, first occurrence				k57_AFR_combined_formatted.txt.gz
UKB_WGS_first_occurrence_k57_ASJ	GCST90473836					ICD10 K57: Diverticular disease of intestine, first occurrence				k57_ASJ_combined_formatted.txt.gz
UKB_WGS_first_occurrence_k57_NFE	GCST90473837					ICD10 K57: Diverticular disease of intestine, first occurrence				k57_NFE_combined_formatted.txt.gz
UKB_WGS_first_occurrence_k57_SAS	GCST90473838					ICD10 K57: Diverticular disease of intestine, first occurrence				k57_SAS_combined_formatted.txt.gz
UKB_WGS_first_occurrence_k58_AFR	GCST90473839					ICD10 K58: Irritable bowel syndrome, first occurrence				k58_AFR_combined_formatted.txt.gz
UKB_WGS_first_occurrence_k58_ASJ	GCST90473840					ICD10 K58: Irritable bowel syndrome, first occurrence				k58_ASJ_combined_formatted.txt.gz
UKB_WGS_first_occurrence_k58_NFE	GCST90473841					ICD10 K58: Irritable bowel syndrome, first occurrence				k58_NFE_combined_formatted.txt.gz
UKB_WGS_first_occurrence_k58_SAS	GCST90473842					ICD10 K58: Irritable bowel syndrome, first occurrence				k58_SAS_combined_formatted.txt.gz
UKB_WGS_first_occurrence_k59_AFR	GCST90473843					ICD10 K59: Other functional intestinal disorders, first occurrence				k59_AFR_combined_formatted.txt.gz
UKB_WGS_first_occurrence_k59_ASJ	GCST90473844					ICD10 K59: Other functional intestinal disorders, first occurrence				k59_ASJ_combined_formatted.txt.gz
UKB_WGS_first_occurrence_k59_NFE	GCST90473845					ICD10 K59: Other functional intestinal disorders, first occurrence				k59_NFE_combined_formatted.txt.gz
UKB_WGS_first_occurrence_k59_SAS	GCST90473846					ICD10 K59: Other functional intestinal disorders, first occurrence				k59_SAS_combined_formatted.txt.gz
UKB_WGS_first_occurrence_k60_NFE	GCST90473847					ICD10 K60: Fissure and fistula of anal and rectal regions, first occurrence				k60_NFE_combined_formatted.txt.gz
UKB_WGS_first_occurrence_k60_SAS	GCST90473848					ICD10 K60: Fissure and fistula of anal and rectal regions, first occurrence				k60_SAS_combined_formatted.txt.gz
UKB_WGS_first_occurrence_k61_NFE	GCST90473849					ICD10 K61: Abscess of anal and rectal regions, first occurrence				k61_NFE_combined_formatted.txt.gz
UKB_WGS_first_occurrence_k62_AFR	GCST90473850					ICD10 K62: Other diseases of anus and rectum, first occurrence				k62_AFR_combined_formatted.txt.gz
UKB_WGS_first_occurrence_k62_ASJ	GCST90473851					ICD10 K62: Other diseases of anus and rectum, first occurrence				k62_ASJ_combined_formatted.txt.gz
UKB_WGS_first_occurrence_k62_NFE	GCST90473852					ICD10 K62: Other diseases of anus and rectum, first occurrence				k62_NFE_combined_formatted.txt.gz
UKB_WGS_first_occurrence_k62_SAS	GCST90473853					ICD10 K62: Other diseases of anus and rectum, first occurrence				k62_SAS_combined_formatted.txt.gz
UKB_WGS_first_occurrence_k63_AFR	GCST90473854					ICD10 K63: Other diseases of intestine, first occurrence				k63_AFR_combined_formatted.txt.gz
UKB_WGS_first_occurrence_k63_ASJ	GCST90473855					ICD10 K63: Other diseases of intestine, first occurrence				k63_ASJ_combined_formatted.txt.gz
UKB_WGS_first_occurrence_k63_NFE	GCST90473856					ICD10 K63: Other diseases of intestine, first occurrence				k63_NFE_combined_formatted.txt.gz
UKB_WGS_first_occurrence_k63_SAS	GCST90473857					ICD10 K63: Other diseases of intestine, first occurrence				k63_SAS_combined_formatted.txt.gz
UKB_WGS_first_occurrence_k64_AFR	GCST90473858					ICD10 K64: Haemorrhoids and perianal venous thrombosis, first occurrence				k64_AFR_combined_formatted.txt.gz
UKB_WGS_first_occurrence_k64_ASJ	GCST90473859					ICD10 K64: Haemorrhoids and perianal venous thrombosis, first occurrence				k64_ASJ_combined_formatted.txt.gz
UKB_WGS_first_occurrence_k64_EAS	GCST90473860					ICD10 K64: Haemorrhoids and perianal venous thrombosis, first occurrence				k64_EAS_combined_formatted.txt.gz
UKB_WGS_first_occurrence_k64_NFE	GCST90473861					ICD10 K64: Haemorrhoids and perianal venous thrombosis, first occurrence				k64_NFE_combined_formatted.txt.gz
UKB_WGS_first_occurrence_k64_SAS	GCST90473862					ICD10 K64: Haemorrhoids and perianal venous thrombosis, first occurrence				k64_SAS_combined_formatted.txt.gz
UKB_WGS_first_occurrence_k65_k68_diseases_of_peritoneum_and_retroperitoneum_NFE	GCST90473863					ICD10 K65-K68: Diseases of peritoneum and retroperitoneum, first occurrence				k65_k68_diseases_of_peritoneum_and_retroperitoneum_NFE_combined_formatted.txt.gz
UKB_WGS_first_occurrence_k65_NFE	GCST90473864					ICD10 K65: Peritonitis, first occurrence				k65_NFE_combined_formatted.txt.gz
UKB_WGS_first_occurrence_k66_NFE	GCST90473865					ICD10 K66: Other disorders of peritoneum, first occurrence				k66_NFE_combined_formatted.txt.gz
UKB_WGS_first_occurrence_k70_k77_diseases_of_liver_AFR	GCST90473866					ICD10 K70-K77: Diseases of liver, first occurrence				k70_k77_diseases_of_liver_AFR_combined_formatted.txt.gz
UKB_WGS_first_occurrence_k70_k77_diseases_of_liver_NFE	GCST90473867					ICD10 K70-K77: Diseases of liver, first occurrence				k70_k77_diseases_of_liver_NFE_combined_formatted.txt.gz
UKB_WGS_first_occurrence_k70_k77_diseases_of_liver_SAS	GCST90473868					ICD10 K70-K77: Diseases of liver, first occurrence				k70_k77_diseases_of_liver_SAS_combined_formatted.txt.gz
UKB_WGS_first_occurrence_k70_NFE	GCST90473869					ICD10 K70: Alcoholic liver disease, first occurrence				k70_NFE_combined_formatted.txt.gz
UKB_WGS_first_occurrence_k71_NFE	GCST90473870					ICD10 K71: Toxic liver disease, first occurrence				k71_NFE_combined_formatted.txt.gz
UKB_WGS_first_occurrence_k72_NFE	GCST90473871					ICD10 K72: Hepatic failure, not elsewhere classified, first occurrence				k72_NFE_combined_formatted.txt.gz
UKB_WGS_first_occurrence_k73_NFE	GCST90473872					ICD10 K73: Chronic hepatitis, not elsewhere classified, first occurrence				k73_NFE_combined_formatted.txt.gz
UKB_WGS_first_occurrence_k74_NFE	GCST90473873					ICD10 K74: Fibrosis and cirrhosis of liver, first occurrence				k74_NFE_combined_formatted.txt.gz
UKB_WGS_first_occurrence_k75_NFE	GCST90473874					ICD10 K75: Other inflammatory liver diseases, first occurrence				k75_NFE_combined_formatted.txt.gz
UKB_WGS_first_occurrence_k76_AFR	GCST90473875					ICD10 K76: Other diseases of liver, first occurrence				k76_AFR_combined_formatted.txt.gz
UKB_WGS_first_occurrence_k76_NFE	GCST90473876					ICD10 K76: Other diseases of liver, first occurrence				k76_NFE_combined_formatted.txt.gz
UKB_WGS_first_occurrence_k76_SAS	GCST90473877					ICD10 K76: Other diseases of liver, first occurrence				k76_SAS_combined_formatted.txt.gz
UKB_WGS_first_occurrence_k80_AFR	GCST90473878					ICD10 K80: Cholelithiasis, first occurrence				k80_AFR_combined_formatted.txt.gz
UKB_WGS_first_occurrence_k80_NFE	GCST90473879					ICD10 K80: Cholelithiasis, first occurrence				k80_NFE_combined_formatted.txt.gz
UKB_WGS_first_occurrence_k80_SAS	GCST90473880					ICD10 K80: Cholelithiasis, first occurrence				k80_SAS_combined_formatted.txt.gz
UKB_WGS_first_occurrence_k81_NFE	GCST90473881					ICD10 K81: Cholecystitis, first occurrence				k81_NFE_combined_formatted.txt.gz
UKB_WGS_first_occurrence_k82_NFE	GCST90473882					ICD10 K82: Other diseases of gallbladder, first occurrence				k82_NFE_combined_formatted.txt.gz
UKB_WGS_first_occurrence_k83_NFE	GCST90473883					ICD10 K83: Other diseases of biliary tract, first occurrence				k83_NFE_combined_formatted.txt.gz
UKB_WGS_first_occurrence_k85_NFE	GCST90473884					ICD10 K85: Acute pancreatitis, first occurrence				k85_NFE_combined_formatted.txt.gz
UKB_WGS_first_occurrence_k86_NFE	GCST90473885					ICD10 K86: Other diseases of pancreas, first occurrence				k86_NFE_combined_formatted.txt.gz
UKB_WGS_first_occurrence_k90_k95_other_diseases_of_the_digestive_system_AFR	GCST90473886					ICD10 K90-K95: Other diseases of the digestive system, first occurrence				k90_k95_other_diseases_of_the_digestive_system_AFR_combined_formatted.txt.gz
UKB_WGS_first_occurrence_k90_k95_other_diseases_of_the_digestive_system_ASJ	GCST90473887					ICD10 K90-K95: Other diseases of the digestive system, first occurrence				k90_k95_other_diseases_of_the_digestive_system_ASJ_combined_formatted.txt.gz
UKB_WGS_first_occurrence_k90_k95_other_diseases_of_the_digestive_system_NFE	GCST90473888					ICD10 K90-K95: Other diseases of the digestive system, first occurrence				k90_k95_other_diseases_of_the_digestive_system_NFE_combined_formatted.txt.gz
UKB_WGS_first_occurrence_k90_k95_other_diseases_of_the_digestive_system_SAS	GCST90473889					ICD10 K90-K95: Other diseases of the digestive system, first occurrence				k90_k95_other_diseases_of_the_digestive_system_SAS_combined_formatted.txt.gz
UKB_WGS_first_occurrence_k90_NFE	GCST90473890					ICD10 K90: Intestinal malabsorption, first occurrence				k90_NFE_combined_formatted.txt.gz
UKB_WGS_first_occurrence_k91_NFE	GCST90473891					ICD10 K91: Postprocedural disorders of digestive system, not elsewhere classified, first occurrence				k91_NFE_combined_formatted.txt.gz
UKB_WGS_first_occurrence_k92_AFR	GCST90473892					ICD10 K92: Other diseases of digestive system, first occurrence				k92_AFR_combined_formatted.txt.gz
UKB_WGS_first_occurrence_k92_NFE	GCST90473893					ICD10 K92: Other diseases of digestive system, first occurrence				k92_NFE_combined_formatted.txt.gz
UKB_WGS_first_occurrence_k92_SAS	GCST90473894					ICD10 K92: Other diseases of digestive system, first occurrence				k92_SAS_combined_formatted.txt.gz
UKB_WGS_first_occurrence_l00_l08_infections_of_the_skin_and_subcutaneous_tissue_AFR	GCST90473895					ICD10 L00-L08: Infections of the skin and subcutaneous tissue, first occurrence				l00_l08_infections_of_the_skin_and_subcutaneous_tissue_AFR_combined_formatted.txt.gz
UKB_WGS_first_occurrence_l00_l08_infections_of_the_skin_and_subcutaneous_tissue_ASJ	GCST90473896					ICD10 L00-L08: Infections of the skin and subcutaneous tissue, first occurrence				l00_l08_infections_of_the_skin_and_subcutaneous_tissue_ASJ_combined_formatted.txt.gz
UKB_WGS_first_occurrence_l00_l08_infections_of_the_skin_and_subcutaneous_tissue_NFE	GCST90473897					ICD10 L00-L08: Infections of the skin and subcutaneous tissue, first occurrence				l00_l08_infections_of_the_skin_and_subcutaneous_tissue_NFE_combined_formatted.txt.gz
UKB_WGS_first_occurrence_l00_l08_infections_of_the_skin_and_subcutaneous_tissue_SAS	GCST90473898					ICD10 L00-L08: Infections of the skin and subcutaneous tissue, first occurrence				l00_l08_infections_of_the_skin_and_subcutaneous_tissue_SAS_combined_formatted.txt.gz
UKB_WGS_first_occurrence_l01_NFE	GCST90473899					ICD10 L01: Impetigo, first occurrence				l01_NFE_combined_formatted.txt.gz
UKB_WGS_first_occurrence_l02_AFR	GCST90473900					ICD10 L02: Cutaneous abscess, furuncle and carbuncle, first occurrence				l02_AFR_combined_formatted.txt.gz
UKB_WGS_first_occurrence_l02_NFE	GCST90473901					ICD10 L02: Cutaneous abscess, furuncle and carbuncle, first occurrence				l02_NFE_combined_formatted.txt.gz
UKB_WGS_first_occurrence_l02_SAS	GCST90473902					ICD10 L02: Cutaneous abscess, furuncle and carbuncle, first occurrence				l02_SAS_combined_formatted.txt.gz
UKB_WGS_first_occurrence_l03_AFR	GCST90473903					ICD10 L03: Cellulitis, first occurrence				l03_AFR_combined_formatted.txt.gz
UKB_WGS_first_occurrence_l03_ASJ	GCST90473904					ICD10 L03: Cellulitis, first occurrence				l03_ASJ_combined_formatted.txt.gz
UKB_WGS_first_occurrence_l03_NFE	GCST90473905					ICD10 L03: Cellulitis, first occurrence				l03_NFE_combined_formatted.txt.gz
UKB_WGS_first_occurrence_l03_SAS	GCST90473906					ICD10 L03: Cellulitis, first occurrence				l03_SAS_combined_formatted.txt.gz
UKB_WGS_first_occurrence_l04_NFE	GCST90473907					ICD10 L04: Acute lymphadenitis, first occurrence				l04_NFE_combined_formatted.txt.gz
UKB_WGS_first_occurrence_l05_NFE	GCST90473908					ICD10 L05: Pilonidal cyst, first occurrence				l05_NFE_combined_formatted.txt.gz
UKB_WGS_first_occurrence_l08_NFE	GCST90473909					ICD10 L08: Other local infections of skin and subcutaneous tissue, first occurrence				l08_NFE_combined_formatted.txt.gz
UKB_WGS_first_occurrence_l08_SAS	GCST90473910					ICD10 L08: Other local infections of skin and subcutaneous tissue, first occurrence				l08_SAS_combined_formatted.txt.gz
UKB_WGS_first_occurrence_l10_l14_bullous_disorders_NFE	GCST90473911					ICD10 L10-L14: Bullous disorders, first occurrence				l10_l14_bullous_disorders_NFE_combined_formatted.txt.gz
UKB_WGS_first_occurrence_l12_NFE	GCST90473912					ICD10 L12: Pemphigoid, first occurrence				l12_NFE_combined_formatted.txt.gz
UKB_WGS_first_occurrence_l13_NFE	GCST90473913					ICD10 L13: Other bullous disorders, first occurrence				l13_NFE_combined_formatted.txt.gz
UKB_WGS_first_occurrence_l20_l30_dermatitis_and_eczema_AFR	GCST90473914					ICD10 L20-L30: Dermatitis and eczema, first occurrence				l20_l30_dermatitis_and_eczema_AFR_combined_formatted.txt.gz
UKB_WGS_first_occurrence_l20_l30_dermatitis_and_eczema_ASJ	GCST90473915					ICD10 L20-L30: Dermatitis and eczema, first occurrence				l20_l30_dermatitis_and_eczema_ASJ_combined_formatted.txt.gz
UKB_WGS_first_occurrence_l20_l30_dermatitis_and_eczema_EAS	GCST90473916					ICD10 L20-L30: Dermatitis and eczema, first occurrence				l20_l30_dermatitis_and_eczema_EAS_combined_formatted.txt.gz
UKB_WGS_first_occurrence_l20_l30_dermatitis_and_eczema_NFE	GCST90473917					ICD10 L20-L30: Dermatitis and eczema, first occurrence				l20_l30_dermatitis_and_eczema_NFE_combined_formatted.txt.gz
UKB_WGS_first_occurrence_l20_l30_dermatitis_and_eczema_SAS	GCST90473918					ICD10 L20-L30: Dermatitis and eczema, first occurrence				l20_l30_dermatitis_and_eczema_SAS_combined_formatted.txt.gz
UKB_WGS_first_occurrence_l20_NFE	GCST90473919					ICD10 L20: Atopic dermatitis, first occurrence				l20_NFE_combined_formatted.txt.gz
UKB_WGS_first_occurrence_l20_SAS	GCST90473920					ICD10 L20: Atopic dermatitis, first occurrence				l20_SAS_combined_formatted.txt.gz
UKB_WGS_first_occurrence_l21_NFE	GCST90473921					ICD10 L21: Seborrhoeic dermatitis, first occurrence				l21_NFE_combined_formatted.txt.gz
UKB_WGS_first_occurrence_l23_NFE	GCST90473922					ICD10 L23: Allergic contact dermatitis, first occurrence				l23_NFE_combined_formatted.txt.gz
UKB_WGS_first_occurrence_l24_NFE	GCST90473923					ICD10 L24: Irritant contact dermatitis, first occurrence				l24_NFE_combined_formatted.txt.gz
UKB_WGS_first_occurrence_l25_NFE	GCST90473924					ICD10 L25: Unspecified contact dermatitis, first occurrence				l25_NFE_combined_formatted.txt.gz
UKB_WGS_first_occurrence_l27_NFE	GCST90473925					ICD10 L27: Dermatitis due to substances taken internally, first occurrence				l27_NFE_combined_formatted.txt.gz
UKB_WGS_first_occurrence_l28_NFE	GCST90473926					ICD10 L28: Lichen simplex chronicus and prurigo, first occurrence				l28_NFE_combined_formatted.txt.gz
UKB_WGS_first_occurrence_l29_AFR	GCST90473927					ICD10 L29: Pruritus, first occurrence				l29_AFR_combined_formatted.txt.gz
UKB_WGS_first_occurrence_l29_NFE	GCST90473928					ICD10 L29: Pruritus, first occurrence				l29_NFE_combined_formatted.txt.gz
UKB_WGS_first_occurrence_l29_SAS	GCST90473929					ICD10 L29: Pruritus, first occurrence				l29_SAS_combined_formatted.txt.gz
UKB_WGS_first_occurrence_l30_AFR	GCST90473930					ICD10 L30: Other dermatitis, first occurrence				l30_AFR_combined_formatted.txt.gz
UKB_WGS_first_occurrence_l30_ASJ	GCST90473931					ICD10 L30: Other dermatitis, first occurrence				l30_ASJ_combined_formatted.txt.gz
UKB_WGS_first_occurrence_l30_EAS	GCST90473932					ICD10 L30: Other dermatitis, first occurrence				l30_EAS_combined_formatted.txt.gz
UKB_WGS_first_occurrence_l30_NFE	GCST90473933					ICD10 L30: Other dermatitis, first occurrence				l30_NFE_combined_formatted.txt.gz
UKB_WGS_first_occurrence_l30_SAS	GCST90473934					ICD10 L30: Other dermatitis, first occurrence				l30_SAS_combined_formatted.txt.gz
UKB_WGS_first_occurrence_l40_l45_papulosquamous_disorders_NFE	GCST90473935					ICD10 L40-L45: Papulosquamous disorders, first occurrence				l40_l45_papulosquamous_disorders_NFE_combined_formatted.txt.gz
UKB_WGS_first_occurrence_l40_l45_papulosquamous_disorders_SAS	GCST90473936					ICD10 L40-L45: Papulosquamous disorders, first occurrence				l40_l45_papulosquamous_disorders_SAS_combined_formatted.txt.gz
UKB_WGS_first_occurrence_l40_NFE	GCST90473937					ICD10 L40: Psoriasis, first occurrence				l40_NFE_combined_formatted.txt.gz
UKB_WGS_first_occurrence_l40_SAS	GCST90473938					ICD10 L40: Psoriasis, first occurrence				l40_SAS_combined_formatted.txt.gz
UKB_WGS_first_occurrence_l42_NFE	GCST90473939					ICD10 L42: Pityriasis rosea, first occurrence				l42_NFE_combined_formatted.txt.gz
UKB_WGS_first_occurrence_l43_NFE	GCST90473940					ICD10 L43: Lichen planus, first occurrence				l43_NFE_combined_formatted.txt.gz
UKB_WGS_first_occurrence_l49_l54_urticaria_and_erythema_NFE	GCST90473941					ICD10 L49-L54: Urticaria and erythema, first occurrence				l49_l54_urticaria_and_erythema_NFE_combined_formatted.txt.gz
UKB_WGS_first_occurrence_l49_l54_urticaria_and_erythema_SAS	GCST90473942					ICD10 L49-L54: Urticaria and erythema, first occurrence				l49_l54_urticaria_and_erythema_SAS_combined_formatted.txt.gz
UKB_WGS_first_occurrence_l50_NFE	GCST90473943					ICD10 L50: Urticaria, first occurrence				l50_NFE_combined_formatted.txt.gz
UKB_WGS_first_occurrence_l50_SAS	GCST90473944					ICD10 L50: Urticaria, first occurrence				l50_SAS_combined_formatted.txt.gz
UKB_WGS_first_occurrence_l51_NFE	GCST90473945					ICD10 L51: Erythema multiforme, first occurrence				l51_NFE_combined_formatted.txt.gz
UKB_WGS_first_occurrence_l52_NFE	GCST90473946					ICD10 L52: Erythema nodosum, first occurrence				l52_NFE_combined_formatted.txt.gz
UKB_WGS_first_occurrence_l53_NFE	GCST90473947					ICD10 L53: Other erythematous conditions, first occurrence				l53_NFE_combined_formatted.txt.gz
UKB_WGS_first_occurrence_l55_NFE	GCST90473948					ICD10 L55: Sunburn, first occurrence				l55_NFE_combined_formatted.txt.gz
UKB_WGS_first_occurrence_l56_NFE	GCST90473949					ICD10 L56: Other acute skin changes due to ultraviolet radiation, first occurrence				l56_NFE_combined_formatted.txt.gz
UKB_WGS_first_occurrence_l57_NFE	GCST90473950					ICD10 L57: Skin changes due to chronic exposure to nonionising radiation, first occurrence				l57_NFE_combined_formatted.txt.gz
UKB_WGS_first_occurrence_l60_l75_disorders_of_skin_appendages_AFR	GCST90473951					ICD10 L60-L75: Disorders of skin appendages, first occurrence				l60_l75_disorders_of_skin_appendages_AFR_combined_formatted.txt.gz
UKB_WGS_first_occurrence_l60_l75_disorders_of_skin_appendages_ASJ	GCST90473952					ICD10 L60-L75: Disorders of skin appendages, first occurrence				l60_l75_disorders_of_skin_appendages_ASJ_combined_formatted.txt.gz
UKB_WGS_first_occurrence_l60_l75_disorders_of_skin_appendages_NFE	GCST90473953					ICD10 L60-L75: Disorders of skin appendages, first occurrence				l60_l75_disorders_of_skin_appendages_NFE_combined_formatted.txt.gz
UKB_WGS_first_occurrence_l60_l75_disorders_of_skin_appendages_SAS	GCST90473954					ICD10 L60-L75: Disorders of skin appendages, first occurrence				l60_l75_disorders_of_skin_appendages_SAS_combined_formatted.txt.gz
UKB_WGS_first_occurrence_l60_NFE	GCST90473955					ICD10 L60: Nail disorders, first occurrence				l60_NFE_combined_formatted.txt.gz
UKB_WGS_first_occurrence_l60_SAS	GCST90473956					ICD10 L60: Nail disorders, first occurrence				l60_SAS_combined_formatted.txt.gz
UKB_WGS_first_occurrence_l63_NFE	GCST90473957					ICD10 L63: Alopecia areata, first occurrence				l63_NFE_combined_formatted.txt.gz
UKB_WGS_first_occurrence_l65_NFE	GCST90473958					ICD10 L65: Other nonscarring hair loss, first occurrence				l65_NFE_combined_formatted.txt.gz
UKB_WGS_first_occurrence_l65_SAS	GCST90473959					ICD10 L65: Other nonscarring hair loss, first occurrence				l65_SAS_combined_formatted.txt.gz
UKB_WGS_first_occurrence_l66_NFE	GCST90473960					ICD10 L66: Cicatricial alopecia [scarring hair loss], first occurrence				l66_NFE_combined_formatted.txt.gz
UKB_WGS_first_occurrence_l70_NFE	GCST90473961					ICD10 L70: Acne, first occurrence				l70_NFE_combined_formatted.txt.gz
UKB_WGS_first_occurrence_l71_NFE	GCST90473962					ICD10 L71: Rosacea, first occurrence				l71_NFE_combined_formatted.txt.gz
UKB_WGS_first_occurrence_l72_AFR	GCST90473963					ICD10 L72: Follicular cysts of skin and subcutaneous tissue, first occurrence				l72_AFR_combined_formatted.txt.gz
UKB_WGS_first_occurrence_l72_NFE	GCST90473964					ICD10 L72: Follicular cysts of skin and subcutaneous tissue, first occurrence				l72_NFE_combined_formatted.txt.gz
UKB_WGS_first_occurrence_l72_SAS	GCST90473965					ICD10 L72: Follicular cysts of skin and subcutaneous tissue, first occurrence				l72_SAS_combined_formatted.txt.gz
UKB_WGS_first_occurrence_l73_NFE	GCST90473966					ICD10 L73: Other follicular disorders, first occurrence				l73_NFE_combined_formatted.txt.gz
UKB_WGS_first_occurrence_l74_NFE	GCST90473967					ICD10 L74: Eccrine sweat disorders, first occurrence				l74_NFE_combined_formatted.txt.gz
UKB_WGS_first_occurrence_l80_l99_other_disorders_of_the_skin_and_subcutaneous_tissue_AFR	GCST90473968					ICD10 L80-L99: Other disorders of the skin and subcutaneous tissue, first occurrence				l80_l99_other_disorders_of_the_skin_and_subcutaneous_tissue_AFR_combined_formatted.txt.gz
UKB_WGS_first_occurrence_l80_l99_other_disorders_of_the_skin_and_subcutaneous_tissue_ASJ	GCST90473969					ICD10 L80-L99: Other disorders of the skin and subcutaneous tissue, first occurrence				l80_l99_other_disorders_of_the_skin_and_subcutaneous_tissue_ASJ_combined_formatted.txt.gz
UKB_WGS_first_occurrence_l80_l99_other_disorders_of_the_skin_and_subcutaneous_tissue_EAS	GCST90473970					ICD10 L80-L99: Other disorders of the skin and subcutaneous tissue, first occurrence				l80_l99_other_disorders_of_the_skin_and_subcutaneous_tissue_EAS_combined_formatted.txt.gz
UKB_WGS_first_occurrence_l80_l99_other_disorders_of_the_skin_and_subcutaneous_tissue_NFE	GCST90473971					ICD10 L80-L99: Other disorders of the skin and subcutaneous tissue, first occurrence				l80_l99_other_disorders_of_the_skin_and_subcutaneous_tissue_NFE_combined_formatted.txt.gz
UKB_WGS_first_occurrence_l80_l99_other_disorders_of_the_skin_and_subcutaneous_tissue_SAS	GCST90473972					ICD10 L80-L99: Other disorders of the skin and subcutaneous tissue, first occurrence				l80_l99_other_disorders_of_the_skin_and_subcutaneous_tissue_SAS_combined_formatted.txt.gz
UKB_WGS_first_occurrence_l80_NFE	GCST90473973					ICD10 L80: Vitiligo, first occurrence				l80_NFE_combined_formatted.txt.gz
UKB_WGS_first_occurrence_l81_NFE	GCST90473974					ICD10 L81: Other disorders of pigmentation, first occurrence				l81_NFE_combined_formatted.txt.gz
UKB_WGS_first_occurrence_l82_ASJ	GCST90473975					ICD10 L82: Seborrhoeic keratosis, first occurrence				l82_ASJ_combined_formatted.txt.gz
UKB_WGS_first_occurrence_l82_NFE	GCST90473976					ICD10 L82: Seborrhoeic keratosis, first occurrence				l82_NFE_combined_formatted.txt.gz
UKB_WGS_first_occurrence_l83_NFE	GCST90473977					ICD10 L83: Acanthosis nigricans, first occurrence				l83_NFE_combined_formatted.txt.gz
UKB_WGS_first_occurrence_l84_NFE	GCST90473978					ICD10 L84: Corns and callosities, first occurrence				l84_NFE_combined_formatted.txt.gz
UKB_WGS_first_occurrence_l85_NFE	GCST90473979					ICD10 L85: Other epidermal thickening, first occurrence				l85_NFE_combined_formatted.txt.gz
UKB_WGS_first_occurrence_l89_NFE	GCST90473980					ICD10 L89: Decubitus ulcer, first occurrence				l89_NFE_combined_formatted.txt.gz
UKB_WGS_first_occurrence_l90_NFE	GCST90473981					ICD10 L90: Atrophic disorders of skin, first occurrence				l90_NFE_combined_formatted.txt.gz
UKB_WGS_first_occurrence_l91_NFE	GCST90473982					ICD10 L91: Hypertrophic disorders of skin, first occurrence				l91_NFE_combined_formatted.txt.gz
UKB_WGS_first_occurrence_l92_NFE	GCST90473983					ICD10 L92: Granulomatous disorders of skin and subcutaneous tissue, first occurrence				l92_NFE_combined_formatted.txt.gz
UKB_WGS_first_occurrence_l93_NFE	GCST90473984					ICD10 L93: Lupus erythematosus, first occurrence				l93_NFE_combined_formatted.txt.gz
UKB_WGS_first_occurrence_l94_NFE	GCST90473985					ICD10 L94: Other localised connective tissue disorders, first occurrence				l94_NFE_combined_formatted.txt.gz
UKB_WGS_first_occurrence_l95_NFE	GCST90473986					ICD10 L95: Vasculitis limited to skin, not elsewhere classified, first occurrence				l95_NFE_combined_formatted.txt.gz
UKB_WGS_first_occurrence_l97_NFE	GCST90473987					ICD10 L97: Ulcer of lower limb, not elsewhere classified, first occurrence				l97_NFE_combined_formatted.txt.gz
UKB_WGS_first_occurrence_l98_AFR	GCST90473988					ICD10 L98: Other disorders of skin and subcutaneous tissue, not elsewhere classified, first occurrence				l98_AFR_combined_formatted.txt.gz
UKB_WGS_first_occurrence_l98_ASJ	GCST90473989					ICD10 L98: Other disorders of skin and subcutaneous tissue, not elsewhere classified, first occurrence				l98_ASJ_combined_formatted.txt.gz
UKB_WGS_first_occurrence_l98_NFE	GCST90473990					ICD10 L98: Other disorders of skin and subcutaneous tissue, not elsewhere classified, first occurrence				l98_NFE_combined_formatted.txt.gz
UKB_WGS_first_occurrence_l98_SAS	GCST90473991					ICD10 L98: Other disorders of skin and subcutaneous tissue, not elsewhere classified, first occurrence				l98_SAS_combined_formatted.txt.gz
UKB_WGS_first_occurrence_m00_m02_infectious_arthropathies_NFE	GCST90473992					ICD10 M00-M02: Infectious arthropathies, first occurrence				m00_m02_infectious_arthropathies_NFE_combined_formatted.txt.gz
UKB_WGS_first_occurrence_m00_NFE	GCST90473993					ICD10 M00: Pyogenic arthritis, first occurrence				m00_NFE_combined_formatted.txt.gz
UKB_WGS_first_occurrence_m02_NFE	GCST90473994					ICD10 M02: Reactive arthropathies, first occurrence				m02_NFE_combined_formatted.txt.gz
UKB_WGS_first_occurrence_m05_m14_inflammatory_polyarthropathies_AFR	GCST90473995					ICD10 M05-M14: Inflammatory polyarthropathies, first occurrence				m05_m14_inflammatory_polyarthropathies_AFR_combined_formatted.txt.gz
UKB_WGS_first_occurrence_m05_m14_inflammatory_polyarthropathies_ASJ	GCST90473996					ICD10 M05-M14: Inflammatory polyarthropathies, first occurrence				m05_m14_inflammatory_polyarthropathies_ASJ_combined_formatted.txt.gz
UKB_WGS_first_occurrence_m05_m14_inflammatory_polyarthropathies_EAS	GCST90473997					ICD10 M05-M14: Inflammatory polyarthropathies, first occurrence				m05_m14_inflammatory_polyarthropathies_EAS_combined_formatted.txt.gz
UKB_WGS_first_occurrence_m05_m14_inflammatory_polyarthropathies_NFE	GCST90473998					ICD10 M05-M14: Inflammatory polyarthropathies, first occurrence				m05_m14_inflammatory_polyarthropathies_NFE_combined_formatted.txt.gz
UKB_WGS_first_occurrence_m05_m14_inflammatory_polyarthropathies_SAS	GCST90473999					ICD10 M05-M14: Inflammatory polyarthropathies, first occurrence				m05_m14_inflammatory_polyarthropathies_SAS_combined_formatted.txt.gz
UKB_WGS_first_occurrence_m05_NFE	GCST90474000					ICD10 M05: Seropositive rheumatoid arthritis, first occurrence				m05_NFE_combined_formatted.txt.gz
UKB_WGS_first_occurrence_m06_AFR	GCST90474001					ICD10 M06: Other rheumatoid arthritis, first occurrence				m06_AFR_combined_formatted.txt.gz
UKB_WGS_first_occurrence_m06_NFE	GCST90474002					ICD10 M06: Other rheumatoid arthritis, first occurrence				m06_NFE_combined_formatted.txt.gz
UKB_WGS_first_occurrence_m06_SAS	GCST90474003					ICD10 M06: Other rheumatoid arthritis, first occurrence				m06_SAS_combined_formatted.txt.gz
UKB_WGS_first_occurrence_m07_NFE	GCST90474004					ICD10 M07: Psoriatic and enteropathic arthropathies, first occurrence				m07_NFE_combined_formatted.txt.gz
UKB_WGS_first_occurrence_m10_AFR	GCST90474005					ICD10 M10: Gout, first occurrence				m10_AFR_combined_formatted.txt.gz
UKB_WGS_first_occurrence_m10_NFE	GCST90474006					ICD10 M10: Gout, first occurrence				m10_NFE_combined_formatted.txt.gz
UKB_WGS_first_occurrence_m10_SAS	GCST90474007					ICD10 M10: Gout, first occurrence				m10_SAS_combined_formatted.txt.gz
UKB_WGS_first_occurrence_m11_NFE	GCST90474008					ICD10 M11: Other crystal arthropathies, first occurrence				m11_NFE_combined_formatted.txt.gz
UKB_WGS_first_occurrence_m12_NFE	GCST90474009					ICD10 M12: Other specific arthropathies, first occurrence				m12_NFE_combined_formatted.txt.gz
UKB_WGS_first_occurrence_m13_AFR	GCST90474010					ICD10 M13: Other arthritis, first occurrence				m13_AFR_combined_formatted.txt.gz
UKB_WGS_first_occurrence_m13_ASJ	GCST90474011					ICD10 M13: Other arthritis, first occurrence				m13_ASJ_combined_formatted.txt.gz
UKB_WGS_first_occurrence_m13_NFE	GCST90474012					ICD10 M13: Other arthritis, first occurrence				m13_NFE_combined_formatted.txt.gz
UKB_WGS_first_occurrence_m13_SAS	GCST90474013					ICD10 M13: Other arthritis, first occurrence				m13_SAS_combined_formatted.txt.gz
UKB_WGS_first_occurrence_m14_NFE	GCST90474014					ICD10 M14: Arthropathies in other diseases classified elsewhere, first occurrence				m14_NFE_combined_formatted.txt.gz
UKB_WGS_first_occurrence_m15_m19_osteoarthritis_NFE	GCST90474015					ICD10 M15-M19: Osteoarthritis, first occurrence				m15_m19_osteoarthritis_NFE_combined_formatted.txt.gz
UKB_WGS_first_occurrence_m15_NFE	GCST90474016					ICD10 M15: Polyarthrosis, first occurrence				m15_NFE_combined_formatted.txt.gz
UKB_WGS_first_occurrence_m15_SAS	GCST90474017					ICD10 M15: Polyarthrosis, first occurrence				m15_SAS_combined_formatted.txt.gz
UKB_WGS_first_occurrence_m16_AFR	GCST90474018					ICD10 M16: Coxarthrosis [arthrosis of hip], first occurrence				m16_AFR_combined_formatted.txt.gz
UKB_WGS_first_occurrence_m16_NFE	GCST90474019					ICD10 M16: Coxarthrosis [arthrosis of hip], first occurrence				m16_NFE_combined_formatted.txt.gz
UKB_WGS_first_occurrence_m17_AFR	GCST90474020					ICD10 M17: Gonarthrosis [arthrosis of knee], first occurrence				m17_AFR_combined_formatted.txt.gz
UKB_WGS_first_occurrence_m17_ASJ	GCST90474021					ICD10 M17: Gonarthrosis [arthrosis of knee], first occurrence				m17_ASJ_combined_formatted.txt.gz
UKB_WGS_first_occurrence_m17_NFE	GCST90474022					ICD10 M17: Gonarthrosis [arthrosis of knee], first occurrence				m17_NFE_combined_formatted.txt.gz
UKB_WGS_first_occurrence_m17_SAS	GCST90474023					ICD10 M17: Gonarthrosis [arthrosis of knee], first occurrence				m17_SAS_combined_formatted.txt.gz
UKB_WGS_first_occurrence_m18_NFE	GCST90474024					ICD10 M18: Arthrosis of first carpometacarpal joint, first occurrence				m18_NFE_combined_formatted.txt.gz
UKB_WGS_first_occurrence_m19_AFR	GCST90474025					ICD10 M19: Other arthrosis, first occurrence				m19_AFR_combined_formatted.txt.gz
UKB_WGS_first_occurrence_m19_ASJ	GCST90474026					ICD10 M19: Other arthrosis, first occurrence				m19_ASJ_combined_formatted.txt.gz
UKB_WGS_first_occurrence_m19_NFE	GCST90474027					ICD10 M19: Other arthrosis, first occurrence				m19_NFE_combined_formatted.txt.gz
UKB_WGS_first_occurrence_m19_SAS	GCST90474028					ICD10 M19: Other arthrosis, first occurrence				m19_SAS_combined_formatted.txt.gz
UKB_WGS_first_occurrence_m20_AFR	GCST90474029					ICD10 M20: Acquired deformities of fingers and toes, first occurrence				m20_AFR_combined_formatted.txt.gz
UKB_WGS_first_occurrence_m20_m25_other_joint_disorders_AFR	GCST90474030					ICD10 M20-M25: Other joint disorders, first occurrence				m20_m25_other_joint_disorders_AFR_combined_formatted.txt.gz
UKB_WGS_first_occurrence_m20_m25_other_joint_disorders_ASJ	GCST90474031					ICD10 M20-M25: Other joint disorders, first occurrence				m20_m25_other_joint_disorders_ASJ_combined_formatted.txt.gz
UKB_WGS_first_occurrence_m20_m25_other_joint_disorders_EAS	GCST90474032					ICD10 M20-M25: Other joint disorders, first occurrence				m20_m25_other_joint_disorders_EAS_combined_formatted.txt.gz
UKB_WGS_first_occurrence_m20_m25_other_joint_disorders_NFE	GCST90474033					ICD10 M20-M25: Other joint disorders, first occurrence				m20_m25_other_joint_disorders_NFE_combined_formatted.txt.gz
UKB_WGS_first_occurrence_m20_m25_other_joint_disorders_SAS	GCST90474034					ICD10 M20-M25: Other joint disorders, first occurrence				m20_m25_other_joint_disorders_SAS_combined_formatted.txt.gz
UKB_WGS_first_occurrence_m20_NFE	GCST90474035					ICD10 M20: Acquired deformities of fingers and toes, first occurrence				m20_NFE_combined_formatted.txt.gz
UKB_WGS_first_occurrence_m20_SAS	GCST90474036					ICD10 M20: Acquired deformities of fingers and toes, first occurrence				m20_SAS_combined_formatted.txt.gz
UKB_WGS_first_occurrence_m21_NFE	GCST90474037					ICD10 M21: Other acquired deformities of limbs, first occurrence				m21_NFE_combined_formatted.txt.gz
UKB_WGS_first_occurrence_m22_NFE	GCST90474038					ICD10 M22: Disorders of patella, first occurrence				m22_NFE_combined_formatted.txt.gz
UKB_WGS_first_occurrence_m23_AFR	GCST90474039					ICD10 M23: Internal derangement of knee, first occurrence				m23_AFR_combined_formatted.txt.gz
UKB_WGS_first_occurrence_m23_NFE	GCST90474040					ICD10 M23: Internal derangement of knee, first occurrence				m23_NFE_combined_formatted.txt.gz
UKB_WGS_first_occurrence_m23_SAS	GCST90474041					ICD10 M23: Internal derangement of knee, first occurrence				m23_SAS_combined_formatted.txt.gz
UKB_WGS_first_occurrence_m24_NFE	GCST90474042					ICD10 M24: Other specific joint derangements, first occurrence				m24_NFE_combined_formatted.txt.gz
UKB_WGS_first_occurrence_m25_AFR	GCST90474043					ICD10 M25: Other joint disorders, not elsewhere classified, first occurrence				m25_AFR_combined_formatted.txt.gz
UKB_WGS_first_occurrence_m25_ASJ	GCST90474044					ICD10 M25: Other joint disorders, not elsewhere classified, first occurrence				m25_ASJ_combined_formatted.txt.gz
UKB_WGS_first_occurrence_m25_EAS	GCST90474045					ICD10 M25: Other joint disorders, not elsewhere classified, first occurrence				m25_EAS_combined_formatted.txt.gz
UKB_WGS_first_occurrence_m25_NFE	GCST90474046					ICD10 M25: Other joint disorders, not elsewhere classified, first occurrence				m25_NFE_combined_formatted.txt.gz
UKB_WGS_first_occurrence_m25_SAS	GCST90474047					ICD10 M25: Other joint disorders, not elsewhere classified, first occurrence				m25_SAS_combined_formatted.txt.gz
UKB_WGS_first_occurrence_m30_m36_systemic_connective_tissue_disorders_NFE	GCST90474048					ICD10 M30-M36: Systemic connective tissue disorders, first occurrence				m30_m36_systemic_connective_tissue_disorders_NFE_combined_formatted.txt.gz
UKB_WGS_first_occurrence_m30_m36_systemic_connective_tissue_disorders_SAS	GCST90474049					ICD10 M30-M36: Systemic connective tissue disorders, first occurrence				m30_m36_systemic_connective_tissue_disorders_SAS_combined_formatted.txt.gz
UKB_WGS_first_occurrence_m30_NFE	GCST90474050					ICD10 M30: Polyarteritis nodosa and related conditions, first occurrence				m30_NFE_combined_formatted.txt.gz
UKB_WGS_first_occurrence_m31_NFE	GCST90474051					ICD10 M31: Other necrotising vasculopathies, first occurrence				m31_NFE_combined_formatted.txt.gz
UKB_WGS_first_occurrence_m32_NFE	GCST90474052					ICD10 M32: Systemic lupus erythematosus, first occurrence				m32_NFE_combined_formatted.txt.gz
UKB_WGS_first_occurrence_m33_NFE	GCST90474053					ICD10 M33: Dermatopolymyositis, first occurrence				m33_NFE_combined_formatted.txt.gz
UKB_WGS_first_occurrence_m34_NFE	GCST90474054					ICD10 M34: Systemic sclerosis, first occurrence				m34_NFE_combined_formatted.txt.gz
UKB_WGS_first_occurrence_m35_NFE	GCST90474055					ICD10 M35: Other systemic involvement of connective tissue, first occurrence				m35_NFE_combined_formatted.txt.gz
UKB_WGS_first_occurrence_m40_m43_deforming_dorsopathies_NFE	GCST90474056					ICD10 M40-M43: Deforming dorsopathies, first occurrence				m40_m43_deforming_dorsopathies_NFE_combined_formatted.txt.gz
UKB_WGS_first_occurrence_m40_m43_deforming_dorsopathies_SAS	GCST90474057					ICD10 M40-M43: Deforming dorsopathies, first occurrence				m40_m43_deforming_dorsopathies_SAS_combined_formatted.txt.gz
UKB_WGS_first_occurrence_m40_NFE	GCST90474058					ICD10 M40: Kyphosis and lordosis, first occurrence				m40_NFE_combined_formatted.txt.gz
UKB_WGS_first_occurrence_m41_NFE	GCST90474059					ICD10 M41: Scoliosis, first occurrence				m41_NFE_combined_formatted.txt.gz
UKB_WGS_first_occurrence_m43_NFE	GCST90474060					ICD10 M43: Other deforming dorsopathies, first occurrence				m43_NFE_combined_formatted.txt.gz
UKB_WGS_first_occurrence_m45_m49_spondylopathies_AFR	GCST90474061					ICD10 M45-M49: Spondylopathies, first occurrence				m45_m49_spondylopathies_AFR_combined_formatted.txt.gz
UKB_WGS_first_occurrence_m45_m49_spondylopathies_ASJ	GCST90474062					ICD10 M45-M49: Spondylopathies, first occurrence				m45_m49_spondylopathies_ASJ_combined_formatted.txt.gz
UKB_WGS_first_occurrence_m45_m49_spondylopathies_NFE	GCST90474063					ICD10 M45-M49: Spondylopathies, first occurrence				m45_m49_spondylopathies_NFE_combined_formatted.txt.gz
UKB_WGS_first_occurrence_m45_m49_spondylopathies_SAS	GCST90474064					ICD10 M45-M49: Spondylopathies, first occurrence				m45_m49_spondylopathies_SAS_combined_formatted.txt.gz
UKB_WGS_first_occurrence_m45_NFE	GCST90474065					ICD10 M45: Ankylosing spondylitis, first occurrence				m45_NFE_combined_formatted.txt.gz
UKB_WGS_first_occurrence_m46_NFE	GCST90474066					ICD10 M46: Other inflammatory spondylopathies, first occurrence				m46_NFE_combined_formatted.txt.gz
UKB_WGS_first_occurrence_m47_AFR	GCST90474067					ICD10 M47: Spondylosis, first occurrence				m47_AFR_combined_formatted.txt.gz
UKB_WGS_first_occurrence_m47_ASJ	GCST90474068					ICD10 M47: Spondylosis, first occurrence				m47_ASJ_combined_formatted.txt.gz
UKB_WGS_first_occurrence_m47_NFE	GCST90474069					ICD10 M47: Spondylosis, first occurrence				m47_NFE_combined_formatted.txt.gz
UKB_WGS_first_occurrence_m47_SAS	GCST90474070					ICD10 M47: Spondylosis, first occurrence				m47_SAS_combined_formatted.txt.gz
UKB_WGS_first_occurrence_m48_AFR	GCST90474071					ICD10 M48: Other spondylopathies, first occurrence				m48_AFR_combined_formatted.txt.gz
UKB_WGS_first_occurrence_m48_NFE	GCST90474072					ICD10 M48: Other spondylopathies, first occurrence				m48_NFE_combined_formatted.txt.gz
UKB_WGS_first_occurrence_m48_SAS	GCST90474073					ICD10 M48: Other spondylopathies, first occurrence				m48_SAS_combined_formatted.txt.gz
UKB_WGS_first_occurrence_m49_NFE	GCST90474074					ICD10 M49: Spondylopathies in diseases classified elsewhere, first occurrence				m49_NFE_combined_formatted.txt.gz
UKB_WGS_first_occurrence_m50_m54_other_dorsopathies_AFR	GCST90474075					ICD10 M50-M54: Other dorsopathies, first occurrence				m50_m54_other_dorsopathies_AFR_combined_formatted.txt.gz
UKB_WGS_first_occurrence_m50_m54_other_dorsopathies_ASJ	GCST90474076					ICD10 M50-M54: Other dorsopathies, first occurrence				m50_m54_other_dorsopathies_ASJ_combined_formatted.txt.gz
UKB_WGS_first_occurrence_m50_m54_other_dorsopathies_EAS	GCST90474077					ICD10 M50-M54: Other dorsopathies, first occurrence				m50_m54_other_dorsopathies_EAS_combined_formatted.txt.gz
UKB_WGS_first_occurrence_m50_m54_other_dorsopathies_NFE	GCST90474078					ICD10 M50-M54: Other dorsopathies, first occurrence				m50_m54_other_dorsopathies_NFE_combined_formatted.txt.gz
UKB_WGS_first_occurrence_m50_m54_other_dorsopathies_SAS	GCST90474079					ICD10 M50-M54: Other dorsopathies, first occurrence				m50_m54_other_dorsopathies_SAS_combined_formatted.txt.gz
UKB_WGS_first_occurrence_m50_NFE	GCST90474080					ICD10 M50: Cervical disk disorders, first occurrence				m50_NFE_combined_formatted.txt.gz
UKB_WGS_first_occurrence_m51_AFR	GCST90474081					ICD10 M51: Other intervertebral disk disorders, first occurrence				m51_AFR_combined_formatted.txt.gz
UKB_WGS_first_occurrence_m51_ASJ	GCST90474082					ICD10 M51: Other intervertebral disk disorders, first occurrence				m51_ASJ_combined_formatted.txt.gz
UKB_WGS_first_occurrence_m51_NFE	GCST90474083					ICD10 M51: Other intervertebral disk disorders, first occurrence				m51_NFE_combined_formatted.txt.gz
UKB_WGS_first_occurrence_m51_SAS	GCST90474084					ICD10 M51: Other intervertebral disk disorders, first occurrence				m51_SAS_combined_formatted.txt.gz
UKB_WGS_first_occurrence_m53_NFE	GCST90474085					ICD10 M53: Other dorsopathies, not elsewhere classified, first occurrence				m53_NFE_combined_formatted.txt.gz
UKB_WGS_first_occurrence_m54_AFR	GCST90474086					ICD10 M54: Dorsalgia, first occurrence				m54_AFR_combined_formatted.txt.gz
UKB_WGS_first_occurrence_m54_ASJ	GCST90474087					ICD10 M54: Dorsalgia, first occurrence				m54_ASJ_combined_formatted.txt.gz
UKB_WGS_first_occurrence_m54_EAS	GCST90474088					ICD10 M54: Dorsalgia, first occurrence				m54_EAS_combined_formatted.txt.gz
UKB_WGS_first_occurrence_m54_NFE	GCST90474089					ICD10 M54: Dorsalgia, first occurrence				m54_NFE_combined_formatted.txt.gz
UKB_WGS_first_occurrence_m54_SAS	GCST90474090					ICD10 M54: Dorsalgia, first occurrence				m54_SAS_combined_formatted.txt.gz
UKB_WGS_first_occurrence_m60_m63_disorders_of_muscles_NFE	GCST90474091					ICD10 M60-M63: Disorders of muscles, first occurrence				m60_m63_disorders_of_muscles_NFE_combined_formatted.txt.gz
UKB_WGS_first_occurrence_m60_NFE	GCST90474092					ICD10 M60: Myositis, first occurrence				m60_NFE_combined_formatted.txt.gz
UKB_WGS_first_occurrence_m62_NFE	GCST90474093					ICD10 M62: Other disorders of muscle, first occurrence				m62_NFE_combined_formatted.txt.gz
UKB_WGS_first_occurrence_m65_AFR	GCST90474094					ICD10 M65: Synovitis and tenosynovitis, first occurrence				m65_AFR_combined_formatted.txt.gz
UKB_WGS_first_occurrence_m65_m67_disorders_of_synovium_and_tendon_AFR	GCST90474095					ICD10 M65-M67: Disorders of synovium and tendon, first occurrence				m65_m67_disorders_of_synovium_and_tendon_AFR_combined_formatted.txt.gz
UKB_WGS_first_occurrence_m65_m67_disorders_of_synovium_and_tendon_ASJ	GCST90474096					ICD10 M65-M67: Disorders of synovium and tendon, first occurrence				m65_m67_disorders_of_synovium_and_tendon_ASJ_combined_formatted.txt.gz
UKB_WGS_first_occurrence_m65_m67_disorders_of_synovium_and_tendon_NFE	GCST90474097					ICD10 M65-M67: Disorders of synovium and tendon, first occurrence				m65_m67_disorders_of_synovium_and_tendon_NFE_combined_formatted.txt.gz
UKB_WGS_first_occurrence_m65_m67_disorders_of_synovium_and_tendon_SAS	GCST90474098					ICD10 M65-M67: Disorders of synovium and tendon, first occurrence				m65_m67_disorders_of_synovium_and_tendon_SAS_combined_formatted.txt.gz
UKB_WGS_first_occurrence_m65_NFE	GCST90474099					ICD10 M65: Synovitis and tenosynovitis, first occurrence				m65_NFE_combined_formatted.txt.gz
UKB_WGS_first_occurrence_m65_SAS	GCST90474100					ICD10 M65: Synovitis and tenosynovitis, first occurrence				m65_SAS_combined_formatted.txt.gz
UKB_WGS_first_occurrence_m66_NFE	GCST90474101					ICD10 M66: Spontaneous rupture of synovium and tendon, first occurrence				m66_NFE_combined_formatted.txt.gz
UKB_WGS_first_occurrence_m67_AFR	GCST90474102					ICD10 M67: Other disorders of synovium and tendon, first occurrence				m67_AFR_combined_formatted.txt.gz
UKB_WGS_first_occurrence_m67_NFE	GCST90474103					ICD10 M67: Other disorders of synovium and tendon, first occurrence				m67_NFE_combined_formatted.txt.gz
UKB_WGS_first_occurrence_m67_SAS	GCST90474104					ICD10 M67: Other disorders of synovium and tendon, first occurrence				m67_SAS_combined_formatted.txt.gz
UKB_WGS_first_occurrence_m70_m79_other_soft_tissue_disorders_AFR	GCST90474105					ICD10 M70-M79: Other soft tissue disorders, first occurrence				m70_m79_other_soft_tissue_disorders_AFR_combined_formatted.txt.gz
UKB_WGS_first_occurrence_m70_m79_other_soft_tissue_disorders_ASJ	GCST90474106					ICD10 M70-M79: Other soft tissue disorders, first occurrence				m70_m79_other_soft_tissue_disorders_ASJ_combined_formatted.txt.gz
UKB_WGS_first_occurrence_m70_m79_other_soft_tissue_disorders_EAS	GCST90474107					ICD10 M70-M79: Other soft tissue disorders, first occurrence				m70_m79_other_soft_tissue_disorders_EAS_combined_formatted.txt.gz
UKB_WGS_first_occurrence_m70_m79_other_soft_tissue_disorders_NFE	GCST90474108					ICD10 M70-M79: Other soft tissue disorders, first occurrence				m70_m79_other_soft_tissue_disorders_NFE_combined_formatted.txt.gz
UKB_WGS_first_occurrence_m70_m79_other_soft_tissue_disorders_SAS	GCST90474109					ICD10 M70-M79: Other soft tissue disorders, first occurrence				m70_m79_other_soft_tissue_disorders_SAS_combined_formatted.txt.gz
UKB_WGS_first_occurrence_m70_NFE	GCST90474110					ICD10 M70: Soft tissue disorders related to use, overuse and pressure, first occurrence				m70_NFE_combined_formatted.txt.gz
UKB_WGS_first_occurrence_m71_NFE	GCST90474111					ICD10 M71: Other bursopathies, first occurrence				m71_NFE_combined_formatted.txt.gz
UKB_WGS_first_occurrence_m72_AFR	GCST90474112					ICD10 M72: Fibroblastic disorders, first occurrence				m72_AFR_combined_formatted.txt.gz
UKB_WGS_first_occurrence_m72_NFE	GCST90474113					ICD10 M72: Fibroblastic disorders, first occurrence				m72_NFE_combined_formatted.txt.gz
UKB_WGS_first_occurrence_m72_SAS	GCST90474114					ICD10 M72: Fibroblastic disorders, first occurrence				m72_SAS_combined_formatted.txt.gz
UKB_WGS_first_occurrence_m75_AFR	GCST90474115					ICD10 M75: Shoulder lesions, first occurrence				m75_AFR_combined_formatted.txt.gz
UKB_WGS_first_occurrence_m75_ASJ	GCST90474116					ICD10 M75: Shoulder lesions, first occurrence				m75_ASJ_combined_formatted.txt.gz
UKB_WGS_first_occurrence_m75_NFE	GCST90474117					ICD10 M75: Shoulder lesions, first occurrence				m75_NFE_combined_formatted.txt.gz
UKB_WGS_first_occurrence_m75_SAS	GCST90474118					ICD10 M75: Shoulder lesions, first occurrence				m75_SAS_combined_formatted.txt.gz
UKB_WGS_first_occurrence_m76_NFE	GCST90474119					ICD10 M76: Enthesopathies of lower limb, excluding foot, first occurrence				m76_NFE_combined_formatted.txt.gz
UKB_WGS_first_occurrence_m77_AFR	GCST90474120					ICD10 M77: Other enthesopathies, first occurrence				m77_AFR_combined_formatted.txt.gz
UKB_WGS_first_occurrence_m77_ASJ	GCST90474121					ICD10 M77: Other enthesopathies, first occurrence				m77_ASJ_combined_formatted.txt.gz
UKB_WGS_first_occurrence_m77_NFE	GCST90474122					ICD10 M77: Other enthesopathies, first occurrence				m77_NFE_combined_formatted.txt.gz
UKB_WGS_first_occurrence_m77_SAS	GCST90474123					ICD10 M77: Other enthesopathies, first occurrence				m77_SAS_combined_formatted.txt.gz
UKB_WGS_first_occurrence_m79_AFR	GCST90474124					ICD10 M79: Other soft tissue disorders, not elsewhere classified, first occurrence				m79_AFR_combined_formatted.txt.gz
UKB_WGS_first_occurrence_m79_ASJ	GCST90474125					ICD10 M79: Other soft tissue disorders, not elsewhere classified, first occurrence				m79_ASJ_combined_formatted.txt.gz
UKB_WGS_first_occurrence_m79_EAS	GCST90474126					ICD10 M79: Other soft tissue disorders, not elsewhere classified, first occurrence				m79_EAS_combined_formatted.txt.gz
UKB_WGS_first_occurrence_m79_NFE	GCST90474127					ICD10 M79: Other soft tissue disorders, not elsewhere classified, first occurrence				m79_NFE_combined_formatted.txt.gz
UKB_WGS_first_occurrence_m79_SAS	GCST90474128					ICD10 M79: Other soft tissue disorders, not elsewhere classified, first occurrence				m79_SAS_combined_formatted.txt.gz
UKB_WGS_first_occurrence_m80_m85_disorders_of_bone_density_and_structure_AFR	GCST90474129					ICD10 M80-M85: Disorders of bone density and structure, first occurrence				m80_m85_disorders_of_bone_density_and_structure_AFR_combined_formatted.txt.gz
UKB_WGS_first_occurrence_m80_m85_disorders_of_bone_density_and_structure_ASJ	GCST90474130					ICD10 M80-M85: Disorders of bone density and structure, first occurrence				m80_m85_disorders_of_bone_density_and_structure_ASJ_combined_formatted.txt.gz
UKB_WGS_first_occurrence_m80_m85_disorders_of_bone_density_and_structure_NFE	GCST90474131					ICD10 M80-M85: Disorders of bone density and structure, first occurrence				m80_m85_disorders_of_bone_density_and_structure_NFE_combined_formatted.txt.gz
UKB_WGS_first_occurrence_m80_m85_disorders_of_bone_density_and_structure_SAS	GCST90474132					ICD10 M80-M85: Disorders of bone density and structure, first occurrence				m80_m85_disorders_of_bone_density_and_structure_SAS_combined_formatted.txt.gz
UKB_WGS_first_occurrence_m80_NFE	GCST90474133					ICD10 M80: Osteoporosis with pathological fracture, first occurrence				m80_NFE_combined_formatted.txt.gz
UKB_WGS_first_occurrence_m81_ASJ	GCST90474134					ICD10 M81: Osteoporosis without pathological fracture, first occurrence				m81_ASJ_combined_formatted.txt.gz
UKB_WGS_first_occurrence_m81_NFE	GCST90474135					ICD10 M81: Osteoporosis without pathological fracture, first occurrence				m81_NFE_combined_formatted.txt.gz
UKB_WGS_first_occurrence_m81_SAS	GCST90474136					ICD10 M81: Osteoporosis without pathological fracture, first occurrence				m81_SAS_combined_formatted.txt.gz
UKB_WGS_first_occurrence_m84_NFE	GCST90474137					ICD10 M84: Disorders of continuity of bone, first occurrence				m84_NFE_combined_formatted.txt.gz
UKB_WGS_first_occurrence_m85_NFE	GCST90474138					ICD10 M85: Other disorders of bone density and structure, first occurrence				m85_NFE_combined_formatted.txt.gz
UKB_WGS_first_occurrence_m85_SAS	GCST90474139					ICD10 M85: Other disorders of bone density and structure, first occurrence				m85_SAS_combined_formatted.txt.gz
UKB_WGS_first_occurrence_m86_m90_other_osteopathies_AFR	GCST90474140					ICD10 M86-M90: Other osteopathies, first occurrence				m86_m90_other_osteopathies_AFR_combined_formatted.txt.gz
UKB_WGS_first_occurrence_m86_m90_other_osteopathies_NFE	GCST90474141					ICD10 M86-M90: Other osteopathies, first occurrence				m86_m90_other_osteopathies_NFE_combined_formatted.txt.gz
UKB_WGS_first_occurrence_m86_m90_other_osteopathies_SAS	GCST90474142					ICD10 M86-M90: Other osteopathies, first occurrence				m86_m90_other_osteopathies_SAS_combined_formatted.txt.gz
UKB_WGS_first_occurrence_m86_NFE	GCST90474143					ICD10 M86: Osteomyelitis, first occurrence				m86_NFE_combined_formatted.txt.gz
UKB_WGS_first_occurrence_m87_NFE	GCST90474144					ICD10 M87: Osteonecrosis, first occurrence				m87_NFE_combined_formatted.txt.gz
UKB_WGS_first_occurrence_m88_NFE	GCST90474145					ICD10 M88: Paget's disease of bone [osteitis deformans], first occurrence				m88_NFE_combined_formatted.txt.gz
UKB_WGS_first_occurrence_m89_NFE	GCST90474146					ICD10 M89: Other disorders of bone, first occurrence				m89_NFE_combined_formatted.txt.gz
UKB_WGS_first_occurrence_m90_NFE	GCST90474147					ICD10 M90: Osteopathies in diseases classified elsewhere, first occurrence				m90_NFE_combined_formatted.txt.gz
UKB_WGS_first_occurrence_m91_m94_chondropathies_NFE	GCST90474148					ICD10 M91-M94: Chondropathies, first occurrence				m91_m94_chondropathies_NFE_combined_formatted.txt.gz
UKB_WGS_first_occurrence_m92_NFE	GCST90474149					ICD10 M92: Other juvenile osteochondrosis, first occurrence				m92_NFE_combined_formatted.txt.gz
UKB_WGS_first_occurrence_m93_NFE	GCST90474150					ICD10 M93: Other osteochondropathies, first occurrence				m93_NFE_combined_formatted.txt.gz
UKB_WGS_first_occurrence_m94_NFE	GCST90474151					ICD10 M94: Other disorders of cartilage, first occurrence				m94_NFE_combined_formatted.txt.gz
UKB_WGS_first_occurrence_m95_NFE	GCST90474152					ICD10 M95: Other acquired deformities of musculoskeletal system and connective tissue, first occurrence				m95_NFE_combined_formatted.txt.gz
UKB_WGS_first_occurrence_m96_NFE	GCST90474153					ICD10 M96: Postprocedural musculoskeletal disorders, not elsewhere classified, first occurrence				m96_NFE_combined_formatted.txt.gz
UKB_WGS_first_occurrence_m99_NFE	GCST90474154					ICD10 M99: Biomechanical lesions, not elsewhere classified, first occurrence				m99_NFE_combined_formatted.txt.gz
UKB_WGS_first_occurrence_n00_n08_glomerular_diseases_NFE	GCST90474155					ICD10 N00-N08: Glomerular diseases, first occurrence				n00_n08_glomerular_diseases_NFE_combined_formatted.txt.gz
UKB_WGS_first_occurrence_n00_NFE	GCST90474156					ICD10 N00: Acute nephritic syndrome, first occurrence				n00_NFE_combined_formatted.txt.gz
UKB_WGS_first_occurrence_n02_NFE	GCST90474157					ICD10 N02: Recurrent and persistent haematuria, first occurrence				n02_NFE_combined_formatted.txt.gz
UKB_WGS_first_occurrence_n03_NFE	GCST90474158					ICD10 N03: Chronic nephritic syndrome, first occurrence				n03_NFE_combined_formatted.txt.gz
UKB_WGS_first_occurrence_n04_NFE	GCST90474159					ICD10 N04: Nephrotic syndrome, first occurrence				n04_NFE_combined_formatted.txt.gz
UKB_WGS_first_occurrence_n05_NFE	GCST90474160					ICD10 N05: Unspecified nephritic syndrome, first occurrence				n05_NFE_combined_formatted.txt.gz
UKB_WGS_first_occurrence_n08_NFE	GCST90474161					ICD10 N08: Glomerular disorders in diseases classified elsewhere, first occurrence				n08_NFE_combined_formatted.txt.gz
UKB_WGS_first_occurrence_n10_NFE	GCST90474162					ICD10 N10: Acute tubulo-interstitial nephritis, first occurrence				n10_NFE_combined_formatted.txt.gz
UKB_WGS_first_occurrence_n11_NFE	GCST90474163					ICD10 N11: Chronic tubulo-interstitial nephritis, first occurrence				n11_NFE_combined_formatted.txt.gz
UKB_WGS_first_occurrence_n12_NFE	GCST90474164					ICD10 N12: Tubulo-interstitial nephritis, not specified as acute or chronic, first occurrence				n12_NFE_combined_formatted.txt.gz
UKB_WGS_first_occurrence_n13_NFE	GCST90474165					ICD10 N13: Obstructive and reflux uropathy, first occurrence				n13_NFE_combined_formatted.txt.gz
UKB_WGS_first_occurrence_n15_NFE	GCST90474166					ICD10 N15: Other renal tubulo-interstitial diseases, first occurrence				n15_NFE_combined_formatted.txt.gz
UKB_WGS_first_occurrence_n17_AFR	GCST90474167					ICD10 N17: Acute renal failure, first occurrence				n17_AFR_combined_formatted.txt.gz
UKB_WGS_first_occurrence_n17_n19_acute_kidney_failure_and_chronic_kidney_disease_AFR	GCST90474168					ICD10 N17-N19: Acute kidney failure and chronic kidney disease, first occurrence				n17_n19_acute_kidney_failure_and_chronic_kidney_disease_AFR_combined_formatted.txt.gz
UKB_WGS_first_occurrence_n17_n19_acute_kidney_failure_and_chronic_kidney_disease_ASJ	GCST90474169					ICD10 N17-N19: Acute kidney failure and chronic kidney disease, first occurrence				n17_n19_acute_kidney_failure_and_chronic_kidney_disease_ASJ_combined_formatted.txt.gz
UKB_WGS_first_occurrence_n17_n19_acute_kidney_failure_and_chronic_kidney_disease_NFE	GCST90474170					ICD10 N17-N19: Acute kidney failure and chronic kidney disease, first occurrence				n17_n19_acute_kidney_failure_and_chronic_kidney_disease_NFE_combined_formatted.txt.gz
UKB_WGS_first_occurrence_n17_n19_acute_kidney_failure_and_chronic_kidney_disease_SAS	GCST90474171					ICD10 N17-N19: Acute kidney failure and chronic kidney disease, first occurrence				n17_n19_acute_kidney_failure_and_chronic_kidney_disease_SAS_combined_formatted.txt.gz
UKB_WGS_first_occurrence_n17_NFE	GCST90474172					ICD10 N17: Acute renal failure, first occurrence				n17_NFE_combined_formatted.txt.gz
UKB_WGS_first_occurrence_n17_SAS	GCST90474173					ICD10 N17: Acute renal failure, first occurrence				n17_SAS_combined_formatted.txt.gz
UKB_WGS_first_occurrence_n18_AFR	GCST90474174					ICD10 N18: Chronic renal failure, first occurrence				n18_AFR_combined_formatted.txt.gz
UKB_WGS_first_occurrence_n18_ASJ	GCST90474175					ICD10 N18: Chronic renal failure, first occurrence				n18_ASJ_combined_formatted.txt.gz
UKB_WGS_first_occurrence_n18_NFE	GCST90474176					ICD10 N18: Chronic renal failure, first occurrence				n18_NFE_combined_formatted.txt.gz
UKB_WGS_first_occurrence_n18_SAS	GCST90474177					ICD10 N18: Chronic renal failure, first occurrence				n18_SAS_combined_formatted.txt.gz
UKB_WGS_first_occurrence_n19_NFE	GCST90474178					ICD10 N19: Unspecified renal failure, first occurrence				n19_NFE_combined_formatted.txt.gz
UKB_WGS_first_occurrence_n20_n23_urolithiasis_AFR	GCST90474179					ICD10 N20-N23: Urolithiasis, first occurrence				n20_n23_urolithiasis_AFR_combined_formatted.txt.gz
UKB_WGS_first_occurrence_n20_n23_urolithiasis_NFE	GCST90474180					ICD10 N20-N23: Urolithiasis, first occurrence				n20_n23_urolithiasis_NFE_combined_formatted.txt.gz
UKB_WGS_first_occurrence_n20_n23_urolithiasis_SAS	GCST90474181					ICD10 N20-N23: Urolithiasis, first occurrence				n20_n23_urolithiasis_SAS_combined_formatted.txt.gz
UKB_WGS_first_occurrence_n20_NFE	GCST90474182					ICD10 N20: Calculus of kidney and ureter, first occurrence				n20_NFE_combined_formatted.txt.gz
UKB_WGS_first_occurrence_n20_SAS	GCST90474183					ICD10 N20: Calculus of kidney and ureter, first occurrence				n20_SAS_combined_formatted.txt.gz
UKB_WGS_first_occurrence_n21_NFE	GCST90474184					ICD10 N21: Calculus of lower urinary tract, first occurrence				n21_NFE_combined_formatted.txt.gz
UKB_WGS_first_occurrence_n23_NFE	GCST90474185					ICD10 N23: Unspecified renal colic, first occurrence				n23_NFE_combined_formatted.txt.gz
UKB_WGS_first_occurrence_n25_n29_other_disorders_of_kidney_and_ureter_AFR	GCST90474186					ICD10 N25-N29: Other disorders of kidney and ureter, first occurrence				n25_n29_other_disorders_of_kidney_and_ureter_AFR_combined_formatted.txt.gz
UKB_WGS_first_occurrence_n25_n29_other_disorders_of_kidney_and_ureter_NFE	GCST90474187					ICD10 N25-N29: Other disorders of kidney and ureter, first occurrence				n25_n29_other_disorders_of_kidney_and_ureter_NFE_combined_formatted.txt.gz
UKB_WGS_first_occurrence_n25_n29_other_disorders_of_kidney_and_ureter_SAS	GCST90474188					ICD10 N25-N29: Other disorders of kidney and ureter, first occurrence				n25_n29_other_disorders_of_kidney_and_ureter_SAS_combined_formatted.txt.gz
UKB_WGS_first_occurrence_n25_NFE	GCST90474189					ICD10 N25: Disorders resulting from impaired renal tubular function, first occurrence				n25_NFE_combined_formatted.txt.gz
UKB_WGS_first_occurrence_n26_NFE	GCST90474190					ICD10 N26: Unspecified contracted kidney, first occurrence				n26_NFE_combined_formatted.txt.gz
UKB_WGS_first_occurrence_n28_AFR	GCST90474191					ICD10 N28: Other disorders of kidney and ureter, not elsewhere classified, first occurrence				n28_AFR_combined_formatted.txt.gz
UKB_WGS_first_occurrence_n28_NFE	GCST90474192					ICD10 N28: Other disorders of kidney and ureter, not elsewhere classified, first occurrence				n28_NFE_combined_formatted.txt.gz
UKB_WGS_first_occurrence_n28_SAS	GCST90474193					ICD10 N28: Other disorders of kidney and ureter, not elsewhere classified, first occurrence				n28_SAS_combined_formatted.txt.gz
UKB_WGS_first_occurrence_n30_n39_other_diseases_of_the_urinary_system_AFR	GCST90474194					ICD10 N30-N39: Other diseases of the urinary system, first occurrence				n30_n39_other_diseases_of_the_urinary_system_AFR_combined_formatted.txt.gz
UKB_WGS_first_occurrence_n30_n39_other_diseases_of_the_urinary_system_ASJ	GCST90474195					ICD10 N30-N39: Other diseases of the urinary system, first occurrence				n30_n39_other_diseases_of_the_urinary_system_ASJ_combined_formatted.txt.gz
UKB_WGS_first_occurrence_n30_n39_other_diseases_of_the_urinary_system_EAS	GCST90474196					ICD10 N30-N39: Other diseases of the urinary system, first occurrence				n30_n39_other_diseases_of_the_urinary_system_EAS_combined_formatted.txt.gz
UKB_WGS_first_occurrence_n30_n39_other_diseases_of_the_urinary_system_NFE	GCST90474197					ICD10 N30-N39: Other diseases of the urinary system, first occurrence				n30_n39_other_diseases_of_the_urinary_system_NFE_combined_formatted.txt.gz
UKB_WGS_first_occurrence_n30_n39_other_diseases_of_the_urinary_system_SAS	GCST90474198					ICD10 N30-N39: Other diseases of the urinary system, first occurrence				n30_n39_other_diseases_of_the_urinary_system_SAS_combined_formatted.txt.gz
UKB_WGS_first_occurrence_n30_NFE	GCST90474199					ICD10 N30: Cystitis, first occurrence				n30_NFE_combined_formatted.txt.gz
UKB_WGS_first_occurrence_n30_SAS	GCST90474200					ICD10 N30: Cystitis, first occurrence				n30_SAS_combined_formatted.txt.gz
UKB_WGS_first_occurrence_n31_NFE	GCST90474201					ICD10 N31: Neuromuscular dysfunction of bladder, not elsewhere classified, first occurrence				n31_NFE_combined_formatted.txt.gz
UKB_WGS_first_occurrence_n32_AFR	GCST90474202					ICD10 N32: Other disorders of bladder, first occurrence				n32_AFR_combined_formatted.txt.gz
UKB_WGS_first_occurrence_n32_NFE	GCST90474203					ICD10 N32: Other disorders of bladder, first occurrence				n32_NFE_combined_formatted.txt.gz
UKB_WGS_first_occurrence_n32_SAS	GCST90474204					ICD10 N32: Other disorders of bladder, first occurrence				n32_SAS_combined_formatted.txt.gz
UKB_WGS_first_occurrence_n34_NFE	GCST90474205					ICD10 N34: Urethritis and urethral syndrome, first occurrence				n34_NFE_combined_formatted.txt.gz
UKB_WGS_first_occurrence_n35_NFE	GCST90474206					ICD10 N35: Urethral stricture, first occurrence				n35_NFE_combined_formatted.txt.gz
UKB_WGS_first_occurrence_n36_NFE	GCST90474207					ICD10 N36: Other disorders of urethra, first occurrence				n36_NFE_combined_formatted.txt.gz
UKB_WGS_first_occurrence_n39_AFR	GCST90474208					ICD10 N39: Other disorders of urinary system, first occurrence				n39_AFR_combined_formatted.txt.gz
UKB_WGS_first_occurrence_n39_ASJ	GCST90474209					ICD10 N39: Other disorders of urinary system, first occurrence				n39_ASJ_combined_formatted.txt.gz
UKB_WGS_first_occurrence_n39_NFE	GCST90474210					ICD10 N39: Other disorders of urinary system, first occurrence				n39_NFE_combined_formatted.txt.gz
UKB_WGS_first_occurrence_n39_SAS	GCST90474211					ICD10 N39: Other disorders of urinary system, first occurrence				n39_SAS_combined_formatted.txt.gz
UKB_WGS_first_occurrence_n44_NFE	GCST90474212					ICD10 N44: Torsion of testis, first occurrence				n44_NFE_combined_formatted.txt.gz
UKB_WGS_first_occurrence_n49_NFE	GCST90474213					ICD10 N49: Inflammatory disorders of male genital organs, not elsewhere classified, first occurrence				n49_NFE_combined_formatted.txt.gz
UKB_WGS_first_occurrence_n60_n65_disorders_of_breast_AFR	GCST90474214					ICD10 N60-N65: Disorders of breast, first occurrence				n60_n65_disorders_of_breast_AFR_combined_formatted.txt.gz
UKB_WGS_first_occurrence_n60_n65_disorders_of_breast_ASJ	GCST90474215					ICD10 N60-N65: Disorders of breast, first occurrence				n60_n65_disorders_of_breast_ASJ_combined_formatted.txt.gz
UKB_WGS_first_occurrence_n60_n65_disorders_of_breast_NFE	GCST90474216					ICD10 N60-N65: Disorders of breast, first occurrence				n60_n65_disorders_of_breast_NFE_combined_formatted.txt.gz
UKB_WGS_first_occurrence_n60_n65_disorders_of_breast_SAS	GCST90474217					ICD10 N60-N65: Disorders of breast, first occurrence				n60_n65_disorders_of_breast_SAS_combined_formatted.txt.gz
UKB_WGS_first_occurrence_n61_NFE	GCST90474218					ICD10 N61: Inflammatory disorders of breast, first occurrence				n61_NFE_combined_formatted.txt.gz
UKB_WGS_first_occurrence_n62_NFE	GCST90474219					ICD10 N62: Hypertrophy of breast, first occurrence				n62_NFE_combined_formatted.txt.gz
UKB_WGS_first_occurrence_n63_AFR	GCST90474220					ICD10 N63: Unspecified lump in breast, first occurrence				n63_AFR_combined_formatted.txt.gz
UKB_WGS_first_occurrence_n63_NFE	GCST90474221					ICD10 N63: Unspecified lump in breast, first occurrence				n63_NFE_combined_formatted.txt.gz
UKB_WGS_first_occurrence_n71_NFE	GCST90474222					ICD10 N71: Inflammatory disease of uterus, except cervix, first occurrence				n71_NFE_combined_formatted.txt.gz
UKB_WGS_first_occurrence_n77_NFE	GCST90474223					ICD10 N77: Vulvovaginal ulceration and inflammation in diseases classified elsewhere, first occurrence				n77_NFE_combined_formatted.txt.gz
UKB_WGS_first_occurrence_n82_NFE	GCST90474224					ICD10 N82: Fistulae involving female genital tract, first occurrence				n82_NFE_combined_formatted.txt.gz
UKB_WGS_first_occurrence_n99_NFE	GCST90474225					ICD10 N99: Postprocedural disorders of genito-urinary system, not elsewhere classified, first occurrence				n99_NFE_combined_formatted.txt.gz
UKB_WGS_first_occurrence_o00_NFE	GCST90474226					ICD10 O00: Ectopic pregnancy, first occurrence				o00_NFE_combined_formatted.txt.gz
UKB_WGS_first_occurrence_o01_NFE	GCST90474227					ICD10 O01: Hydatidiform mole, first occurrence				o01_NFE_combined_formatted.txt.gz
UKB_WGS_first_occurrence_o02_NFE	GCST90474228					ICD10 O02: Other abnormal products of conception, first occurrence				o02_NFE_combined_formatted.txt.gz
UKB_WGS_first_occurrence_o12_NFE	GCST90474229					ICD10 O12: Gestational [pregnancy-induced] oedema and proteinuria without hypertension, first occurrence				o12_NFE_combined_formatted.txt.gz
UKB_WGS_first_occurrence_o13_NFE	GCST90474230					ICD10 O13: Gestational [pregnancy-induced] hypertension without significant proteinuria, first occurrence				o13_NFE_combined_formatted.txt.gz
UKB_WGS_first_occurrence_o14_NFE	GCST90474231					ICD10 O14: Gestational [pregnancy-induced] hypertension with significant proteinuria, first occurrence				o14_NFE_combined_formatted.txt.gz
UKB_WGS_first_occurrence_o23_NFE	GCST90474232					ICD10 O23: Infections of genito-urinary tract in pregnancy, first occurrence				o23_NFE_combined_formatted.txt.gz
UKB_WGS_first_occurrence_o24_NFE	GCST90474233					ICD10 O24: Diabetes mellitus in pregnancy, first occurrence				o24_NFE_combined_formatted.txt.gz
UKB_WGS_first_occurrence_o30_NFE	GCST90474234					ICD10 O30: Multiple gestation, first occurrence				o30_NFE_combined_formatted.txt.gz
UKB_WGS_first_occurrence_o35_NFE	GCST90474235					ICD10 O35: Maternal care for known or suspected foetal abnormality and damage, first occurrence				o35_NFE_combined_formatted.txt.gz
UKB_WGS_first_occurrence_o41_NFE	GCST90474236					ICD10 O41: Other disorders of amniotic fluid and membranes, first occurrence				o41_NFE_combined_formatted.txt.gz
UKB_WGS_first_occurrence_o42_NFE	GCST90474237					ICD10 O42: Premature rupture of membranes, first occurrence				o42_NFE_combined_formatted.txt.gz
UKB_WGS_first_occurrence_o43_NFE	GCST90474238					ICD10 O43: Placental disorders, first occurrence				o43_NFE_combined_formatted.txt.gz
UKB_WGS_first_occurrence_o44_NFE	GCST90474239					ICD10 O44: Placenta praevia, first occurrence				o44_NFE_combined_formatted.txt.gz
UKB_WGS_first_occurrence_o46_NFE	GCST90474240					ICD10 O46: Antepartum haemorrhage, not elsewhere classified, first occurrence				o46_NFE_combined_formatted.txt.gz
UKB_WGS_first_occurrence_o47_NFE	GCST90474241					ICD10 O47: False labour, first occurrence				o47_NFE_combined_formatted.txt.gz
UKB_WGS_first_occurrence_o48_NFE	GCST90474242					ICD10 O48: Prolonged pregnancy, first occurrence				o48_NFE_combined_formatted.txt.gz
UKB_WGS_first_occurrence_o62_NFE	GCST90474243					ICD10 O62: Abnormalities of forces of labour, first occurrence				o62_NFE_combined_formatted.txt.gz
UKB_WGS_first_occurrence_o63_NFE	GCST90474244					ICD10 O63: Long labour, first occurrence				o63_NFE_combined_formatted.txt.gz
UKB_WGS_first_occurrence_o64_NFE	GCST90474245					ICD10 O64: Obstructed labour due to malposition and malpresentation of foetus, first occurrence				o64_NFE_combined_formatted.txt.gz
UKB_WGS_first_occurrence_o68_NFE	GCST90474246					ICD10 O68: Labour and delivery complicated by foetal stress [distress], first occurrence				o68_NFE_combined_formatted.txt.gz
UKB_WGS_first_occurrence_o69_NFE	GCST90474247					ICD10 O69: Labour and delivery complicated by umbilical cord complications, first occurrence				o69_NFE_combined_formatted.txt.gz
UKB_WGS_first_occurrence_o73_NFE	GCST90474248					ICD10 O73: Retained placenta and membranes, without haemorrhage, first occurrence				o73_NFE_combined_formatted.txt.gz
UKB_WGS_first_occurrence_o75_NFE	GCST90474249					ICD10 O75: Other complications of labour and delivery, not elsewhere classified, first occurrence				o75_NFE_combined_formatted.txt.gz
UKB_WGS_first_occurrence_o82_NFE	GCST90474250					ICD10 O82: Single delivery by Caesarean section, first occurrence				o82_NFE_combined_formatted.txt.gz
UKB_WGS_first_occurrence_o91_NFE	GCST90474251					ICD10 O91: Infections of breast associated with childbirth, first occurrence				o91_NFE_combined_formatted.txt.gz
UKB_WGS_first_occurrence_o99_NFE	GCST90474252					ICD10 O99: Other maternal diseases classifiable elsewhere but complicating pregnancy, childbirth and the puerperium, first occurrence				o99_NFE_combined_formatted.txt.gz
UKB_WGS_first_occurrence_p90_p96_other_disorders_originating_in_the_perinatal_period_NFE	GCST90474253					ICD10 P90-P96: Other disorders originating in the perinatal period, first occurrence				p90_p96_other_disorders_originating_in_the_perinatal_period_NFE_combined_formatted.txt.gz
UKB_WGS_first_occurrence_q00_q07_congenital_malformations_of_the_nervous_system_NFE	GCST90474254					ICD10 Q00-Q07: Congenital malformations of the nervous system, first occurrence				q00_q07_congenital_malformations_of_the_nervous_system_NFE_combined_formatted.txt.gz
UKB_WGS_first_occurrence_q05_NFE	GCST90474255					ICD10 Q05: Spina bifida, first occurrence				q05_NFE_combined_formatted.txt.gz
UKB_WGS_first_occurrence_q12_NFE	GCST90474256					ICD10 Q12: Congenital lens malformations, first occurrence				q12_NFE_combined_formatted.txt.gz
UKB_WGS_first_occurrence_q14_NFE	GCST90474257					ICD10 Q14: Congenital malformations of posterior segment of eye, first occurrence				q14_NFE_combined_formatted.txt.gz
UKB_WGS_first_occurrence_q18_NFE	GCST90474258					ICD10 Q18: Other congenital malformations of face and neck, first occurrence				q18_NFE_combined_formatted.txt.gz
UKB_WGS_first_occurrence_q20_q28_congenital_malformations_of_the_circulatory_system_NFE	GCST90474259					ICD10 Q20-Q28: Congenital malformations of the circulatory system, first occurrence				q20_q28_congenital_malformations_of_the_circulatory_system_NFE_combined_formatted.txt.gz
UKB_WGS_first_occurrence_q21_NFE	GCST90474260					ICD10 Q21: Congenital malformations of cardiac septa, first occurrence				q21_NFE_combined_formatted.txt.gz
UKB_WGS_first_occurrence_q23_NFE	GCST90474261					ICD10 Q23: Congenital malformations of aortic and mitral valves, first occurrence				q23_NFE_combined_formatted.txt.gz
UKB_WGS_first_occurrence_q24_NFE	GCST90474262					ICD10 Q24: Other congenital malformations of heart, first occurrence				q24_NFE_combined_formatted.txt.gz
UKB_WGS_first_occurrence_q25_NFE	GCST90474263					ICD10 Q25: Congenital malformations of great arteries, first occurrence				q25_NFE_combined_formatted.txt.gz
UKB_WGS_first_occurrence_q27_NFE	GCST90474264					ICD10 Q27: Other congenital malformations of peripheral vascular system, first occurrence				q27_NFE_combined_formatted.txt.gz
UKB_WGS_first_occurrence_q28_NFE	GCST90474265					ICD10 Q28: Other congenital malformations of circulatory system, first occurrence				q28_NFE_combined_formatted.txt.gz
UKB_WGS_first_occurrence_q30_q34_congenital_malformations_of_the_respiratory_system_NFE	GCST90474266					ICD10 Q30-Q34: Congenital malformations of the respiratory system, first occurrence				q30_q34_congenital_malformations_of_the_respiratory_system_NFE_combined_formatted.txt.gz
UKB_WGS_first_occurrence_q38_NFE	GCST90474267					ICD10 Q38: Other congenital malformations of tongue, mouth and pharynx, first occurrence				q38_NFE_combined_formatted.txt.gz
UKB_WGS_first_occurrence_q38_q45_other_congenital_malformations_of_the_digestive_system_NFE	GCST90474268					ICD10 Q38-Q45: Other congenital malformations of the digestive system, first occurrence				q38_q45_other_congenital_malformations_of_the_digestive_system_NFE_combined_formatted.txt.gz
UKB_WGS_first_occurrence_q39_NFE	GCST90474269					ICD10 Q39: Congenital malformations of oesophagus, first occurrence				q39_NFE_combined_formatted.txt.gz
UKB_WGS_first_occurrence_q40_NFE	GCST90474270					ICD10 Q40: Other congenital malformations of upper alimentary tract, first occurrence				q40_NFE_combined_formatted.txt.gz
UKB_WGS_first_occurrence_q43_NFE	GCST90474271					ICD10 Q43: Other congenital malformations of intestine, first occurrence				q43_NFE_combined_formatted.txt.gz
UKB_WGS_first_occurrence_q44_NFE	GCST90474272					ICD10 Q44: Congenital malformations of gallbladder, bile ducts and liver, first occurrence				q44_NFE_combined_formatted.txt.gz
UKB_WGS_first_occurrence_q50_q56_congenital_malformations_of_genital_organs_NFE	GCST90474273					ICD10 Q50-Q56: Congenital malformations of genital organs, first occurrence				q50_q56_congenital_malformations_of_genital_organs_NFE_combined_formatted.txt.gz
UKB_WGS_first_occurrence_q54_NFE	GCST90474274					ICD10 Q54: Hypospadias, first occurrence				q54_NFE_combined_formatted.txt.gz
UKB_WGS_first_occurrence_q60_NFE	GCST90474275					ICD10 Q60: Renal agenesis and other reduction defects of kidney, first occurrence				q60_NFE_combined_formatted.txt.gz
UKB_WGS_first_occurrence_q60_q64_congenital_malformations_of_the_urinary_system_NFE	GCST90474276					ICD10 Q60-Q64: Congenital malformations of the urinary system, first occurrence				q60_q64_congenital_malformations_of_the_urinary_system_NFE_combined_formatted.txt.gz
UKB_WGS_first_occurrence_q61_NFE	GCST90474277					ICD10 Q61: Cystic kidney disease, first occurrence				q61_NFE_combined_formatted.txt.gz
UKB_WGS_first_occurrence_q63_NFE	GCST90474278					ICD10 Q63: Other congenital malformations of kidney, first occurrence				q63_NFE_combined_formatted.txt.gz
UKB_WGS_first_occurrence_q65_NFE	GCST90474279					ICD10 Q65: Congenital deformities of hip, first occurrence				q65_NFE_combined_formatted.txt.gz
UKB_WGS_first_occurrence_q65_q79_congenital_malformations_and_deformations_of_the_musculoskeletal_system_NFE	GCST90474280					ICD10 Q65-Q79: Congenital malformations and deformations of the musculoskeletal system, first occurrence				q65_q79_congenital_malformations_and_deformations_of_the_musculoskeletal_system_NFE_combined_formatted.txt.gz
UKB_WGS_first_occurrence_q66_NFE	GCST90474281					ICD10 Q66: Congenital deformities of feet, first occurrence				q66_NFE_combined_formatted.txt.gz
UKB_WGS_first_occurrence_q67_NFE	GCST90474282					ICD10 Q67: Congenital musculoskeletal deformities of head, face, spine and chest, first occurrence				q67_NFE_combined_formatted.txt.gz
UKB_WGS_first_occurrence_q74_NFE	GCST90474283					ICD10 Q74: Other congenital malformations of limb(s), first occurrence				q74_NFE_combined_formatted.txt.gz
UKB_WGS_first_occurrence_q76_NFE	GCST90474284					ICD10 Q76: Congenital malformations of spine and bony thorax, first occurrence				q76_NFE_combined_formatted.txt.gz
UKB_WGS_first_occurrence_q79_NFE	GCST90474285					ICD10 Q79: Congenital malformations of musculoskeletal system, not elsewhere classified, first occurrence				q79_NFE_combined_formatted.txt.gz
UKB_WGS_first_occurrence_q80_q89_other_congenital_malformations_NFE	GCST90474286					ICD10 Q80-Q89: Other congenital malformations, first occurrence				q80_q89_other_congenital_malformations_NFE_combined_formatted.txt.gz
UKB_WGS_first_occurrence_q82_NFE	GCST90474287					ICD10 Q82: Other congenital malformations of skin, first occurrence				q82_NFE_combined_formatted.txt.gz
UKB_WGS_first_occurrence_q85_NFE	GCST90474288					ICD10 Q85: Phakomatoses, not elsewhere classified, first occurrence				q85_NFE_combined_formatted.txt.gz
UKB_WGS_first_occurrence_q87_NFE	GCST90474289					ICD10 Q87: Other specified congenital malformation syndromes affecting multiple systems, first occurrence				q87_NFE_combined_formatted.txt.gz
UKB_WGS_first_occurrence_q89_NFE	GCST90474290					ICD10 Q89: Other congenital malformations, not elsewhere classified, first occurrence				q89_NFE_combined_formatted.txt.gz
UKB_WGS_blood_biochemistry_alb_0_afr_ri_AFR	GCST90474291					Albumin levels (UKB data field 30600 )				blood_biochemistry_alb_0_AFR_combined_formatted.regenie.gz
UKB_WGS_blood_biochemistry_alb_0_asj_ri_ASJ	GCST90474292					Albumin levels (UKB data field 30600 )				blood_biochemistry_alb_0_ASJ_combined_formatted.regenie.gz
UKB_WGS_blood_biochemistry_alb_0_eas_ri_EAS	GCST90474293					Albumin levels (UKB data field 30600 )				blood_biochemistry_alb_0_EAS_combined_formatted.regenie.gz
UKB_WGS_blood_biochemistry_alb_0_nfe_ri_NFE	GCST90474294					Albumin levels (UKB data field 30600 )				blood_biochemistry_alb_0_NFE_combined_formatted.regenie.gz
UKB_WGS_blood_biochemistry_alb_0_sas_ri_SAS	GCST90474295					Albumin levels (UKB data field 30600 )				blood_biochemistry_alb_0_SAS_combined_formatted.regenie.gz
UKB_WGS_blood_biochemistry_alp_0_afr_ri_AFR	GCST90474296					Alkaline phosphatase levels (UKB data field 30610 )				blood_biochemistry_alp_0_AFR_combined_formatted.regenie.gz
UKB_WGS_blood_biochemistry_alp_0_asj_ri_ASJ	GCST90474297					Alkaline phosphatase levels (UKB data field 30610 )				blood_biochemistry_alp_0_ASJ_combined_formatted.regenie.gz
UKB_WGS_blood_biochemistry_alp_0_eas_ri_EAS	GCST90474298					Alkaline phosphatase levels (UKB data field 30610 )				blood_biochemistry_alp_0_EAS_combined_formatted.regenie.gz
UKB_WGS_blood_biochemistry_alp_0_nfe_ri_NFE	GCST90474299					Alkaline phosphatase levels (UKB data field 30610 )				blood_biochemistry_alp_0_NFE_combined_formatted.regenie.gz
UKB_WGS_blood_biochemistry_alp_0_sas_ri_SAS	GCST90474300					Alkaline phosphatase levels (UKB data field 30610 )				blood_biochemistry_alp_0_SAS_combined_formatted.regenie.gz
UKB_WGS_blood_biochemistry_alt_0_afr_ri_AFR	GCST90474301					Alanine aminotransferase levels (UKB data field 30620 )				blood_biochemistry_alt_0_AFR_combined_formatted.regenie.gz
UKB_WGS_blood_biochemistry_alt_0_asj_ri_ASJ	GCST90474302					Alanine aminotransferase levels (UKB data field 30620 )				blood_biochemistry_alt_0_ASJ_combined_formatted.regenie.gz
UKB_WGS_blood_biochemistry_alt_0_eas_ri_EAS	GCST90474303					Alanine aminotransferase levels (UKB data field 30620 )				blood_biochemistry_alt_0_EAS_combined_formatted.regenie.gz
UKB_WGS_blood_biochemistry_alt_0_nfe_ri_NFE	GCST90474304					Alanine aminotransferase levels (UKB data field 30620 )				blood_biochemistry_alt_0_NFE_combined_formatted.regenie.gz
UKB_WGS_blood_biochemistry_alt_0_sas_ri_SAS	GCST90474305					Alanine aminotransferase levels (UKB data field 30620 )				blood_biochemistry_alt_0_SAS_combined_formatted.regenie.gz
UKB_WGS_blood_biochemistry_apoa_0_afr_ri_AFR	GCST90474306					Apolipoprotein A levels (UKB data field 30630 )				blood_biochemistry_apoa_0_AFR_combined_formatted.regenie.gz
UKB_WGS_blood_biochemistry_apoa_0_asj_ri_ASJ	GCST90474307					Apolipoprotein A levels (UKB data field 30630 )				blood_biochemistry_apoa_0_ASJ_combined_formatted.regenie.gz
UKB_WGS_blood_biochemistry_apoa_0_eas_ri_EAS	GCST90474308					Apolipoprotein A levels (UKB data field 30630 )				blood_biochemistry_apoa_0_EAS_combined_formatted.regenie.gz
UKB_WGS_blood_biochemistry_apoa_0_nfe_ri_NFE	GCST90474309					Apolipoprotein A levels (UKB data field 30630 )				blood_biochemistry_apoa_0_NFE_combined_formatted.regenie.gz
UKB_WGS_blood_biochemistry_apoa_0_sas_ri_SAS	GCST90474310					Apolipoprotein A levels (UKB data field 30630 )				blood_biochemistry_apoa_0_SAS_combined_formatted.regenie.gz
UKB_WGS_blood_biochemistry_apob_0_afr_ri_AFR	GCST90474311					Apolipoprotein B levels (UKB data field 30640 )				blood_biochemistry_apob_0_AFR_combined_formatted.regenie.gz
UKB_WGS_blood_biochemistry_apob_0_asj_ri_ASJ	GCST90474312					Apolipoprotein B levels (UKB data field 30640 )				blood_biochemistry_apob_0_ASJ_combined_formatted.regenie.gz
UKB_WGS_blood_biochemistry_apob_0_eas_ri_EAS	GCST90474313					Apolipoprotein B levels (UKB data field 30640 )				blood_biochemistry_apob_0_EAS_combined_formatted.regenie.gz
UKB_WGS_blood_biochemistry_apob_0_nfe_ri_NFE	GCST90474314					Apolipoprotein B levels (UKB data field 30640 )				blood_biochemistry_apob_0_NFE_combined_formatted.regenie.gz
UKB_WGS_blood_biochemistry_apob_0_sas_ri_SAS	GCST90474315					Apolipoprotein B levels (UKB data field 30640 )				blood_biochemistry_apob_0_SAS_combined_formatted.regenie.gz
UKB_WGS_blood_biochemistry_ast_0_afr_ri_AFR	GCST90474316					Aspartate aminotransferase levels (UKB data field 30650 )				blood_biochemistry_ast_0_AFR_combined_formatted.regenie.gz
UKB_WGS_blood_biochemistry_ast_0_asj_ri_ASJ	GCST90474317					Aspartate aminotransferase levels (UKB data field 30650 )				blood_biochemistry_ast_0_ASJ_combined_formatted.regenie.gz
UKB_WGS_blood_biochemistry_ast_0_eas_ri_EAS	GCST90474318					Aspartate aminotransferase levels (UKB data field 30650 )				blood_biochemistry_ast_0_EAS_combined_formatted.regenie.gz
UKB_WGS_blood_biochemistry_ast_0_nfe_ri_NFE	GCST90474319					Aspartate aminotransferase levels (UKB data field 30650 )				blood_biochemistry_ast_0_NFE_combined_formatted.regenie.gz
UKB_WGS_blood_biochemistry_ast_0_sas_ri_SAS	GCST90474320					Aspartate aminotransferase levels (UKB data field 30650 )				blood_biochemistry_ast_0_SAS_combined_formatted.regenie.gz
UKB_WGS_blood_biochemistry_bild_0_afr_ri_AFR	GCST90474321					Direct bilirubin levels (UKB data field 30660 )				blood_biochemistry_bild_0_AFR_combined_formatted.regenie.gz
UKB_WGS_blood_biochemistry_bild_0_asj_ri_ASJ	GCST90474322					Direct bilirubin levels (UKB data field 30660 )				blood_biochemistry_bild_0_ASJ_combined_formatted.regenie.gz
UKB_WGS_blood_biochemistry_bild_0_eas_ri_EAS	GCST90474323					Direct bilirubin levels (UKB data field 30660 )				blood_biochemistry_bild_0_EAS_combined_formatted.regenie.gz
UKB_WGS_blood_biochemistry_bild_0_nfe_ri_NFE	GCST90474324					Direct bilirubin levels (UKB data field 30660 )				blood_biochemistry_bild_0_NFE_combined_formatted.regenie.gz
UKB_WGS_blood_biochemistry_bild_0_sas_ri_SAS	GCST90474325					Direct bilirubin levels (UKB data field 30660 )				blood_biochemistry_bild_0_SAS_combined_formatted.regenie.gz
UKB_WGS_blood_biochemistry_bun_0_afr_ri_AFR	GCST90474326					Urea levels (UKB data field 30670 )				blood_biochemistry_bun_0_AFR_combined_formatted.regenie.gz
UKB_WGS_blood_biochemistry_bun_0_asj_ri_ASJ	GCST90474327					Urea levels (UKB data field 30670 )				blood_biochemistry_bun_0_ASJ_combined_formatted.regenie.gz
UKB_WGS_blood_biochemistry_bun_0_eas_ri_EAS	GCST90474328					Urea levels (UKB data field 30670 )				blood_biochemistry_bun_0_EAS_combined_formatted.regenie.gz
UKB_WGS_blood_biochemistry_bun_0_nfe_ri_NFE	GCST90474329					Urea levels (UKB data field 30670 )				blood_biochemistry_bun_0_NFE_combined_formatted.regenie.gz
UKB_WGS_blood_biochemistry_bun_0_sas_ri_SAS	GCST90474330					Urea levels (UKB data field 30670 )				blood_biochemistry_bun_0_SAS_combined_formatted.regenie.gz
UKB_WGS_blood_biochemistry_ca_0_afr_ri_AFR	GCST90474331					Calcium levels (UKB data field 30680 )				blood_biochemistry_ca_0_AFR_combined_formatted.regenie.gz
UKB_WGS_blood_biochemistry_ca_0_asj_ri_ASJ	GCST90474332					Calcium levels (UKB data field 30680 )				blood_biochemistry_ca_0_ASJ_combined_formatted.regenie.gz
UKB_WGS_blood_biochemistry_ca_0_eas_ri_EAS	GCST90474333					Calcium levels (UKB data field 30680 )				blood_biochemistry_ca_0_EAS_combined_formatted.regenie.gz
UKB_WGS_blood_biochemistry_ca_0_nfe_ri_NFE	GCST90474334					Calcium levels (UKB data field 30680 )				blood_biochemistry_ca_0_NFE_combined_formatted.regenie.gz
UKB_WGS_blood_biochemistry_ca_0_sas_ri_SAS	GCST90474335					Calcium levels (UKB data field 30680 )				blood_biochemistry_ca_0_SAS_combined_formatted.regenie.gz
UKB_WGS_blood_biochemistry_chol_0_afr_ri_AFR	GCST90474336					Cholesterol levels (UKB data field 30690 )				blood_biochemistry_chol_0_AFR_combined_formatted.regenie.gz
UKB_WGS_blood_biochemistry_chol_0_asj_ri_ASJ	GCST90474337					Cholesterol levels (UKB data field 30690 )				blood_biochemistry_chol_0_ASJ_combined_formatted.regenie.gz
UKB_WGS_blood_biochemistry_chol_0_eas_ri_EAS	GCST90474338					Cholesterol levels (UKB data field 30690 )				blood_biochemistry_chol_0_EAS_combined_formatted.regenie.gz
UKB_WGS_blood_biochemistry_chol_0_nfe_ri_NFE	GCST90474339					Cholesterol levels (UKB data field 30690 )				blood_biochemistry_chol_0_NFE_combined_formatted.regenie.gz
UKB_WGS_blood_biochemistry_chol_0_sas_ri_SAS	GCST90474340					Cholesterol levels (UKB data field 30690 )				blood_biochemistry_chol_0_SAS_combined_formatted.regenie.gz
UKB_WGS_blood_biochemistry_cre_0_afr_ri_AFR	GCST90474341					Creatinine levels (UKB data field 30700 )				blood_biochemistry_cre_0_AFR_combined_formatted.regenie.gz
UKB_WGS_blood_biochemistry_cre_0_asj_ri_ASJ	GCST90474342					Creatinine levels (UKB data field 30700 )				blood_biochemistry_cre_0_ASJ_combined_formatted.regenie.gz
UKB_WGS_blood_biochemistry_cre_0_eas_ri_EAS	GCST90474343					Creatinine levels (UKB data field 30700 )				blood_biochemistry_cre_0_EAS_combined_formatted.regenie.gz
UKB_WGS_blood_biochemistry_cre_0_nfe_ri_NFE	GCST90474344					Creatinine levels (UKB data field 30700 )				blood_biochemistry_cre_0_NFE_combined_formatted.regenie.gz
UKB_WGS_blood_biochemistry_cre_0_sas_ri_SAS	GCST90474345					Creatinine levels (UKB data field 30700 )				blood_biochemistry_cre_0_SAS_combined_formatted.regenie.gz
UKB_WGS_blood_biochemistry_crp_0_afr_ri_AFR	GCST90474346					C-reactive protein levels (UKB data field 30710 )				blood_biochemistry_crp_0_AFR_combined_formatted.regenie.gz
UKB_WGS_blood_biochemistry_crp_0_asj_ri_ASJ	GCST90474347					C-reactive protein levels (UKB data field 30710 )				blood_biochemistry_crp_0_ASJ_combined_formatted.regenie.gz
UKB_WGS_blood_biochemistry_crp_0_eas_ri_EAS	GCST90474348					C-reactive protein levels (UKB data field 30710 )				blood_biochemistry_crp_0_EAS_combined_formatted.regenie.gz
UKB_WGS_blood_biochemistry_crp_0_nfe_ri_NFE	GCST90474349					C-reactive protein levels (UKB data field 30710 )				blood_biochemistry_crp_0_NFE_combined_formatted.regenie.gz
UKB_WGS_blood_biochemistry_crp_0_sas_ri_SAS	GCST90474350					C-reactive protein levels (UKB data field 30710 )				blood_biochemistry_crp_0_SAS_combined_formatted.regenie.gz
UKB_WGS_blood_biochemistry_cys_0_afr_ri_AFR	GCST90474351					Cystatin C levels (UKB data field 30720 )				blood_biochemistry_cys_0_AFR_combined_formatted.regenie.gz
UKB_WGS_blood_biochemistry_cys_0_asj_ri_ASJ	GCST90474352					Cystatin C levels (UKB data field 30720 )				blood_biochemistry_cys_0_ASJ_combined_formatted.regenie.gz
UKB_WGS_blood_biochemistry_cys_0_eas_ri_EAS	GCST90474353					Cystatin C levels (UKB data field 30720 )				blood_biochemistry_cys_0_EAS_combined_formatted.regenie.gz
UKB_WGS_blood_biochemistry_cys_0_nfe_ri_NFE	GCST90474354					Cystatin C levels (UKB data field 30720 )				blood_biochemistry_cys_0_NFE_combined_formatted.regenie.gz
UKB_WGS_blood_biochemistry_cys_0_sas_ri_SAS	GCST90474355					Cystatin C levels (UKB data field 30720 )				blood_biochemistry_cys_0_SAS_combined_formatted.regenie.gz
UKB_WGS_blood_biochemistry_ggt_0_afr_ri_AFR	GCST90474356					Gamma glutamyltransferase levels (UKB data field 30730 )				blood_biochemistry_ggt_0_AFR_combined_formatted.regenie.gz
UKB_WGS_blood_biochemistry_ggt_0_asj_ri_ASJ	GCST90474357					Gamma glutamyltransferase levels (UKB data field 30730 )				blood_biochemistry_ggt_0_ASJ_combined_formatted.regenie.gz
UKB_WGS_blood_biochemistry_ggt_0_eas_ri_EAS	GCST90474358					Gamma glutamyltransferase levels (UKB data field 30730 )				blood_biochemistry_ggt_0_EAS_combined_formatted.regenie.gz
UKB_WGS_blood_biochemistry_ggt_0_nfe_ri_NFE	GCST90474359					Gamma glutamyltransferase levels (UKB data field 30730 )				blood_biochemistry_ggt_0_NFE_combined_formatted.regenie.gz
UKB_WGS_blood_biochemistry_ggt_0_sas_ri_SAS	GCST90474360					Gamma glutamyltransferase levels (UKB data field 30730 )				blood_biochemistry_ggt_0_SAS_combined_formatted.regenie.gz
UKB_WGS_blood_biochemistry_glu_0_afr_ri_AFR	GCST90474361					Glucose levels (UKB data field 30740 )				blood_biochemistry_glu_0_AFR_combined_formatted.regenie.gz
UKB_WGS_blood_biochemistry_glu_0_asj_ri_ASJ	GCST90474362					Glucose levels (UKB data field 30740 )				blood_biochemistry_glu_0_ASJ_combined_formatted.regenie.gz
UKB_WGS_blood_biochemistry_glu_0_eas_ri_EAS	GCST90474363					Glucose levels (UKB data field 30740 )				blood_biochemistry_glu_0_EAS_combined_formatted.regenie.gz
UKB_WGS_blood_biochemistry_glu_0_nfe_ri_NFE	GCST90474364					Glucose levels (UKB data field 30740 )				blood_biochemistry_glu_0_NFE_combined_formatted.regenie.gz
UKB_WGS_blood_biochemistry_glu_0_sas_ri_SAS	GCST90474365					Glucose levels (UKB data field 30740 )				blood_biochemistry_glu_0_SAS_combined_formatted.regenie.gz
UKB_WGS_blood_biochemistry_hba1c_0_afr_ri_AFR	GCST90474366					Glycated haemoglobin (HbA1c) levels (UKB data field 30750)				blood_biochemistry_hba1c_0_AFR_combined_formatted.regenie.gz
UKB_WGS_blood_biochemistry_hba1c_0_asj_ri_ASJ	GCST90474367					Glycated haemoglobin (HbA1c) levels (UKB data field 30750)				blood_biochemistry_hba1c_0_ASJ_combined_formatted.regenie.gz
UKB_WGS_blood_biochemistry_hba1c_0_eas_ri_EAS	GCST90474368					Glycated haemoglobin (HbA1c) levels (UKB data field 30750)				blood_biochemistry_hba1c_0_EAS_combined_formatted.regenie.gz
UKB_WGS_blood_biochemistry_hba1c_0_nfe_ri_NFE	GCST90474369					Glycated haemoglobin (HbA1c) levels (UKB data field 30750)				blood_biochemistry_hba1c_0_NFE_combined_formatted.regenie.gz
UKB_WGS_blood_biochemistry_hba1c_0_sas_ri_SAS	GCST90474370					Glycated haemoglobin (HbA1c) levels (UKB data field 30750)				blood_biochemistry_hba1c_0_SAS_combined_formatted.regenie.gz
UKB_WGS_blood_biochemistry_hdl_0_afr_ri_AFR	GCST90474371					HDL cholesterol levels (UKB data field 30760 )				blood_biochemistry_hdl_0_AFR_combined_formatted.regenie.gz
UKB_WGS_blood_biochemistry_hdl_0_asj_ri_ASJ	GCST90474372					HDL cholesterol levels (UKB data field 30760 )				blood_biochemistry_hdl_0_ASJ_combined_formatted.regenie.gz
UKB_WGS_blood_biochemistry_hdl_0_eas_ri_EAS	GCST90474373					HDL cholesterol levels (UKB data field 30760 )				blood_biochemistry_hdl_0_EAS_combined_formatted.regenie.gz
UKB_WGS_blood_biochemistry_hdl_0_nfe_ri_NFE	GCST90474374					HDL cholesterol levels (UKB data field 30760 )				blood_biochemistry_hdl_0_NFE_combined_formatted.regenie.gz
UKB_WGS_blood_biochemistry_hdl_0_sas_ri_SAS	GCST90474375					HDL cholesterol levels (UKB data field 30760 )				blood_biochemistry_hdl_0_SAS_combined_formatted.regenie.gz
UKB_WGS_blood_biochemistry_igf1_0_afr_ri_AFR	GCST90474376					IGF-1 levels (UKB data field 30770 )				blood_biochemistry_igf1_0_AFR_combined_formatted.regenie.gz
UKB_WGS_blood_biochemistry_igf1_0_asj_ri_ASJ	GCST90474377					IGF-1 levels (UKB data field 30770 )				blood_biochemistry_igf1_0_ASJ_combined_formatted.regenie.gz
UKB_WGS_blood_biochemistry_igf1_0_eas_ri_EAS	GCST90474378					IGF-1 levels (UKB data field 30770 )				blood_biochemistry_igf1_0_EAS_combined_formatted.regenie.gz
UKB_WGS_blood_biochemistry_igf1_0_nfe_ri_NFE	GCST90474379					IGF-1 levels (UKB data field 30770 )				blood_biochemistry_igf1_0_NFE_combined_formatted.regenie.gz
UKB_WGS_blood_biochemistry_igf1_0_sas_ri_SAS	GCST90474380					IGF-1 levels (UKB data field 30770 )				blood_biochemistry_igf1_0_SAS_combined_formatted.regenie.gz
UKB_WGS_blood_biochemistry_ldld_0_afr_ri_AFR	GCST90474381					LDL direct levels (UKB data field 30780 )				blood_biochemistry_ldld_0_AFR_combined_formatted.regenie.gz
UKB_WGS_blood_biochemistry_ldld_0_asj_ri_ASJ	GCST90474382					LDL direct levels (UKB data field 30780 )				blood_biochemistry_ldld_0_ASJ_combined_formatted.regenie.gz
UKB_WGS_blood_biochemistry_ldld_0_eas_ri_EAS	GCST90474383					LDL direct levels (UKB data field 30780 )				blood_biochemistry_ldld_0_EAS_combined_formatted.regenie.gz
UKB_WGS_blood_biochemistry_ldld_0_nfe_ri_NFE	GCST90474384					LDL direct levels (UKB data field 30780 )				blood_biochemistry_ldld_0_NFE_combined_formatted.regenie.gz
UKB_WGS_blood_biochemistry_ldld_0_sas_ri_SAS	GCST90474385					LDL direct levels (UKB data field 30780 )				blood_biochemistry_ldld_0_SAS_combined_formatted.regenie.gz
UKB_WGS_blood_biochemistry_lpa_0_afr_ri_AFR	GCST90474386					Lipoprotein A levels (UKB data field 30790 )				blood_biochemistry_lpa_0_AFR_combined_formatted.regenie.gz
UKB_WGS_blood_biochemistry_lpa_0_asj_ri_ASJ	GCST90474387					Lipoprotein A levels (UKB data field 30790 )				blood_biochemistry_lpa_0_ASJ_combined_formatted.regenie.gz
UKB_WGS_blood_biochemistry_lpa_0_eas_ri_EAS	GCST90474388					Lipoprotein A levels (UKB data field 30790 )				blood_biochemistry_lpa_0_EAS_combined_formatted.regenie.gz
UKB_WGS_blood_biochemistry_lpa_0_nfe_ri_NFE	GCST90474389					Lipoprotein A levels (UKB data field 30790 )				blood_biochemistry_lpa_0_NFE_combined_formatted.regenie.gz
UKB_WGS_blood_biochemistry_lpa_0_sas_ri_SAS	GCST90474390					Lipoprotein A levels (UKB data field 30790 )				blood_biochemistry_lpa_0_SAS_combined_formatted.regenie.gz
UKB_WGS_blood_biochemistry_nap_0_afr_ri_AFR	GCST90474391					Non-albumin protein levels (UKB data field 0)				blood_biochemistry_nap_0_AFR_combined_formatted.regenie.gz
UKB_WGS_blood_biochemistry_nap_0_asj_ri_ASJ	GCST90474392					Non-albumin protein levels (UKB data field 0)				blood_biochemistry_nap_0_ASJ_combined_formatted.regenie.gz
UKB_WGS_blood_biochemistry_nap_0_eas_ri_EAS	GCST90474393					Non-albumin protein levels (UKB data field 0)				blood_biochemistry_nap_0_EAS_combined_formatted.regenie.gz
UKB_WGS_blood_biochemistry_nap_0_nfe_ri_NFE	GCST90474394					Non-albumin protein levels (UKB data field 0)				blood_biochemistry_nap_0_NFE_combined_formatted.regenie.gz
UKB_WGS_blood_biochemistry_nap_0_sas_ri_SAS	GCST90474395					Non-albumin protein levels (UKB data field 0)				blood_biochemistry_nap_0_SAS_combined_formatted.regenie.gz
UKB_WGS_blood_biochemistry_oest_0_afr_ri_AFR	GCST90474396					Oestradiol levels (UKB data field 30800 )				blood_biochemistry_oest_0_AFR_combined_formatted.regenie.gz
UKB_WGS_blood_biochemistry_oest_0_nfe_ri_NFE	GCST90474397					Oestradiol levels (UKB data field 30800 )				blood_biochemistry_oest_0_NFE_combined_formatted.regenie.gz
UKB_WGS_blood_biochemistry_oest_0_sas_ri_SAS	GCST90474398					Oestradiol levels (UKB data field 30800 )				blood_biochemistry_oest_0_SAS_combined_formatted.regenie.gz
UKB_WGS_blood_biochemistry_phos_0_afr_ri_AFR	GCST90474399					Phosphate levels (UKB data field 30810 )				blood_biochemistry_phos_0_AFR_combined_formatted.regenie.gz
UKB_WGS_blood_biochemistry_phos_0_asj_ri_ASJ	GCST90474400					Phosphate levels (UKB data field 30810 )				blood_biochemistry_phos_0_ASJ_combined_formatted.regenie.gz
UKB_WGS_blood_biochemistry_phos_0_eas_ri_EAS	GCST90474401					Phosphate levels (UKB data field 30810 )				blood_biochemistry_phos_0_EAS_combined_formatted.regenie.gz
UKB_WGS_blood_biochemistry_phos_0_nfe_ri_NFE	GCST90474402					Phosphate levels (UKB data field 30810 )				blood_biochemistry_phos_0_NFE_combined_formatted.regenie.gz
UKB_WGS_blood_biochemistry_phos_0_sas_ri_SAS	GCST90474403					Phosphate levels (UKB data field 30810 )				blood_biochemistry_phos_0_SAS_combined_formatted.regenie.gz
UKB_WGS_blood_biochemistry_rhaf_0_nfe_ri_NFE	GCST90474404					Rheumatoid factor levels (UKB data field 30820)				blood_biochemistry_rhaf_0_NFE_combined_formatted.regenie.gz
UKB_WGS_blood_biochemistry_shbg_0_afr_ri_AFR	GCST90474405					SHBG levels (UKB data field 30830 )				blood_biochemistry_shbg_0_AFR_combined_formatted.regenie.gz
UKB_WGS_blood_biochemistry_shbg_0_asj_ri_ASJ	GCST90474406					SHBG levels (UKB data field 30830 )				blood_biochemistry_shbg_0_ASJ_combined_formatted.regenie.gz
UKB_WGS_blood_biochemistry_shbg_0_eas_ri_EAS	GCST90474407					SHBG levels (UKB data field 30830 )				blood_biochemistry_shbg_0_EAS_combined_formatted.regenie.gz
UKB_WGS_blood_biochemistry_shbg_0_nfe_ri_NFE	GCST90474408					SHBG levels (UKB data field 30830 )				blood_biochemistry_shbg_0_NFE_combined_formatted.regenie.gz
UKB_WGS_blood_biochemistry_shbg_0_sas_ri_SAS	GCST90474409					SHBG levels (UKB data field 30830 )				blood_biochemistry_shbg_0_SAS_combined_formatted.regenie.gz
UKB_WGS_blood_biochemistry_tbil_0_afr_ri_AFR	GCST90474410					Total bilirubin levels (UKB data field 30840 )				blood_biochemistry_tbil_0_AFR_combined_formatted.regenie.gz
UKB_WGS_blood_biochemistry_tbil_0_asj_ri_ASJ	GCST90474411					Total bilirubin levels (UKB data field 30840 )				blood_biochemistry_tbil_0_ASJ_combined_formatted.regenie.gz
UKB_WGS_blood_biochemistry_tbil_0_eas_ri_EAS	GCST90474412					Total bilirubin levels (UKB data field 30840 )				blood_biochemistry_tbil_0_EAS_combined_formatted.regenie.gz
UKB_WGS_blood_biochemistry_tbil_0_nfe_ri_NFE	GCST90474413					Total bilirubin levels (UKB data field 30840 )				blood_biochemistry_tbil_0_NFE_combined_formatted.regenie.gz
UKB_WGS_blood_biochemistry_tbil_0_sas_ri_SAS	GCST90474414					Total bilirubin levels (UKB data field 30840 )				blood_biochemistry_tbil_0_SAS_combined_formatted.regenie.gz
UKB_WGS_blood_biochemistry_tes_0_afr_ri_AFR	GCST90474415					Testosterone levels (UKB data field 30850 )				blood_biochemistry_tes_0_AFR_combined_formatted.regenie.gz
UKB_WGS_blood_biochemistry_tes_0_asj_ri_ASJ	GCST90474416					Testosterone levels (UKB data field 30850 )				blood_biochemistry_tes_0_ASJ_combined_formatted.regenie.gz
UKB_WGS_blood_biochemistry_tes_0_eas_ri_EAS	GCST90474417					Testosterone levels (UKB data field 30850 )				blood_biochemistry_tes_0_EAS_combined_formatted.regenie.gz
UKB_WGS_blood_biochemistry_tes_0_nfe_ri_NFE	GCST90474418					Testosterone levels (UKB data field 30850 )				blood_biochemistry_tes_0_NFE_combined_formatted.regenie.gz
UKB_WGS_blood_biochemistry_tes_0_sas_ri_SAS	GCST90474419					Testosterone levels (UKB data field 30850 )				blood_biochemistry_tes_0_SAS_combined_formatted.regenie.gz
UKB_WGS_blood_biochemistry_tp_0_afr_ri_AFR	GCST90474420					Total protein levels (UKB data field 30860 )				blood_biochemistry_tp_0_AFR_combined_formatted.regenie.gz
UKB_WGS_blood_biochemistry_tp_0_asj_ri_ASJ	GCST90474421					Total protein levels (UKB data field 30860 )				blood_biochemistry_tp_0_ASJ_combined_formatted.regenie.gz
UKB_WGS_blood_biochemistry_tp_0_eas_ri_EAS	GCST90474422					Total protein levels (UKB data field 30860 )				blood_biochemistry_tp_0_EAS_combined_formatted.regenie.gz
UKB_WGS_blood_biochemistry_tp_0_nfe_ri_NFE	GCST90474423					Total protein levels (UKB data field 30860 )				blood_biochemistry_tp_0_NFE_combined_formatted.regenie.gz
UKB_WGS_blood_biochemistry_tp_0_sas_ri_SAS	GCST90474424					Total protein levels (UKB data field 30860 )				blood_biochemistry_tp_0_SAS_combined_formatted.regenie.gz
UKB_WGS_blood_biochemistry_trig_0_afr_ri_AFR	GCST90474425					Triglycerides levels (UKB data field 30870 )				blood_biochemistry_trig_0_AFR_combined_formatted.regenie.gz
UKB_WGS_blood_biochemistry_trig_0_asj_ri_ASJ	GCST90474426					Triglycerides levels (UKB data field 30870 )				blood_biochemistry_trig_0_ASJ_combined_formatted.regenie.gz
UKB_WGS_blood_biochemistry_trig_0_eas_ri_EAS	GCST90474427					Triglycerides levels (UKB data field 30870 )				blood_biochemistry_trig_0_EAS_combined_formatted.regenie.gz
UKB_WGS_blood_biochemistry_trig_0_nfe_ri_NFE	GCST90474428					Triglycerides levels (UKB data field 30870 )				blood_biochemistry_trig_0_NFE_combined_formatted.regenie.gz
UKB_WGS_blood_biochemistry_trig_0_sas_ri_SAS	GCST90474429					Triglycerides levels (UKB data field 30870 )				blood_biochemistry_trig_0_SAS_combined_formatted.regenie.gz
UKB_WGS_blood_biochemistry_ua_0_afr_ri_AFR	GCST90474430					Urate levels (UKB data field 30880)				blood_biochemistry_ua_0_AFR_combined_formatted.regenie.gz
UKB_WGS_blood_biochemistry_ua_0_asj_ri_ASJ	GCST90474431					Urate levels (UKB data field 30880)				blood_biochemistry_ua_0_ASJ_combined_formatted.regenie.gz
UKB_WGS_blood_biochemistry_ua_0_eas_ri_EAS	GCST90474432					Urate levels (UKB data field 30880)				blood_biochemistry_ua_0_EAS_combined_formatted.regenie.gz
UKB_WGS_blood_biochemistry_ua_0_nfe_ri_NFE	GCST90474433					Urate levels (UKB data field 30880)				blood_biochemistry_ua_0_NFE_combined_formatted.regenie.gz
UKB_WGS_blood_biochemistry_ua_0_sas_ri_SAS	GCST90474434					Urate levels (UKB data field 30880)				blood_biochemistry_ua_0_SAS_combined_formatted.regenie.gz
UKB_WGS_blood_biochemistry_ucr_0_afr_ri_AFR	GCST90474435					Creatinine (enzymatic) in urine levels (UKB data field 30510 )				blood_biochemistry_ucr_0_AFR_combined_formatted.regenie.gz
UKB_WGS_blood_biochemistry_ucr_0_asj_ri_ASJ	GCST90474436					Creatinine (enzymatic) in urine levels (UKB data field 30510 )				blood_biochemistry_ucr_0_ASJ_combined_formatted.regenie.gz
UKB_WGS_blood_biochemistry_ucr_0_eas_ri_EAS	GCST90474437					Creatinine (enzymatic) in urine levels (UKB data field 30510 )				blood_biochemistry_ucr_0_EAS_combined_formatted.regenie.gz
UKB_WGS_blood_biochemistry_ucr_0_nfe_ri_NFE	GCST90474438					Creatinine (enzymatic) in urine levels (UKB data field 30510 )				blood_biochemistry_ucr_0_NFE_combined_formatted.regenie.gz
UKB_WGS_blood_biochemistry_ucr_0_sas_ri_SAS	GCST90474439					Creatinine (enzymatic) in urine levels (UKB data field 30510 )				blood_biochemistry_ucr_0_SAS_combined_formatted.regenie.gz
UKB_WGS_blood_biochemistry_urk_0_afr_ri_AFR	GCST90474440					Potassium in urine levels (UKB data field 30520 )				blood_biochemistry_urk_0_AFR_combined_formatted.regenie.gz
UKB_WGS_blood_biochemistry_urk_0_asj_ri_ASJ	GCST90474441					Potassium in urine levels (UKB data field 30520 )				blood_biochemistry_urk_0_ASJ_combined_formatted.regenie.gz
UKB_WGS_blood_biochemistry_urk_0_eas_ri_EAS	GCST90474442					Potassium in urine levels (UKB data field 30520 )				blood_biochemistry_urk_0_EAS_combined_formatted.regenie.gz
UKB_WGS_blood_biochemistry_urk_0_nfe_ri_NFE	GCST90474443					Potassium in urine levels (UKB data field 30520 )				blood_biochemistry_urk_0_NFE_combined_formatted.regenie.gz
UKB_WGS_blood_biochemistry_urk_0_sas_ri_SAS	GCST90474444					Potassium in urine levels (UKB data field 30520 )				blood_biochemistry_urk_0_SAS_combined_formatted.regenie.gz
UKB_WGS_blood_biochemistry_urma_0_afr_ri_AFR	GCST90474445					Microalbumin in urine levels (UKB data field 30500 )				blood_biochemistry_urma_0_AFR_combined_formatted.regenie.gz
UKB_WGS_blood_biochemistry_urma_0_nfe_ri_NFE	GCST90474446					Microalbumin in urine levels (UKB data field 30500 )				blood_biochemistry_urma_0_NFE_combined_formatted.regenie.gz
UKB_WGS_blood_biochemistry_urma_0_sas_ri_SAS	GCST90474447					Microalbumin in urine levels (UKB data field 30500 )				blood_biochemistry_urma_0_SAS_combined_formatted.regenie.gz
UKB_WGS_blood_biochemistry_urna_0_afr_ri_AFR	GCST90474448					Sodium in urine levels (UKB data field 30530 )				blood_biochemistry_urna_0_AFR_combined_formatted.regenie.gz
UKB_WGS_blood_biochemistry_urna_0_asj_ri_ASJ	GCST90474449					Sodium in urine levels (UKB data field 30530 )				blood_biochemistry_urna_0_ASJ_combined_formatted.regenie.gz
UKB_WGS_blood_biochemistry_urna_0_eas_ri_EAS	GCST90474450					Sodium in urine levels (UKB data field 30530 )				blood_biochemistry_urna_0_EAS_combined_formatted.regenie.gz
UKB_WGS_blood_biochemistry_urna_0_nfe_ri_NFE	GCST90474451					Sodium in urine levels (UKB data field 30530 )				blood_biochemistry_urna_0_NFE_combined_formatted.regenie.gz
UKB_WGS_blood_biochemistry_urna_0_sas_ri_SAS	GCST90474452					Sodium in urine levels (UKB data field 30530 )				blood_biochemistry_urna_0_SAS_combined_formatted.regenie.gz
UKB_WGS_blood_biochemistry_vitd_0_afr_ri_AFR	GCST90474453					Vitamin D levels (UKB data field 30890 )				blood_biochemistry_vitd_0_AFR_combined_formatted.regenie.gz
UKB_WGS_blood_biochemistry_vitd_0_asj_ri_ASJ	GCST90474454					Vitamin D levels (UKB data field 30890 )				blood_biochemistry_vitd_0_ASJ_combined_formatted.regenie.gz
UKB_WGS_blood_biochemistry_vitd_0_eas_ri_EAS	GCST90474455					Vitamin D levels (UKB data field 30890 )				blood_biochemistry_vitd_0_EAS_combined_formatted.regenie.gz
UKB_WGS_blood_biochemistry_vitd_0_nfe_ri_NFE	GCST90474456					Vitamin D levels (UKB data field 30890 )				blood_biochemistry_vitd_0_NFE_combined_formatted.regenie.gz
UKB_WGS_blood_biochemistry_vitd_0_sas_ri_SAS	GCST90474457					Vitamin D levels (UKB data field 30890 )				blood_biochemistry_vitd_0_SAS_combined_formatted.regenie.gz
UKB_WGS_blood_counts_30000_white_blood_cell_leukocyte_count_ins0_afr_ri_AFR	GCST90474458					White blood cell (leukocyte) count levels (UKB data field 30000 )				blood_counts_30000_white_blood_cell_leukocyte_count_ins0_AFR_combined_formatted.regenie.gz
UKB_WGS_blood_counts_30000_white_blood_cell_leukocyte_count_ins0_asj_ri_ASJ	GCST90474459					White blood cell (leukocyte) count levels (UKB data field 30000 )				blood_counts_30000_white_blood_cell_leukocyte_count_ins0_ASJ_combined_formatted.regenie.gz
UKB_WGS_blood_counts_30000_white_blood_cell_leukocyte_count_ins0_eas_ri_EAS	GCST90474460					White blood cell (leukocyte) count levels (UKB data field 30000 )				blood_counts_30000_white_blood_cell_leukocyte_count_ins0_EAS_combined_formatted.regenie.gz
UKB_WGS_blood_counts_30000_white_blood_cell_leukocyte_count_ins0_nfe_ri_NFE	GCST90474461					White blood cell (leukocyte) count levels (UKB data field 30000 )				blood_counts_30000_white_blood_cell_leukocyte_count_ins0_NFE_combined_formatted.regenie.gz
UKB_WGS_blood_counts_30000_white_blood_cell_leukocyte_count_ins0_sas_ri_SAS	GCST90474462					White blood cell (leukocyte) count levels (UKB data field 30000 )				blood_counts_30000_white_blood_cell_leukocyte_count_ins0_SAS_combined_formatted.regenie.gz
UKB_WGS_blood_counts_30010_red_blood_cell_erythrocyte_count_ins0_afr_ri_AFR	GCST90474463					Red blood cell (erythrocyte) count levels (UKB data field 30010 )				blood_counts_30010_red_blood_cell_erythrocyte_count_ins0_AFR_combined_formatted.regenie.gz
UKB_WGS_blood_counts_30010_red_blood_cell_erythrocyte_count_ins0_asj_ri_ASJ	GCST90474464					Red blood cell (erythrocyte) count levels (UKB data field 30010 )				blood_counts_30010_red_blood_cell_erythrocyte_count_ins0_ASJ_combined_formatted.regenie.gz
UKB_WGS_blood_counts_30010_red_blood_cell_erythrocyte_count_ins0_eas_ri_EAS	GCST90474465					Red blood cell (erythrocyte) count levels (UKB data field 30010 )				blood_counts_30010_red_blood_cell_erythrocyte_count_ins0_EAS_combined_formatted.regenie.gz
UKB_WGS_blood_counts_30010_red_blood_cell_erythrocyte_count_ins0_nfe_ri_NFE	GCST90474466					Red blood cell (erythrocyte) count levels (UKB data field 30010 )				blood_counts_30010_red_blood_cell_erythrocyte_count_ins0_NFE_combined_formatted.regenie.gz
UKB_WGS_blood_counts_30010_red_blood_cell_erythrocyte_count_ins0_sas_ri_SAS	GCST90474467					Red blood cell (erythrocyte) count levels (UKB data field 30010 )				blood_counts_30010_red_blood_cell_erythrocyte_count_ins0_SAS_combined_formatted.regenie.gz
UKB_WGS_blood_counts_30020_haemoglobin_concentration_ins0_afr_ri_AFR	GCST90474468					Haemoglobin concentration levels (UKB data field 30020 )				blood_counts_30020_haemoglobin_concentration_ins0_AFR_combined_formatted.regenie.gz
UKB_WGS_blood_counts_30020_haemoglobin_concentration_ins0_asj_ri_ASJ	GCST90474469					Haemoglobin concentration levels (UKB data field 30020 )				blood_counts_30020_haemoglobin_concentration_ins0_ASJ_combined_formatted.regenie.gz
UKB_WGS_blood_counts_30020_haemoglobin_concentration_ins0_eas_ri_EAS	GCST90474470					Haemoglobin concentration levels (UKB data field 30020 )				blood_counts_30020_haemoglobin_concentration_ins0_EAS_combined_formatted.regenie.gz
UKB_WGS_blood_counts_30020_haemoglobin_concentration_ins0_nfe_ri_NFE	GCST90474471					Haemoglobin concentration levels (UKB data field 30020 )				blood_counts_30020_haemoglobin_concentration_ins0_NFE_combined_formatted.regenie.gz
UKB_WGS_blood_counts_30020_haemoglobin_concentration_ins0_sas_ri_SAS	GCST90474472					Haemoglobin concentration levels (UKB data field 30020 )				blood_counts_30020_haemoglobin_concentration_ins0_SAS_combined_formatted.regenie.gz
UKB_WGS_blood_counts_30030_haematocrit_percentage_ins0_afr_ri_AFR	GCST90474473					Haematocrit percentage levels (UKB data field 30030 )				blood_counts_30030_haematocrit_percentage_ins0_AFR_combined_formatted.regenie.gz
UKB_WGS_blood_counts_30030_haematocrit_percentage_ins0_asj_ri_ASJ	GCST90474474					Haematocrit percentage levels (UKB data field 30030 )				blood_counts_30030_haematocrit_percentage_ins0_ASJ_combined_formatted.regenie.gz
UKB_WGS_blood_counts_30030_haematocrit_percentage_ins0_eas_ri_EAS	GCST90474475					Haematocrit percentage levels (UKB data field 30030 )				blood_counts_30030_haematocrit_percentage_ins0_EAS_combined_formatted.regenie.gz
UKB_WGS_blood_counts_30030_haematocrit_percentage_ins0_nfe_ri_NFE	GCST90474476					Haematocrit percentage levels (UKB data field 30030 )				blood_counts_30030_haematocrit_percentage_ins0_NFE_combined_formatted.regenie.gz
UKB_WGS_blood_counts_30030_haematocrit_percentage_ins0_sas_ri_SAS	GCST90474477					Haematocrit percentage levels (UKB data field 30030 )				blood_counts_30030_haematocrit_percentage_ins0_SAS_combined_formatted.regenie.gz
UKB_WGS_blood_counts_30040_mean_corpuscular_volume_ins0_afr_ri_AFR	GCST90474478					Mean corpuscular volume levels (UKB data field 30040 )				blood_counts_30040_mean_corpuscular_volume_ins0_AFR_combined_formatted.regenie.gz
UKB_WGS_blood_counts_30040_mean_corpuscular_volume_ins0_asj_ri_ASJ	GCST90474479					Mean corpuscular volume levels (UKB data field 30040 )				blood_counts_30040_mean_corpuscular_volume_ins0_ASJ_combined_formatted.regenie.gz
UKB_WGS_blood_counts_30040_mean_corpuscular_volume_ins0_eas_ri_EAS	GCST90474480					Mean corpuscular volume levels (UKB data field 30040 )				blood_counts_30040_mean_corpuscular_volume_ins0_EAS_combined_formatted.regenie.gz
UKB_WGS_blood_counts_30040_mean_corpuscular_volume_ins0_nfe_ri_NFE	GCST90474481					Mean corpuscular volume levels (UKB data field 30040 )				blood_counts_30040_mean_corpuscular_volume_ins0_NFE_combined_formatted.regenie.gz
UKB_WGS_blood_counts_30040_mean_corpuscular_volume_ins0_sas_ri_SAS	GCST90474482					Mean corpuscular volume levels (UKB data field 30040 )				blood_counts_30040_mean_corpuscular_volume_ins0_SAS_combined_formatted.regenie.gz
UKB_WGS_blood_counts_30050_mean_corpuscular_haemoglobin_ins0_afr_ri_AFR	GCST90474483					Mean corpuscular haemoglobin levels (UKB data field 30050 )				blood_counts_30050_mean_corpuscular_haemoglobin_ins0_AFR_combined_formatted.regenie.gz
UKB_WGS_blood_counts_30050_mean_corpuscular_haemoglobin_ins0_asj_ri_ASJ	GCST90474484					Mean corpuscular haemoglobin levels (UKB data field 30050 )				blood_counts_30050_mean_corpuscular_haemoglobin_ins0_ASJ_combined_formatted.regenie.gz
UKB_WGS_blood_counts_30050_mean_corpuscular_haemoglobin_ins0_eas_ri_EAS	GCST90474485					Mean corpuscular haemoglobin levels (UKB data field 30050 )				blood_counts_30050_mean_corpuscular_haemoglobin_ins0_EAS_combined_formatted.regenie.gz
UKB_WGS_blood_counts_30050_mean_corpuscular_haemoglobin_ins0_nfe_ri_NFE	GCST90474486					Mean corpuscular haemoglobin levels (UKB data field 30050 )				blood_counts_30050_mean_corpuscular_haemoglobin_ins0_NFE_combined_formatted.regenie.gz
UKB_WGS_blood_counts_30050_mean_corpuscular_haemoglobin_ins0_sas_ri_SAS	GCST90474487					Mean corpuscular haemoglobin levels (UKB data field 30050 )				blood_counts_30050_mean_corpuscular_haemoglobin_ins0_SAS_combined_formatted.regenie.gz
UKB_WGS_blood_counts_30060_mean_corpuscular_haemoglobin_concentration_ins0_afr_ri_AFR	GCST90474488					Mean corpuscular haemoglobin concentration levels (UKB data field 30060 )				blood_counts_30060_mean_corpuscular_haemoglobin_concentration_ins0_AFR_combined_formatted.regenie.gz
UKB_WGS_blood_counts_30060_mean_corpuscular_haemoglobin_concentration_ins0_asj_ri_ASJ	GCST90474489					Mean corpuscular haemoglobin concentration levels (UKB data field 30060 )				blood_counts_30060_mean_corpuscular_haemoglobin_concentration_ins0_ASJ_combined_formatted.regenie.gz
UKB_WGS_blood_counts_30060_mean_corpuscular_haemoglobin_concentration_ins0_eas_ri_EAS	GCST90474490					Mean corpuscular haemoglobin concentration levels (UKB data field 30060 )				blood_counts_30060_mean_corpuscular_haemoglobin_concentration_ins0_EAS_combined_formatted.regenie.gz
UKB_WGS_blood_counts_30060_mean_corpuscular_haemoglobin_concentration_ins0_nfe_ri_NFE	GCST90474491					Mean corpuscular haemoglobin concentration levels (UKB data field 30060 )				blood_counts_30060_mean_corpuscular_haemoglobin_concentration_ins0_NFE_combined_formatted.regenie.gz
UKB_WGS_blood_counts_30060_mean_corpuscular_haemoglobin_concentration_ins0_sas_ri_SAS	GCST90474492					Mean corpuscular haemoglobin concentration levels (UKB data field 30060 )				blood_counts_30060_mean_corpuscular_haemoglobin_concentration_ins0_SAS_combined_formatted.regenie.gz
UKB_WGS_blood_counts_30070_red_blood_cell_erythrocyte_distribution_width_ins0_afr_ri_AFR	GCST90474493					Red blood cell (erythrocyte) distribution width levels (UKB data field 30070)				blood_counts_30070_red_blood_cell_erythrocyte_distribution_width_ins0_AFR_combined_formatted.regenie.gz
UKB_WGS_blood_counts_30070_red_blood_cell_erythrocyte_distribution_width_ins0_asj_ri_ASJ	GCST90474494					Red blood cell (erythrocyte) distribution width levels (UKB data field 30070)				blood_counts_30070_red_blood_cell_erythrocyte_distribution_width_ins0_ASJ_combined_formatted.regenie.gz
UKB_WGS_blood_counts_30070_red_blood_cell_erythrocyte_distribution_width_ins0_eas_ri_EAS	GCST90474495					Red blood cell (erythrocyte) distribution width levels (UKB data field 30070)				blood_counts_30070_red_blood_cell_erythrocyte_distribution_width_ins0_EAS_combined_formatted.regenie.gz
UKB_WGS_blood_counts_30070_red_blood_cell_erythrocyte_distribution_width_ins0_nfe_ri_NFE	GCST90474496					Red blood cell (erythrocyte) distribution width levels (UKB data field 30070)				blood_counts_30070_red_blood_cell_erythrocyte_distribution_width_ins0_NFE_combined_formatted.regenie.gz
UKB_WGS_blood_counts_30070_red_blood_cell_erythrocyte_distribution_width_ins0_sas_ri_SAS	GCST90474497					Red blood cell (erythrocyte) distribution width levels (UKB data field 30070)				blood_counts_30070_red_blood_cell_erythrocyte_distribution_width_ins0_SAS_combined_formatted.regenie.gz
UKB_WGS_blood_counts_30080_platelet_count_ins0_afr_ri_AFR	GCST90474498					Platelet count levels (UKB data field 30080)				blood_counts_30080_platelet_count_ins0_AFR_combined_formatted.regenie.gz
UKB_WGS_blood_counts_30080_platelet_count_ins0_asj_ri_ASJ	GCST90474499					Platelet count levels (UKB data field 30080)				blood_counts_30080_platelet_count_ins0_ASJ_combined_formatted.regenie.gz
UKB_WGS_blood_counts_30080_platelet_count_ins0_eas_ri_EAS	GCST90474500					Platelet count levels (UKB data field 30080)				blood_counts_30080_platelet_count_ins0_EAS_combined_formatted.regenie.gz
UKB_WGS_blood_counts_30080_platelet_count_ins0_nfe_ri_NFE	GCST90474501					Platelet count levels (UKB data field 30080)				blood_counts_30080_platelet_count_ins0_NFE_combined_formatted.regenie.gz
UKB_WGS_blood_counts_30080_platelet_count_ins0_sas_ri_SAS	GCST90474502					Platelet count levels (UKB data field 30080)				blood_counts_30080_platelet_count_ins0_SAS_combined_formatted.regenie.gz
UKB_WGS_blood_counts_30090_platelet_crit_ins0_afr_ri_AFR	GCST90474503					Platelet crit levels (UKB data field 30090 )				blood_counts_30090_platelet_crit_ins0_AFR_combined_formatted.regenie.gz
UKB_WGS_blood_counts_30090_platelet_crit_ins0_asj_ri_ASJ	GCST90474504					Platelet crit levels (UKB data field 30090 )				blood_counts_30090_platelet_crit_ins0_ASJ_combined_formatted.regenie.gz
UKB_WGS_blood_counts_30090_platelet_crit_ins0_eas_ri_EAS	GCST90474505					Platelet crit levels (UKB data field 30090 )				blood_counts_30090_platelet_crit_ins0_EAS_combined_formatted.regenie.gz
UKB_WGS_blood_counts_30090_platelet_crit_ins0_nfe_ri_NFE	GCST90474506					Platelet crit levels (UKB data field 30090 )				blood_counts_30090_platelet_crit_ins0_NFE_combined_formatted.regenie.gz
UKB_WGS_blood_counts_30090_platelet_crit_ins0_sas_ri_SAS	GCST90474507					Platelet crit levels (UKB data field 30090 )				blood_counts_30090_platelet_crit_ins0_SAS_combined_formatted.regenie.gz
UKB_WGS_blood_counts_30100_mean_platelet_thrombocyte_volume_ins0_afr_ri_AFR	GCST90474508					Mean platelet (thrombocyte) volume levels (UKB data field 30100 )				blood_counts_30100_mean_platelet_thrombocyte_volume_ins0_AFR_combined_formatted.regenie.gz
UKB_WGS_blood_counts_30100_mean_platelet_thrombocyte_volume_ins0_asj_ri_ASJ	GCST90474509					Mean platelet (thrombocyte) volume levels (UKB data field 30100 )				blood_counts_30100_mean_platelet_thrombocyte_volume_ins0_ASJ_combined_formatted.regenie.gz
UKB_WGS_blood_counts_30100_mean_platelet_thrombocyte_volume_ins0_eas_ri_EAS	GCST90474510					Mean platelet (thrombocyte) volume levels (UKB data field 30100 )				blood_counts_30100_mean_platelet_thrombocyte_volume_ins0_EAS_combined_formatted.regenie.gz
UKB_WGS_blood_counts_30100_mean_platelet_thrombocyte_volume_ins0_nfe_ri_NFE	GCST90474511					Mean platelet (thrombocyte) volume levels (UKB data field 30100 )				blood_counts_30100_mean_platelet_thrombocyte_volume_ins0_NFE_combined_formatted.regenie.gz
UKB_WGS_blood_counts_30100_mean_platelet_thrombocyte_volume_ins0_sas_ri_SAS	GCST90474512					Mean platelet (thrombocyte) volume levels (UKB data field 30100 )				blood_counts_30100_mean_platelet_thrombocyte_volume_ins0_SAS_combined_formatted.regenie.gz
UKB_WGS_blood_counts_30110_platelet_distribution_width_ins0_afr_ri_AFR	GCST90474513					Platelet distribution width levels (UKB data field 30110)				blood_counts_30110_platelet_distribution_width_ins0_AFR_combined_formatted.regenie.gz
UKB_WGS_blood_counts_30110_platelet_distribution_width_ins0_asj_ri_ASJ	GCST90474514					Platelet distribution width levels (UKB data field 30110)				blood_counts_30110_platelet_distribution_width_ins0_ASJ_combined_formatted.regenie.gz
UKB_WGS_blood_counts_30110_platelet_distribution_width_ins0_eas_ri_EAS	GCST90474515					Platelet distribution width levels (UKB data field 30110)				blood_counts_30110_platelet_distribution_width_ins0_EAS_combined_formatted.regenie.gz
UKB_WGS_blood_counts_30110_platelet_distribution_width_ins0_nfe_ri_NFE	GCST90474516					Platelet distribution width levels (UKB data field 30110)				blood_counts_30110_platelet_distribution_width_ins0_NFE_combined_formatted.regenie.gz
UKB_WGS_blood_counts_30110_platelet_distribution_width_ins0_sas_ri_SAS	GCST90474517					Platelet distribution width levels (UKB data field 30110)				blood_counts_30110_platelet_distribution_width_ins0_SAS_combined_formatted.regenie.gz
UKB_WGS_blood_counts_30120_lymphocyte_count_ins0_afr_ri_AFR	GCST90474518					Lymphocyte count levels (UKB data field 30120 )				blood_counts_30120_lymphocyte_count_ins0_AFR_combined_formatted.regenie.gz
UKB_WGS_blood_counts_30120_lymphocyte_count_ins0_asj_ri_ASJ	GCST90474519					Lymphocyte count levels (UKB data field 30120 )				blood_counts_30120_lymphocyte_count_ins0_ASJ_combined_formatted.regenie.gz
UKB_WGS_blood_counts_30120_lymphocyte_count_ins0_eas_ri_EAS	GCST90474520					Lymphocyte count levels (UKB data field 30120 )				blood_counts_30120_lymphocyte_count_ins0_EAS_combined_formatted.regenie.gz
UKB_WGS_blood_counts_30120_lymphocyte_count_ins0_nfe_ri_NFE	GCST90474521					Lymphocyte count levels (UKB data field 30120 )				blood_counts_30120_lymphocyte_count_ins0_NFE_combined_formatted.regenie.gz
UKB_WGS_blood_counts_30120_lymphocyte_count_ins0_sas_ri_SAS	GCST90474522					Lymphocyte count levels (UKB data field 30120 )				blood_counts_30120_lymphocyte_count_ins0_SAS_combined_formatted.regenie.gz
UKB_WGS_blood_counts_30130_monocyte_count_ins0_afr_ri_AFR	GCST90474523					Monocyte count levels (UKB data field 30130 )				blood_counts_30130_monocyte_count_ins0_AFR_combined_formatted.regenie.gz
UKB_WGS_blood_counts_30130_monocyte_count_ins0_asj_ri_ASJ	GCST90474524					Monocyte count levels (UKB data field 30130 )				blood_counts_30130_monocyte_count_ins0_ASJ_combined_formatted.regenie.gz
UKB_WGS_blood_counts_30130_monocyte_count_ins0_eas_ri_EAS	GCST90474525					Monocyte count levels (UKB data field 30130 )				blood_counts_30130_monocyte_count_ins0_EAS_combined_formatted.regenie.gz
UKB_WGS_blood_counts_30130_monocyte_count_ins0_nfe_ri_NFE	GCST90474526					Monocyte count levels (UKB data field 30130 )				blood_counts_30130_monocyte_count_ins0_NFE_combined_formatted.regenie.gz
UKB_WGS_blood_counts_30130_monocyte_count_ins0_sas_ri_SAS	GCST90474527					Monocyte count levels (UKB data field 30130 )				blood_counts_30130_monocyte_count_ins0_SAS_combined_formatted.regenie.gz
UKB_WGS_blood_counts_30140_neutrophill_count_ins0_afr_ri_AFR	GCST90474528					Neutrophill count levels (UKB data field 30140 )				blood_counts_30140_neutrophill_count_ins0_AFR_combined_formatted.regenie.gz
UKB_WGS_blood_counts_30140_neutrophill_count_ins0_asj_ri_ASJ	GCST90474529					Neutrophill count levels (UKB data field 30140 )				blood_counts_30140_neutrophill_count_ins0_ASJ_combined_formatted.regenie.gz
UKB_WGS_blood_counts_30140_neutrophill_count_ins0_eas_ri_EAS	GCST90474530					Neutrophill count levels (UKB data field 30140 )				blood_counts_30140_neutrophill_count_ins0_EAS_combined_formatted.regenie.gz
UKB_WGS_blood_counts_30140_neutrophill_count_ins0_nfe_ri_NFE	GCST90474531					Neutrophill count levels (UKB data field 30140 )				blood_counts_30140_neutrophill_count_ins0_NFE_combined_formatted.regenie.gz
UKB_WGS_blood_counts_30140_neutrophill_count_ins0_sas_ri_SAS	GCST90474532					Neutrophill count levels (UKB data field 30140 )				blood_counts_30140_neutrophill_count_ins0_SAS_combined_formatted.regenie.gz
UKB_WGS_blood_counts_30150_eosinophill_count_ins0_afr_ri_AFR	GCST90474533					Eosinophill count levels (UKB data field 30150 )				blood_counts_30150_eosinophill_count_ins0_AFR_combined_formatted.regenie.gz
UKB_WGS_blood_counts_30150_eosinophill_count_ins0_asj_ri_ASJ	GCST90474534					Eosinophill count levels (UKB data field 30150 )				blood_counts_30150_eosinophill_count_ins0_ASJ_combined_formatted.regenie.gz
UKB_WGS_blood_counts_30150_eosinophill_count_ins0_eas_ri_EAS	GCST90474535					Eosinophill count levels (UKB data field 30150 )				blood_counts_30150_eosinophill_count_ins0_EAS_combined_formatted.regenie.gz
UKB_WGS_blood_counts_30150_eosinophill_count_ins0_nfe_ri_NFE	GCST90474536					Eosinophill count levels (UKB data field 30150 )				blood_counts_30150_eosinophill_count_ins0_NFE_combined_formatted.regenie.gz
UKB_WGS_blood_counts_30150_eosinophill_count_ins0_sas_ri_SAS	GCST90474537					Eosinophill count levels (UKB data field 30150 )				blood_counts_30150_eosinophill_count_ins0_SAS_combined_formatted.regenie.gz
UKB_WGS_blood_counts_30160_basophill_count_ins0_afr_ri_AFR	GCST90474538					Basophill count levels (UKB data field 30160 )				blood_counts_30160_basophill_count_ins0_AFR_combined_formatted.regenie.gz
UKB_WGS_blood_counts_30160_basophill_count_ins0_asj_ri_ASJ	GCST90474539					Basophill count levels (UKB data field 30160 )				blood_counts_30160_basophill_count_ins0_ASJ_combined_formatted.regenie.gz
UKB_WGS_blood_counts_30160_basophill_count_ins0_eas_ri_EAS	GCST90474540					Basophill count levels (UKB data field 30160 )				blood_counts_30160_basophill_count_ins0_EAS_combined_formatted.regenie.gz
UKB_WGS_blood_counts_30160_basophill_count_ins0_nfe_ri_NFE	GCST90474541					Basophill count levels (UKB data field 30160 )				blood_counts_30160_basophill_count_ins0_NFE_combined_formatted.regenie.gz
UKB_WGS_blood_counts_30160_basophill_count_ins0_sas_ri_SAS	GCST90474542					Basophill count levels (UKB data field 30160 )				blood_counts_30160_basophill_count_ins0_SAS_combined_formatted.regenie.gz
UKB_WGS_blood_counts_30180_lymphocyte_percentage_ins0_afr_ri_AFR	GCST90474543					Lymphocyte percentage levels (UKB data field 30180 )				blood_counts_30180_lymphocyte_percentage_ins0_AFR_combined_formatted.regenie.gz
UKB_WGS_blood_counts_30180_lymphocyte_percentage_ins0_asj_ri_ASJ	GCST90474544					Lymphocyte percentage levels (UKB data field 30180 )				blood_counts_30180_lymphocyte_percentage_ins0_ASJ_combined_formatted.regenie.gz
UKB_WGS_blood_counts_30180_lymphocyte_percentage_ins0_eas_ri_EAS	GCST90474545					Lymphocyte percentage levels (UKB data field 30180 )				blood_counts_30180_lymphocyte_percentage_ins0_EAS_combined_formatted.regenie.gz
UKB_WGS_blood_counts_30180_lymphocyte_percentage_ins0_nfe_ri_NFE	GCST90474546					Lymphocyte percentage levels (UKB data field 30180 )				blood_counts_30180_lymphocyte_percentage_ins0_NFE_combined_formatted.regenie.gz
UKB_WGS_blood_counts_30180_lymphocyte_percentage_ins0_sas_ri_SAS	GCST90474547					Lymphocyte percentage levels (UKB data field 30180 )				blood_counts_30180_lymphocyte_percentage_ins0_SAS_combined_formatted.regenie.gz
UKB_WGS_blood_counts_30190_monocyte_percentage_ins0_afr_ri_AFR	GCST90474548					Monocyte percentage levels (UKB data field 30190 )				blood_counts_30190_monocyte_percentage_ins0_AFR_combined_formatted.regenie.gz
UKB_WGS_blood_counts_30190_monocyte_percentage_ins0_asj_ri_ASJ	GCST90474549					Monocyte percentage levels (UKB data field 30190 )				blood_counts_30190_monocyte_percentage_ins0_ASJ_combined_formatted.regenie.gz
UKB_WGS_blood_counts_30190_monocyte_percentage_ins0_eas_ri_EAS	GCST90474550					Monocyte percentage levels (UKB data field 30190 )				blood_counts_30190_monocyte_percentage_ins0_EAS_combined_formatted.regenie.gz
UKB_WGS_blood_counts_30190_monocyte_percentage_ins0_nfe_ri_NFE	GCST90474551					Monocyte percentage levels (UKB data field 30190 )				blood_counts_30190_monocyte_percentage_ins0_NFE_combined_formatted.regenie.gz
UKB_WGS_blood_counts_30190_monocyte_percentage_ins0_sas_ri_SAS	GCST90474552					Monocyte percentage levels (UKB data field 30190 )				blood_counts_30190_monocyte_percentage_ins0_SAS_combined_formatted.regenie.gz
UKB_WGS_blood_counts_30200_neutrophill_percentage_ins0_afr_ri_AFR	GCST90474553					Neutrophill percentage levels (UKB data field 30200 )				blood_counts_30200_neutrophill_percentage_ins0_AFR_combined_formatted.regenie.gz
UKB_WGS_blood_counts_30200_neutrophill_percentage_ins0_asj_ri_ASJ	GCST90474554					Neutrophill percentage levels (UKB data field 30200 )				blood_counts_30200_neutrophill_percentage_ins0_ASJ_combined_formatted.regenie.gz
UKB_WGS_blood_counts_30200_neutrophill_percentage_ins0_eas_ri_EAS	GCST90474555					Neutrophill percentage levels (UKB data field 30200 )				blood_counts_30200_neutrophill_percentage_ins0_EAS_combined_formatted.regenie.gz
UKB_WGS_blood_counts_30200_neutrophill_percentage_ins0_nfe_ri_NFE	GCST90474556					Neutrophill percentage levels (UKB data field 30200 )				blood_counts_30200_neutrophill_percentage_ins0_NFE_combined_formatted.regenie.gz
UKB_WGS_blood_counts_30200_neutrophill_percentage_ins0_sas_ri_SAS	GCST90474557					Neutrophill percentage levels (UKB data field 30200 )				blood_counts_30200_neutrophill_percentage_ins0_SAS_combined_formatted.regenie.gz
UKB_WGS_blood_counts_30210_eosinophill_percentage_ins0_afr_ri_AFR	GCST90474558					Eosinophill percentage levels (UKB data field 30210)				blood_counts_30210_eosinophill_percentage_ins0_AFR_combined_formatted.regenie.gz
UKB_WGS_blood_counts_30210_eosinophill_percentage_ins0_asj_ri_ASJ	GCST90474559					Eosinophill percentage levels (UKB data field 30210)				blood_counts_30210_eosinophill_percentage_ins0_ASJ_combined_formatted.regenie.gz
UKB_WGS_blood_counts_30210_eosinophill_percentage_ins0_eas_ri_EAS	GCST90474560					Eosinophill percentage levels (UKB data field 30210)				blood_counts_30210_eosinophill_percentage_ins0_EAS_combined_formatted.regenie.gz
UKB_WGS_blood_counts_30210_eosinophill_percentage_ins0_nfe_ri_NFE	GCST90474561					Eosinophill percentage levels (UKB data field 30210)				blood_counts_30210_eosinophill_percentage_ins0_NFE_combined_formatted.regenie.gz
UKB_WGS_blood_counts_30210_eosinophill_percentage_ins0_sas_ri_SAS	GCST90474562					Eosinophill percentage levels (UKB data field 30210)				blood_counts_30210_eosinophill_percentage_ins0_SAS_combined_formatted.regenie.gz
UKB_WGS_blood_counts_30220_basophill_percentage_ins0_afr_ri_AFR	GCST90474563					Basophill percentage levels (UKB data field 30220 )				blood_counts_30220_basophill_percentage_ins0_AFR_combined_formatted.regenie.gz
UKB_WGS_blood_counts_30220_basophill_percentage_ins0_asj_ri_ASJ	GCST90474564					Basophill percentage levels (UKB data field 30220 )				blood_counts_30220_basophill_percentage_ins0_ASJ_combined_formatted.regenie.gz
UKB_WGS_blood_counts_30220_basophill_percentage_ins0_eas_ri_EAS	GCST90474565					Basophill percentage levels (UKB data field 30220 )				blood_counts_30220_basophill_percentage_ins0_EAS_combined_formatted.regenie.gz
UKB_WGS_blood_counts_30220_basophill_percentage_ins0_nfe_ri_NFE	GCST90474566					Basophill percentage levels (UKB data field 30220 )				blood_counts_30220_basophill_percentage_ins0_NFE_combined_formatted.regenie.gz
UKB_WGS_blood_counts_30220_basophill_percentage_ins0_sas_ri_SAS	GCST90474567					Basophill percentage levels (UKB data field 30220 )				blood_counts_30220_basophill_percentage_ins0_SAS_combined_formatted.regenie.gz
UKB_WGS_blood_counts_30240_reticulocyte_percentage_ins0_afr_ri_AFR	GCST90474568					Reticulocyte percentage levels (UKB data field 30240 )				blood_counts_30240_reticulocyte_percentage_ins0_AFR_combined_formatted.regenie.gz
UKB_WGS_blood_counts_30240_reticulocyte_percentage_ins0_asj_ri_ASJ	GCST90474569					Reticulocyte percentage levels (UKB data field 30240 )				blood_counts_30240_reticulocyte_percentage_ins0_ASJ_combined_formatted.regenie.gz
UKB_WGS_blood_counts_30240_reticulocyte_percentage_ins0_eas_ri_EAS	GCST90474570					Reticulocyte percentage levels (UKB data field 30240 )				blood_counts_30240_reticulocyte_percentage_ins0_EAS_combined_formatted.regenie.gz
UKB_WGS_blood_counts_30240_reticulocyte_percentage_ins0_nfe_ri_NFE	GCST90474571					Reticulocyte percentage levels (UKB data field 30240 )				blood_counts_30240_reticulocyte_percentage_ins0_NFE_combined_formatted.regenie.gz
UKB_WGS_blood_counts_30240_reticulocyte_percentage_ins0_sas_ri_SAS	GCST90474572					Reticulocyte percentage levels (UKB data field 30240 )				blood_counts_30240_reticulocyte_percentage_ins0_SAS_combined_formatted.regenie.gz
UKB_WGS_blood_counts_30250_reticulocyte_count_ins0_afr_ri_AFR	GCST90474573					Reticulocyte count levels (UKB data field 30250 )				blood_counts_30250_reticulocyte_count_ins0_AFR_combined_formatted.regenie.gz
UKB_WGS_blood_counts_30250_reticulocyte_count_ins0_asj_ri_ASJ	GCST90474574					Reticulocyte count levels (UKB data field 30250 )				blood_counts_30250_reticulocyte_count_ins0_ASJ_combined_formatted.regenie.gz
UKB_WGS_blood_counts_30250_reticulocyte_count_ins0_eas_ri_EAS	GCST90474575					Reticulocyte count levels (UKB data field 30250 )				blood_counts_30250_reticulocyte_count_ins0_EAS_combined_formatted.regenie.gz
UKB_WGS_blood_counts_30250_reticulocyte_count_ins0_nfe_ri_NFE	GCST90474576					Reticulocyte count levels (UKB data field 30250 )				blood_counts_30250_reticulocyte_count_ins0_NFE_combined_formatted.regenie.gz
UKB_WGS_blood_counts_30250_reticulocyte_count_ins0_sas_ri_SAS	GCST90474577					Reticulocyte count levels (UKB data field 30250 )				blood_counts_30250_reticulocyte_count_ins0_SAS_combined_formatted.regenie.gz
UKB_WGS_blood_counts_30260_mean_reticulocyte_volume_ins0_afr_ri_AFR	GCST90474578					Mean reticulocyte volume levels (UKB data field 30260 )				blood_counts_30260_mean_reticulocyte_volume_ins0_AFR_combined_formatted.regenie.gz
UKB_WGS_blood_counts_30260_mean_reticulocyte_volume_ins0_asj_ri_ASJ	GCST90474579					Mean reticulocyte volume levels (UKB data field 30260 )				blood_counts_30260_mean_reticulocyte_volume_ins0_ASJ_combined_formatted.regenie.gz
UKB_WGS_blood_counts_30260_mean_reticulocyte_volume_ins0_eas_ri_EAS	GCST90474580					Mean reticulocyte volume levels (UKB data field 30260 )				blood_counts_30260_mean_reticulocyte_volume_ins0_EAS_combined_formatted.regenie.gz
UKB_WGS_blood_counts_30260_mean_reticulocyte_volume_ins0_nfe_ri_NFE	GCST90474581					Mean reticulocyte volume levels (UKB data field 30260 )				blood_counts_30260_mean_reticulocyte_volume_ins0_NFE_combined_formatted.regenie.gz
UKB_WGS_blood_counts_30260_mean_reticulocyte_volume_ins0_sas_ri_SAS	GCST90474582					Mean reticulocyte volume levels (UKB data field 30260 )				blood_counts_30260_mean_reticulocyte_volume_ins0_SAS_combined_formatted.regenie.gz
UKB_WGS_blood_counts_30270_mean_sphered_cell_volume_ins0_afr_ri_AFR	GCST90474583					Mean sphered cell volume levels (UKB data field 30270 )				blood_counts_30270_mean_sphered_cell_volume_ins0_AFR_combined_formatted.regenie.gz
UKB_WGS_blood_counts_30270_mean_sphered_cell_volume_ins0_asj_ri_ASJ	GCST90474584					Mean sphered cell volume levels (UKB data field 30270 )				blood_counts_30270_mean_sphered_cell_volume_ins0_ASJ_combined_formatted.regenie.gz
UKB_WGS_blood_counts_30270_mean_sphered_cell_volume_ins0_eas_ri_EAS	GCST90474585					Mean sphered cell volume levels (UKB data field 30270 )				blood_counts_30270_mean_sphered_cell_volume_ins0_EAS_combined_formatted.regenie.gz
UKB_WGS_blood_counts_30270_mean_sphered_cell_volume_ins0_nfe_ri_NFE	GCST90474586					Mean sphered cell volume levels (UKB data field 30270 )				blood_counts_30270_mean_sphered_cell_volume_ins0_NFE_combined_formatted.regenie.gz
UKB_WGS_blood_counts_30270_mean_sphered_cell_volume_ins0_sas_ri_SAS	GCST90474587					Mean sphered cell volume levels (UKB data field 30270 )				blood_counts_30270_mean_sphered_cell_volume_ins0_SAS_combined_formatted.regenie.gz
UKB_WGS_blood_counts_30280_immature_reticulocyte_fraction_ins0_afr_ri_AFR	GCST90474588					Immature reticulocyte fraction levels (UKB data field 30280 )				blood_counts_30280_immature_reticulocyte_fraction_ins0_AFR_combined_formatted.regenie.gz
UKB_WGS_blood_counts_30280_immature_reticulocyte_fraction_ins0_asj_ri_ASJ	GCST90474589					Immature reticulocyte fraction levels (UKB data field 30280 )				blood_counts_30280_immature_reticulocyte_fraction_ins0_ASJ_combined_formatted.regenie.gz
UKB_WGS_blood_counts_30280_immature_reticulocyte_fraction_ins0_eas_ri_EAS	GCST90474590					Immature reticulocyte fraction levels (UKB data field 30280 )				blood_counts_30280_immature_reticulocyte_fraction_ins0_EAS_combined_formatted.regenie.gz
UKB_WGS_blood_counts_30280_immature_reticulocyte_fraction_ins0_nfe_ri_NFE	GCST90474591					Immature reticulocyte fraction levels (UKB data field 30280 )				blood_counts_30280_immature_reticulocyte_fraction_ins0_NFE_combined_formatted.regenie.gz
UKB_WGS_blood_counts_30280_immature_reticulocyte_fraction_ins0_sas_ri_SAS	GCST90474592					Immature reticulocyte fraction levels (UKB data field 30280 )				blood_counts_30280_immature_reticulocyte_fraction_ins0_SAS_combined_formatted.regenie.gz
UKB_WGS_blood_counts_30290_high_light_scatter_reticulocyte_percentage_ins0_afr_ri_AFR	GCST90474593					High light scatter reticulocyte percentage levels (UKB data field 30290 )				blood_counts_30290_high_light_scatter_reticulocyte_percentage_ins0_AFR_combined_formatted.regenie.gz
UKB_WGS_blood_counts_30290_high_light_scatter_reticulocyte_percentage_ins0_asj_ri_ASJ	GCST90474594					High light scatter reticulocyte percentage levels (UKB data field 30290 )				blood_counts_30290_high_light_scatter_reticulocyte_percentage_ins0_ASJ_combined_formatted.regenie.gz
UKB_WGS_blood_counts_30290_high_light_scatter_reticulocyte_percentage_ins0_eas_ri_EAS	GCST90474595					High light scatter reticulocyte percentage levels (UKB data field 30290 )				blood_counts_30290_high_light_scatter_reticulocyte_percentage_ins0_EAS_combined_formatted.regenie.gz
UKB_WGS_blood_counts_30290_high_light_scatter_reticulocyte_percentage_ins0_nfe_ri_NFE	GCST90474596					High light scatter reticulocyte percentage levels (UKB data field 30290 )				blood_counts_30290_high_light_scatter_reticulocyte_percentage_ins0_NFE_combined_formatted.regenie.gz
UKB_WGS_blood_counts_30290_high_light_scatter_reticulocyte_percentage_ins0_sas_ri_SAS	GCST90474597					High light scatter reticulocyte percentage levels (UKB data field 30290 )				blood_counts_30290_high_light_scatter_reticulocyte_percentage_ins0_SAS_combined_formatted.regenie.gz
UKB_WGS_blood_counts_30300_high_light_scatter_reticulocyte_count_ins0_afr_ri_AFR	GCST90474598					High light scatter reticulocyte count levels (UKB data field 30300 )				blood_counts_30300_high_light_scatter_reticulocyte_count_ins0_AFR_combined_formatted.regenie.gz
UKB_WGS_blood_counts_30300_high_light_scatter_reticulocyte_count_ins0_asj_ri_ASJ	GCST90474599					High light scatter reticulocyte count levels (UKB data field 30300 )				blood_counts_30300_high_light_scatter_reticulocyte_count_ins0_ASJ_combined_formatted.regenie.gz
UKB_WGS_blood_counts_30300_high_light_scatter_reticulocyte_count_ins0_eas_ri_EAS	GCST90474600					High light scatter reticulocyte count levels (UKB data field 30300 )				blood_counts_30300_high_light_scatter_reticulocyte_count_ins0_EAS_combined_formatted.regenie.gz
UKB_WGS_blood_counts_30300_high_light_scatter_reticulocyte_count_ins0_nfe_ri_NFE	GCST90474601					High light scatter reticulocyte count levels (UKB data field 30300 )				blood_counts_30300_high_light_scatter_reticulocyte_count_ins0_NFE_combined_formatted.regenie.gz
UKB_WGS_blood_counts_30300_high_light_scatter_reticulocyte_count_ins0_sas_ri_SAS	GCST90474602					High light scatter reticulocyte count levels (UKB data field 30300 )				blood_counts_30300_high_light_scatter_reticulocyte_count_ins0_SAS_combined_formatted.regenie.gz
UKB_WGS_body_21001_body_mass_index_bmi_0_afr_ri_AFR	GCST90474603					Body mass index (BMI) levels (UKB data field 21001)				body_21001_body_mass_index_bmi_0_AFR_combined_formatted.regenie.gz
UKB_WGS_body_21001_body_mass_index_bmi_0_asj_ri_ASJ	GCST90474604					Body mass index (BMI) levels (UKB data field 21001)				body_21001_body_mass_index_bmi_0_ASJ_combined_formatted.regenie.gz
UKB_WGS_body_21001_body_mass_index_bmi_0_eas_ri_EAS	GCST90474605					Body mass index (BMI) levels (UKB data field 21001)				body_21001_body_mass_index_bmi_0_EAS_combined_formatted.regenie.gz
UKB_WGS_body_21001_body_mass_index_bmi_0_nfe_ri_NFE	GCST90474606					Body mass index (BMI) levels (UKB data field 21001)				body_21001_body_mass_index_bmi_0_NFE_combined_formatted.regenie.gz
UKB_WGS_body_21001_body_mass_index_bmi_0_sas_ri_SAS	GCST90474607					Body mass index (BMI) levels (UKB data field 21001)				body_21001_body_mass_index_bmi_0_SAS_combined_formatted.regenie.gz
UKB_WGS_body_48_waist_circumference_0_afr_ri_AFR	GCST90474608					Waist circumference levels (UKB data field 48)				body_48_waist_circumference_0_AFR_combined_formatted.regenie.gz
UKB_WGS_body_48_waist_circumference_0_asj_ri_ASJ	GCST90474609					Waist circumference levels (UKB data field 48)				body_48_waist_circumference_0_ASJ_combined_formatted.regenie.gz
UKB_WGS_body_48_waist_circumference_0_eas_ri_EAS	GCST90474610					Waist circumference levels (UKB data field 48)				body_48_waist_circumference_0_EAS_combined_formatted.regenie.gz
UKB_WGS_body_48_waist_circumference_0_nfe_ri_NFE	GCST90474611					Waist circumference levels (UKB data field 48)				body_48_waist_circumference_0_NFE_combined_formatted.regenie.gz
UKB_WGS_body_48_waist_circumference_0_sas_ri_SAS	GCST90474612					Waist circumference levels (UKB data field 48)				body_48_waist_circumference_0_SAS_combined_formatted.regenie.gz
UKB_WGS_body_49_hip_circumference_0_afr_ri_AFR	GCST90474613					Hip circumference levels (UKB data field 49)				body_49_hip_circumference_0_AFR_combined_formatted.regenie.gz
UKB_WGS_body_49_hip_circumference_0_asj_ri_ASJ	GCST90474614					Hip circumference levels (UKB data field 49)				body_49_hip_circumference_0_ASJ_combined_formatted.regenie.gz
UKB_WGS_body_49_hip_circumference_0_eas_ri_EAS	GCST90474615					Hip circumference levels (UKB data field 49)				body_49_hip_circumference_0_EAS_combined_formatted.regenie.gz
UKB_WGS_body_49_hip_circumference_0_nfe_ri_NFE	GCST90474616					Hip circumference levels (UKB data field 49)				body_49_hip_circumference_0_NFE_combined_formatted.regenie.gz
UKB_WGS_body_49_hip_circumference_0_sas_ri_SAS	GCST90474617					Hip circumference levels (UKB data field 49)				body_49_hip_circumference_0_SAS_combined_formatted.regenie.gz
UKB_WGS_body_50_standing_height_0_afr_ri_AFR	GCST90474618					Standing height levels (UKB data field 50)				body_50_standing_height_0_AFR_combined_formatted.regenie.gz
UKB_WGS_body_50_standing_height_0_asj_ri_ASJ	GCST90474619					Standing height levels (UKB data field 50)				body_50_standing_height_0_ASJ_combined_formatted.regenie.gz
UKB_WGS_body_50_standing_height_0_eas_ri_EAS	GCST90474620					Standing height levels (UKB data field 50)				body_50_standing_height_0_EAS_combined_formatted.regenie.gz
UKB_WGS_body_50_standing_height_0_nfe_ri_NFE	GCST90474621					Standing height levels (UKB data field 50)				body_50_standing_height_0_NFE_combined_formatted.regenie.gz
UKB_WGS_body_50_standing_height_0_sas_ri_SAS	GCST90474622					Standing height levels (UKB data field 50)				body_50_standing_height_0_SAS_combined_formatted.regenie.gz
UKB_WGS_body_impedance_23104_body_mass_index_bmi_0_afr_ri_AFR	GCST90474623					Body mass index (BMI) levels (UKB data field 23104)				body_impedance_23104_body_mass_index_bmi_0_AFR_combined_formatted.regenie.gz
UKB_WGS_body_impedance_23104_body_mass_index_bmi_0_asj_ri_ASJ	GCST90474624					Body mass index (BMI) levels (UKB data field 23104)				body_impedance_23104_body_mass_index_bmi_0_ASJ_combined_formatted.regenie.gz
UKB_WGS_body_impedance_23104_body_mass_index_bmi_0_eas_ri_EAS	GCST90474625					Body mass index (BMI) levels (UKB data field 23104)				body_impedance_23104_body_mass_index_bmi_0_EAS_combined_formatted.regenie.gz
UKB_WGS_body_impedance_23104_body_mass_index_bmi_0_nfe_ri_NFE	GCST90474626					Body mass index (BMI) levels (UKB data field 23104)				body_impedance_23104_body_mass_index_bmi_0_NFE_combined_formatted.regenie.gz
UKB_WGS_body_impedance_23104_body_mass_index_bmi_0_sas_ri_SAS	GCST90474627					Body mass index (BMI) levels (UKB data field 23104)				body_impedance_23104_body_mass_index_bmi_0_SAS_combined_formatted.regenie.gz
UKB_WGS_bp_4079_diastolic_blood_pressure_0_afr_ri_AFR	GCST90474628					Diastolic blood pressure, automated reading levels (UKB data field 4079)				bp_4079_diastolic_blood_pressure_0_AFR_combined_formatted.regenie.gz
UKB_WGS_bp_4079_diastolic_blood_pressure_0_asj_ri_ASJ	GCST90474629					Diastolic blood pressure, automated reading levels (UKB data field 4079)				bp_4079_diastolic_blood_pressure_0_ASJ_combined_formatted.regenie.gz
UKB_WGS_bp_4079_diastolic_blood_pressure_0_eas_ri_EAS	GCST90474630					Diastolic blood pressure, automated reading levels (UKB data field 4079)				bp_4079_diastolic_blood_pressure_0_EAS_combined_formatted.regenie.gz
UKB_WGS_bp_4079_diastolic_blood_pressure_0_nfe_ri_NFE	GCST90474631					Diastolic blood pressure, automated reading levels (UKB data field 4079)				bp_4079_diastolic_blood_pressure_0_NFE_combined_formatted.regenie.gz
UKB_WGS_bp_4079_diastolic_blood_pressure_0_sas_ri_SAS	GCST90474632					Diastolic blood pressure, automated reading levels (UKB data field 4079)				bp_4079_diastolic_blood_pressure_0_SAS_combined_formatted.regenie.gz
UKB_WGS_bp_4080_systolic_blood_pressure_0_afr_ri_AFR	GCST90474633					Systolic blood pressure, automated reading levels (UKB data field 4080)				bp_4080_systolic_blood_pressure_0_AFR_combined_formatted.regenie.gz
UKB_WGS_bp_4080_systolic_blood_pressure_0_asj_ri_ASJ	GCST90474634					Systolic blood pressure, automated reading levels (UKB data field 4080)				bp_4080_systolic_blood_pressure_0_ASJ_combined_formatted.regenie.gz
UKB_WGS_bp_4080_systolic_blood_pressure_0_eas_ri_EAS	GCST90474635					Systolic blood pressure, automated reading levels (UKB data field 4080)				bp_4080_systolic_blood_pressure_0_EAS_combined_formatted.regenie.gz
UKB_WGS_bp_4080_systolic_blood_pressure_0_nfe_ri_NFE	GCST90474636					Systolic blood pressure, automated reading levels (UKB data field 4080)				bp_4080_systolic_blood_pressure_0_NFE_combined_formatted.regenie.gz
UKB_WGS_bp_4080_systolic_blood_pressure_0_sas_ri_SAS	GCST90474637					Systolic blood pressure, automated reading levels (UKB data field 4080)				bp_4080_systolic_blood_pressure_0_SAS_combined_formatted.regenie.gz

## Sheet: sample
Is this a case control study? Example: yes, no	Method used to determine sample ancestry e.g. self- reported/genetically determined Multiple values can be listed separated by '|'.
Case control study	Ancestry method

## Sheet: dropdown
ss_flag	gxe_flag	pooled_flag	sex	coordinate_system	case_control_study
Yes	Yes	Yes	M	1-based	Yes
No	No	No	F	0-based	No
			combined
			NR

## Sheet: meta
Key	Value
schemaVersion	1.11
submissionType	GCST
creation date	2024/12/05
headerSize	3
